# Supplementary material for: Crystal structure of catena-poly[[(N,N-diethyl-3-mesitylsulfonyl-1H-1,2,4-triazole-1-carboxamide-κN 1)silver(I)]-μ-nitrato-κ3 O,O′:O]
Source: Acta Crystallogr E Crystallogr Commun. 2016 Oct 21;72(Pt 11):1610–3. doi: 10.1107/S2056989016016662 (PMC5095845; doi:10.1107/S2056989016016662)
Supplement: Supplementary file 1 [file e-72-01610-sup1.cif]

##############################################################################
#                                                                            #
# This CIF contains the data in a paper accepted for publication in          #
# Acta Crystallographica Section E. It conforms to the requirements of       #
# Notes for Authors for Acta Crystallographica Section E, and has been       #
# peer reviewed under the auspices of the IUCr Commission on Journals.       #
#                                                                            #
# Full details of the Crystallographic Information File format               #
# are given in the paper "The Crystallographic Information File (CIF):       #
# a New Standard Archive File for Crystallography" by S. R. Hall, F. H.      #
# Allen and I. D. Brown [Acta Cryst. (1991), A47, 655-685].                  #
#                                                                            #
# The current version of the core CIF dictionary is obtainable from          #
# ftp://ftp.iucr.org/pub/cif_core.dic.                                       #
#                                                                            #
# Software is freely available for graphical display of the structure(s)     #
# in this CIF. For information consult the CIF software page                 #
# http://www.iucr.org/resources/cif/software.                                #
#                                                                            #
# This file may be used for bona fide research purposes within the           #
# scientific community so long as proper attribution is given to the journal # 
# article from which it was obtained.                                        #
#                                                                            #
##############################################################################
data_I
_database_code_depnum_ccdc_archive 'CCDC 1510357'
_audit_creation_method     'SHELXL-2014/7'
_chemical_name_systematic
;\
<i>catena</i>-Poly[[(<i>N</i>,<i>N</i>-diethyl-3-mesitylsulfonyl-\
1<i>H</i>-1,2,4-triazole-1-carboxamide-\k<i>N</i>^1^)silver(I)]-\m-\
nitrato-\k^3^<i>O</i>,<i>O</i>':<i>O</i>]
;
_chemical_name_common     ?
_chemical_formula_moiety     'C16 H22 Ag N5 O6 S'
_chemical_formula_sum     'C16 H22 Ag N5 O6 S'
_chemical_formula_iupac     '[Ag (C16 H22 N4 O3 S) (N O3)]'
_chemical_formula_weight     520.31
_chemical_melting_point     ?
_shelx_space_group_comment
;
The symmetry employed for this shelxl refinement is uniquely defined
by the following loop, which should always be used as a source of
symmetry information in preference to the above space-group names.
They are only intended as comments.
;
_space_group_crystal_system     orthorhombic
_space_group_name_H-M_alt     'P n a 21'
_space_group_name_Hall     'P 2c -2n'
loop_
    _space_group_symop_operation_xyz
    'x, y, z'
    '-x, -y, z+1/2'
    '-x+1/2, y+1/2, z+1/2'
    'x+1/2, -y+1/2, z'
_cell_length_a     9.0947(2)
_cell_length_b     31.0133(6)
_cell_length_c     7.19340(10)
_cell_angle_alpha     90
_cell_angle_beta     90
_cell_angle_gamma     90
_cell_volume     2028.95(7)
_cell_formula_units_Z     4
_cell_measurement_reflns_used     7087
_cell_measurement_theta_min     2.33
_cell_measurement_theta_max     27.10
_cell_measurement_temperature     173(2)
_exptl_crystal_description     plate
_exptl_crystal_colour     colourless
_exptl_crystal_size_max     0.480
_exptl_crystal_size_mid     0.100
_exptl_crystal_size_min     0.020
_exptl_crystal_density_diffrn     1.703
_exptl_crystal_density_meas     ?
_exptl_crystal_density_method     ?
_exptl_crystal_F_000     1056
_exptl_absorpt_coefficient_mu     1.140
_exptl_absorpt_correction_type     multi-scan
_exptl_absorpt_process_details
;
(SADABS; Bruker, 2014)
;
_shelx_estimated_absorpt_T_min     0.611
_shelx_estimated_absorpt_T_max     0.978
_exptl_absorpt_correction_T_min     0.5793
_exptl_absorpt_correction_T_max     0.7457
_diffrn_ambient_temperature     173(2)
_diffrn_radiation_type     MoK\a
_diffrn_radiation_wavelength     0.71073
_diffrn_measurement_device_type     'Bruker APEXII CCD'
_diffrn_measurement_method     '\f and \w scans'
_diffrn_detector_area_resol_mean     ?
_diffrn_reflns_number     17454
_diffrn_reflns_av_R_equivalents     0.0416
_diffrn_reflns_theta_min     2.334
_diffrn_reflns_theta_max     28.288
_diffrn_reflns_theta_full     25.242
_diffrn_measured_fraction_theta_max     0.999
_diffrn_measured_fraction_theta_full     0.999
_diffrn_reflns_limit_h_min     -12
_diffrn_reflns_limit_h_max     11
_diffrn_reflns_limit_k_min     -39
_diffrn_reflns_limit_k_max     41
_diffrn_reflns_limit_l_min     -9
_diffrn_reflns_limit_l_max     9
_refine_special_details     ?
_reflns_number_total     4760
_reflns_number_gt     4259
_reflns_threshold_expression     'I > 2\s(I)'
_refine_ls_structure_factor_coef     Fsqd
_refine_ls_matrix_type     full
_refine_ls_R_factor_all     0.0345
_refine_ls_R_factor_gt     0.0295
_refine_ls_wR_factor_gt     0.0515
_refine_ls_wR_factor_ref     0.0533
_refine_ls_goodness_of_fit_ref     0.983
_refine_ls_restrained_S_all     0.982
_refine_ls_number_reflns     4760
_refine_ls_number_parameters     267
_refine_ls_number_restraints     1
_refine_ls_hydrogen_treatment     constr
_refine_ls_weighting_scheme     calc
_refine_ls_weighting_details
                      'w=1/[\s^2^(Fo^2^)+(0.0179P)^2^] where P=(Fo^2^+2Fc^2^)/3'
_atom_sites_solution_hydrogens     geom
_atom_sites_solution_primary     ?
_atom_sites_solution_secondary     ?
_refine_ls_shift/su_max     0.002
_refine_ls_shift/su_mean     0.000
_refine_diff_density_max     0.654
_refine_diff_density_min     -0.392
_refine_ls_extinction_method     none
_refine_ls_extinction_coef     .
_refine_ls_abs_structure_details
;
Flack <i>x</i> determined using 1577 quotients
[(<i>I</i>^+^)-(<i>I</i>^-^)]/[(<i>I</i>^+^)+(<i>I</i>^-^)]
(Parsons et al., 2013)
;
_refine_ls_abs_structure_Flack     0.003(14)
loop_
    _atom_type_symbol
    _atom_type_description
    _atom_type_scat_dispersion_real
    _atom_type_scat_dispersion_imag
    _atom_type_scat_source
    'C' 'C' 0.0033 0.0016
                         'International Tables Vol C Tables 4.2.6.8 and 6.1.1.4'
    'H' 'H' 0.0000 0.0000
                         'International Tables Vol C Tables 4.2.6.8 and 6.1.1.4'
    'N' 'N' 0.0061 0.0033
                         'International Tables Vol C Tables 4.2.6.8 and 6.1.1.4'
    'O' 'O' 0.0106 0.0060
                         'International Tables Vol C Tables 4.2.6.8 and 6.1.1.4'
    'S' 'S' 0.1246 0.1234
                         'International Tables Vol C Tables 4.2.6.8 and 6.1.1.4'
    'Ag' 'Ag' -0.8971 1.1015
                         'International Tables Vol C Tables 4.2.6.8 and 6.1.1.4'
_computing_data_collection
;
APEX2 (Bruker, 2014)
;
_computing_cell_refinement
;
SAINT (Bruker, 2014)
;
_computing_data_reduction
;
SAINT (Bruker, 2014)
;
_computing_structure_solution
;
SHELXS97 (Sheldrick, 2008)
;
_computing_structure_refinement
;
SHELXL2014 (Sheldrick, 2015)
;
_computing_molecular_graphics
;
DIAMOND (Brandenburg, 2010)
;
_computing_publication_material
;
SHELXTL (Sheldrick, 2008) and publCIF (Westrip, 2010)
;
loop_
    _atom_site_type_symbol
    _atom_site_label
    _atom_site_fract_x
    _atom_site_fract_y
    _atom_site_fract_z
    _atom_site_U_iso_or_equiv
    _atom_site_adp_type
    _atom_site_calc_flag
    _atom_site_occupancy
    _atom_site_disorder_assembly
    _atom_site_disorder_group
    Ag Ag1 0.62392(3) 0.52477(2) 0.76161(6) 0.03314(9) Uani d 1 . .
    S S1 0.73402(9) 0.64406(3) 0.83512(13) 0.01964(19) Uani d 1 . .
    O O1 0.6829(3) 0.66757(8) 0.9943(4) 0.0300(7) Uani d 1 . .
    O O2 0.6265(2) 0.62494(9) 0.7166(4) 0.0309(8) Uani d 1 . .
    O O3 1.1685(2) 0.53847(7) 1.2570(5) 0.0290(5) Uani d 1 . .
    O O4 0.3336(4) 0.51667(11) 0.6854(5) 0.0486(9) Uani d 1 . .
    O O5 0.4227(3) 0.49348(10) 0.9434(4) 0.0382(7) Uani d 1 . .
    O O6 0.1895(3) 0.48605(10) 0.8835(5) 0.0424(8) Uani d 1 . .
    N N1 0.8072(3) 0.55871(9) 0.9126(4) 0.0206(7) Uani d 1 . .
    N N2 0.9749(3) 0.60970(9) 0.9892(4) 0.0187(6) Uani d 1 . .
    N N3 1.0242(3) 0.56942(9) 1.0338(4) 0.0183(6) Uani d 1 . .
    N N4 1.2736(3) 0.58767(9) 1.0626(4) 0.0206(7) Uani d 1 . .
    N N5 0.3120(4) 0.49853(10) 0.8351(5) 0.0266(8) Uani d 1 . .
    C C1 0.8614(3) 0.67468(11) 0.7068(5) 0.0205(9) Uani d 1 . .
    C C2 0.9148(3) 0.71461(10) 0.7730(7) 0.0218(7) Uani d 1 . .
    C C3 1.0110(4) 0.73701(13) 0.6569(6) 0.0286(9) Uani d 1 . .
    H H3 1.0465 0.7642 0.6973 0.034 Uiso calc 1 . .
    C C4 1.0571(4) 0.72185(14) 0.4873(6) 0.0300(9) Uani d 1 . .
    C C5 1.0073(4) 0.68155(14) 0.4304(6) 0.0303(10) Uani d 1 . .
    H H5 1.0412 0.6703 0.3152 0.036 Uiso calc 1 . .
    C C6 0.9102(4) 0.65722(12) 0.5352(5) 0.0232(8) Uani d 1 . .
    C C7 0.8791(4) 0.73432(14) 0.9579(6) 0.0353(10) Uani d 1 . .
    H H7A 0.9450 0.7587 0.9811 0.053 Uiso calc 1 . .
    H H7B 0.8919 0.7127 1.0559 0.053 Uiso calc 1 . .
    H H7C 0.7769 0.7444 0.9576 0.053 Uiso calc 1 . .
    C C8 1.1603(5) 0.74778(18) 0.3669(7) 0.0526(14) Uani d 1 . .
    H H8A 1.1032 0.7677 0.2896 0.079 Uiso calc 1 . .
    H H8B 1.2166 0.7283 0.2868 0.079 Uiso calc 1 . .
    H H8C 1.2279 0.7642 0.4459 0.079 Uiso calc 1 . .
    C C9 0.8679(5) 0.61345(14) 0.4610(6) 0.0391(11) Uani d 1 . .
    H H9A 0.7697 0.6150 0.4054 0.059 Uiso calc 1 . .
    H H9B 0.8673 0.5925 0.5630 0.059 Uiso calc 1 . .
    H H9C 0.9391 0.6044 0.3665 0.059 Uiso calc 1 . .
    C C10 0.8450(3) 0.60100(11) 0.9190(5) 0.0177(8) Uani d 1 . .
    C C11 0.9224(4) 0.53946(12) 0.9906(5) 0.0216(8) Uani d 1 . .
    H H11 0.9315 0.5094 1.0124 0.026 Uiso calc 1 . .
    C C12 1.1648(4) 0.56330(12) 1.1294(5) 0.0193(8) Uani d 1 . .
    C C13 1.2803(4) 0.60769(12) 0.8765(6) 0.0254(9) Uani d 1 . .
    H H13A 1.1939 0.5983 0.8031 0.030 Uiso calc 1 . .
    H H13B 1.3697 0.5974 0.8116 0.030 Uiso calc 1 . .
    C C14 1.2828(4) 0.65612(13) 0.8847(7) 0.0365(11) Uani d 1 . .
    H H14A 1.1910 0.6666 0.9400 0.055 Uiso calc 1 . .
    H H14B 1.2929 0.6678 0.7587 0.055 Uiso calc 1 . .
    H H14C 1.3661 0.6656 0.9608 0.055 Uiso calc 1 . .
    C C15 1.4092(4) 0.58914(14) 1.1768(6) 0.0319(10) Uani d 1 . .
    H H15A 1.4890 0.6026 1.1035 0.038 Uiso calc 1 . .
    H H15B 1.4398 0.5593 1.2073 0.038 Uiso calc 1 . .
    C C16 1.3886(5) 0.6139(2) 1.3531(8) 0.0642(17) Uani d 1 . .
    H H16A 1.3571 0.6433 1.3238 0.096 Uiso calc 1 . .
    H H16B 1.4816 0.6148 1.4217 0.096 Uiso calc 1 . .
    H H16C 1.3134 0.5998 1.4294 0.096 Uiso calc 1 . .
loop_
    _atom_site_aniso_label
    _atom_site_aniso_U_11
    _atom_site_aniso_U_22
    _atom_site_aniso_U_33
    _atom_site_aniso_U_12
    _atom_site_aniso_U_13
    _atom_site_aniso_U_23
    Ag1 0.01833(12) 0.03174(15) 0.04934(19) -0.00517(11) -0.00399(18)
                                                                    -0.01117(19)
    S1 0.0136(4) 0.0221(4) 0.0232(5) 0.0013(3) 0.0017(4) 0.0027(4)
    O1 0.0276(14) 0.0292(15) 0.0333(18) 0.0050(11) 0.0131(13) 0.0002(13)
    O2 0.0178(11) 0.0376(15) 0.037(2) -0.0045(10) -0.0073(12) 0.0054(13)
    O3 0.0248(12) 0.0308(13) 0.0315(14) -0.0015(9) -0.0036(18) 0.0114(18)
    O4 0.064(2) 0.044(2) 0.037(2) -0.0106(17) 0.0084(16) 0.0004(17)
    O5 0.0227(13) 0.057(2) 0.0346(19) 0.0013(14) -0.0001(14) -0.0022(16)
    O6 0.0200(14) 0.053(2) 0.054(2) -0.0094(13) 0.0092(14) -0.0063(16)
    N1 0.0154(14) 0.0192(16) 0.0272(19) -0.0024(12) 0.0000(13) -0.0001(14)
    N2 0.0189(14) 0.0181(15) 0.0192(17) 0.0011(11) -0.0022(13) 0.0017(13)
    N3 0.0164(14) 0.0183(16) 0.0203(17) -0.0009(11) -0.0002(13) 0.0040(14)
    N4 0.0152(14) 0.0212(16) 0.0253(19) -0.0034(12) -0.0062(13) 0.0060(14)
    N5 0.0290(18) 0.0226(18) 0.028(2) -0.0009(14) 0.0059(16) -0.0059(16)
    C1 0.0175(16) 0.0221(18) 0.022(2) 0.0025(13) 0.0002(15) 0.0049(14)
    C2 0.0220(15) 0.0231(16) 0.0204(19) 0.0025(12) -0.006(2) 0.003(2)
    C3 0.029(2) 0.028(2) 0.029(2) -0.0089(17) -0.0079(18) 0.0088(19)
    C4 0.0210(19) 0.045(3) 0.024(2) -0.0072(17) -0.0035(18) 0.013(2)
    C5 0.026(2) 0.045(3) 0.019(2) 0.0022(18) 0.0054(18) 0.0061(19)
    C6 0.0224(18) 0.026(2) 0.021(2) 0.0042(15) 0.0016(16) 0.0023(17)
    C7 0.044(2) 0.025(2) 0.037(3) -0.0028(18) -0.001(2) -0.0045(19)
    C8 0.043(3) 0.078(4) 0.037(3) -0.026(3) 0.002(2) 0.019(3)
    C9 0.059(3) 0.031(2) 0.027(3) -0.004(2) 0.008(2) -0.008(2)
    C10 0.0126(16) 0.0185(18) 0.022(2) 0.0003(13) 0.0030(15) 0.0006(16)
    C11 0.0222(18) 0.0211(18) 0.021(2) -0.0047(14) 0.0032(17) 0.0029(16)
    C12 0.0166(17) 0.0185(19) 0.023(2) 0.0010(13) 0.0000(16) 0.0005(16)
    C13 0.0181(17) 0.031(2) 0.027(2) -0.0019(15) 0.0039(16) 0.0053(17)
    C14 0.030(2) 0.027(2) 0.052(3) -0.0036(17) 0.000(2) 0.016(2)
    C15 0.0199(19) 0.033(2) 0.042(3) -0.0039(17) -0.0091(18) 0.007(2)
    C16 0.045(3) 0.095(5) 0.053(3) -0.001(3) -0.026(3) -0.025(3)
_geom_special_details
;
 All esds (except the esd in the dihedral angle between two l.s. planes)
 are estimated using the full covariance matrix.  The cell esds are taken
 into account individually in the estimation of esds in distances, angles
 and torsion angles; correlations between esds in cell parameters are only
 used when they are defined by crystal symmetry.  An approximate (isotropic)
 treatment of cell esds is used for estimating esds involving l.s. planes.
;
loop_
    _geom_bond_atom_site_label_1
    _geom_bond_atom_site_label_2
    _geom_bond_site_symmetry_2
    _geom_bond_distance
    _geom_bond_publ_flag
    Ag1 N1 . 2.250(3) ?
    Ag1 O5 2_664 2.396(3) ?
    Ag1 O5 . 2.450(3) ?
    S1 O2 . 1.426(3) ?
    S1 O1 . 1.435(3) ?
    S1 C1 . 1.760(4) ?
    S1 C10 . 1.779(3) ?
    O3 C12 . 1.198(5) ?
    O4 N5 . 1.231(4) ?
    O5 N5 . 1.282(4) ?
    O5 Ag1 2_665 2.396(3) ?
    O6 N5 . 1.230(4) ?
    N1 C11 . 1.330(5) ?
    N1 C10 . 1.357(4) ?
    N2 C10 . 1.313(4) ?
    N2 N3 . 1.365(4) ?
    N3 C11 . 1.348(4) ?
    N3 C12 . 1.465(4) ?
    N4 C12 . 1.334(4) ?
    N4 C13 . 1.477(5) ?
    N4 C15 . 1.483(5) ?
    C1 C2 . 1.413(5) ?
    C1 C6 . 1.419(5) ?
    C2 C3 . 1.395(5) ?
    C2 C7 . 1.499(7) ?
    C3 C4 . 1.373(6) ?
    C3 H3 . 0.9500 ?
    C4 C5 . 1.391(6) ?
    C4 C8 . 1.509(5) ?
    C5 C6 . 1.385(5) ?
    C5 H5 . 0.9500 ?
    C6 C9 . 1.509(5) ?
    C7 H7A . 0.9800 ?
    C7 H7B . 0.9800 ?
    C7 H7C . 0.9800 ?
    C8 H8A . 0.9800 ?
    C8 H8B . 0.9800 ?
    C8 H8C . 0.9800 ?
    C9 H9A . 0.9800 ?
    C9 H9B . 0.9800 ?
    C9 H9C . 0.9800 ?
    C11 H11 . 0.9500 ?
    C13 C14 . 1.503(5) ?
    C13 H13A . 0.9900 ?
    C13 H13B . 0.9900 ?
    C14 H14A . 0.9800 ?
    C14 H14B . 0.9800 ?
    C14 H14C . 0.9800 ?
    C15 C16 . 1.494(6) ?
    C15 H15A . 0.9900 ?
    C15 H15B . 0.9900 ?
    C16 H16A . 0.9800 ?
    C16 H16B . 0.9800 ?
    C16 H16C . 0.9800 ?
loop_
    _geom_angle_atom_site_label_1
    _geom_angle_atom_site_label_2
    _geom_angle_atom_site_label_3
    _geom_angle_site_symmetry_1
    _geom_angle_site_symmetry_3
    _geom_angle
    _geom_angle_publ_flag
    N1 Ag1 O5 . 2_664 134.63(11) ?
    N1 Ag1 O5 . . 118.75(11) ?
    O5 Ag1 O5 2_664 . 106.52(5) ?
    O2 S1 O1 . . 117.78(16) ?
    O2 S1 C1 . . 111.23(17) ?
    O1 S1 C1 . . 110.96(16) ?
    O2 S1 C10 . . 106.22(17) ?
    O1 S1 C10 . . 107.14(17) ?
    C1 S1 C10 . . 102.10(16) ?
    N5 O5 Ag1 . 2_665 118.1(2) ?
    N5 O5 Ag1 . . 102.3(2) ?
    Ag1 O5 Ag1 2_665 . 137.37(12) ?
    C11 N1 C10 . . 102.7(3) ?
    C11 N1 Ag1 . . 125.2(2) ?
    C10 N1 Ag1 . . 131.0(2) ?
    C10 N2 N3 . . 101.4(3) ?
    C11 N3 N2 . . 110.5(3) ?
    C11 N3 C12 . . 128.2(3) ?
    N2 N3 C12 . . 121.0(3) ?
    C12 N4 C13 . . 126.5(3) ?
    C12 N4 C15 . . 115.7(3) ?
    C13 N4 C15 . . 117.1(3) ?
    O6 N5 O4 . . 122.4(4) ?
    O6 N5 O5 . . 120.0(4) ?
    O4 N5 O5 . . 117.6(4) ?
    C2 C1 C6 . . 121.3(3) ?
    C2 C1 S1 . . 121.5(3) ?
    C6 C1 S1 . . 117.2(3) ?
    C3 C2 C1 . . 116.8(4) ?
    C3 C2 C7 . . 117.6(3) ?
    C1 C2 C7 . . 125.6(3) ?
    C4 C3 C2 . . 123.6(4) ?
    C4 C3 H3 . . 118.2 ?
    C2 C3 H3 . . 118.2 ?
    C3 C4 C5 . . 118.0(4) ?
    C3 C4 C8 . . 121.2(4) ?
    C5 C4 C8 . . 120.8(4) ?
    C6 C5 C4 . . 122.5(4) ?
    C6 C5 H5 . . 118.8 ?
    C4 C5 H5 . . 118.8 ?
    C5 C6 C1 . . 117.7(4) ?
    C5 C6 C9 . . 117.4(4) ?
    C1 C6 C9 . . 124.8(3) ?
    C2 C7 H7A . . 109.5 ?
    C2 C7 H7B . . 109.5 ?
    H7A C7 H7B . . 109.5 ?
    C2 C7 H7C . . 109.5 ?
    H7A C7 H7C . . 109.5 ?
    H7B C7 H7C . . 109.5 ?
    C4 C8 H8A . . 109.5 ?
    C4 C8 H8B . . 109.5 ?
    H8A C8 H8B . . 109.5 ?
    C4 C8 H8C . . 109.5 ?
    H8A C8 H8C . . 109.5 ?
    H8B C8 H8C . . 109.5 ?
    C6 C9 H9A . . 109.5 ?
    C6 C9 H9B . . 109.5 ?
    H9A C9 H9B . . 109.5 ?
    C6 C9 H9C . . 109.5 ?
    H9A C9 H9C . . 109.5 ?
    H9B C9 H9C . . 109.5 ?
    N2 C10 N1 . . 116.1(3) ?
    N2 C10 S1 . . 119.1(3) ?
    N1 C10 S1 . . 124.8(3) ?
    N1 C11 N3 . . 109.2(3) ?
    N1 C11 H11 . . 125.4 ?
    N3 C11 H11 . . 125.4 ?
    O3 C12 N4 . . 128.3(3) ?
    O3 C12 N3 . . 117.9(3) ?
    N4 C12 N3 . . 113.9(3) ?
    N4 C13 C14 . . 112.6(3) ?
    N4 C13 H13A . . 109.1 ?
    C14 C13 H13A . . 109.1 ?
    N4 C13 H13B . . 109.1 ?
    C14 C13 H13B . . 109.1 ?
    H13A C13 H13B . . 107.8 ?
    C13 C14 H14A . . 109.5 ?
    C13 C14 H14B . . 109.5 ?
    H14A C14 H14B . . 109.5 ?
    C13 C14 H14C . . 109.5 ?
    H14A C14 H14C . . 109.5 ?
    H14B C14 H14C . . 109.5 ?
    N4 C15 C16 . . 112.4(4) ?
    N4 C15 H15A . . 109.1 ?
    C16 C15 H15A . . 109.1 ?
    N4 C15 H15B . . 109.1 ?
    C16 C15 H15B . . 109.1 ?
    H15A C15 H15B . . 107.9 ?
    C15 C16 H16A . . 109.5 ?
    C15 C16 H16B . . 109.5 ?
    H16A C16 H16B . . 109.5 ?
    C15 C16 H16C . . 109.5 ?
    H16A C16 H16C . . 109.5 ?
    H16B C16 H16C . . 109.5 ?
loop_
    _geom_torsion_atom_site_label_1
    _geom_torsion_atom_site_label_2
    _geom_torsion_atom_site_label_3
    _geom_torsion_atom_site_label_4
    _geom_torsion_site_symmetry_1
    _geom_torsion_site_symmetry_2
    _geom_torsion_site_symmetry_3
    _geom_torsion_site_symmetry_4
    _geom_torsion
    _geom_torsion_publ_flag
    C10 N2 N3 C11 . . . . -0.7(4) ?
    C10 N2 N3 C12 . . . . -176.0(3) ?
    Ag1 O5 N5 O6 2_665 . . . -14.1(4) ?
    Ag1 O5 N5 O6 . . . . 179.9(3) ?
    Ag1 O5 N5 O4 2_665 . . . 164.7(3) ?
    Ag1 O5 N5 O4 . . . . -1.3(4) ?
    O2 S1 C1 C2 . . . . 140.4(3) ?
    O1 S1 C1 C2 . . . . 7.2(3) ?
    C10 S1 C1 C2 . . . . -106.7(3) ?
    O2 S1 C1 C6 . . . . -40.6(3) ?
    O1 S1 C1 C6 . . . . -173.8(3) ?
    C10 S1 C1 C6 . . . . 72.3(3) ?
    C6 C1 C2 C3 . . . . 3.5(5) ?
    S1 C1 C2 C3 . . . . -177.6(3) ?
    C6 C1 C2 C7 . . . . -175.3(3) ?
    S1 C1 C2 C7 . . . . 3.6(5) ?
    C1 C2 C3 C4 . . . . -1.4(5) ?
    C7 C2 C3 C4 . . . . 177.5(4) ?
    C2 C3 C4 C5 . . . . -1.3(6) ?
    C2 C3 C4 C8 . . . . 179.4(4) ?
    C3 C4 C5 C6 . . . . 2.1(6) ?
    C8 C4 C5 C6 . . . . -178.6(4) ?
    C4 C5 C6 C1 . . . . -0.1(6) ?
    C4 C5 C6 C9 . . . . -178.3(4) ?
    C2 C1 C6 C5 . . . . -2.8(5) ?
    S1 C1 C6 C5 . . . . 178.2(3) ?
    C2 C1 C6 C9 . . . . 175.2(4) ?
    S1 C1 C6 C9 . . . . -3.8(5) ?
    N3 N2 C10 N1 . . . . -0.7(4) ?
    N3 N2 C10 S1 . . . . -179.2(2) ?
    C11 N1 C10 N2 . . . . 1.8(4) ?
    Ag1 N1 C10 N2 . . . . -166.7(3) ?
    C11 N1 C10 S1 . . . . -179.8(3) ?
    Ag1 N1 C10 S1 . . . . 11.7(5) ?
    O2 S1 C10 N2 . . . . 161.7(3) ?
    O1 S1 C10 N2 . . . . -71.6(3) ?
    C1 S1 C10 N2 . . . . 45.1(3) ?
    O2 S1 C10 N1 . . . . -16.7(4) ?
    O1 S1 C10 N1 . . . . 110.0(3) ?
    C1 S1 C10 N1 . . . . -133.3(3) ?
    C10 N1 C11 N3 . . . . -2.1(4) ?
    Ag1 N1 C11 N3 . . . . 167.3(2) ?
    N2 N3 C11 N1 . . . . 1.9(4) ?
    C12 N3 C11 N1 . . . . 176.8(3) ?
    C13 N4 C12 O3 . . . . 160.4(4) ?
    C15 N4 C12 O3 . . . . -10.0(6) ?
    C13 N4 C12 N3 . . . . -21.2(5) ?
    C15 N4 C12 N3 . . . . 168.4(3) ?
    C11 N3 C12 O3 . . . . -39.4(5) ?
    N2 N3 C12 O3 . . . . 135.0(4) ?
    C11 N3 C12 N4 . . . . 142.0(4) ?
    N2 N3 C12 N4 . . . . -43.6(4) ?
    C12 N4 C13 C14 . . . . 116.8(4) ?
    C15 N4 C13 C14 . . . . -73.0(4) ?
    C12 N4 C15 C16 . . . . -70.8(5) ?
    C13 N4 C15 C16 . . . . 117.9(4) ?
loop_
    _geom_hbond_atom_site_label_D
    _geom_hbond_atom_site_label_H
    _geom_hbond_atom_site_label_A
    _geom_hbond_site_symmetry_A
    _geom_hbond_distance_DH
    _geom_hbond_distance_HA
    _geom_hbond_distance_DA
    _geom_hbond_angle_DHA
    C8 H8C Cg1 4_565 0.98 2.66 3.614(5) 166.0
    C13 H13B O2 1_655 0.99 2.58 3.395(4) 139.7
    C16 H16B O2 1_656 0.98 2.52 3.412(6) 151.6
_shelx_hkl_file
;
   0   0  -1   -1.06    0.18
   0   0  -1   -1.27    0.10
   0   0  -1   -1.30    0.11
   0   0   1   -1.21    0.11
   0   0   1   -1.27    0.12
   0   0  -2  883.68   31.76
   0   0  -2  897.73   31.47
   0   0   2  965.39   31.53
   0   0  -2  897.22   31.29
   0   0  -3    0.00    0.21
   0   0   3    0.33    0.28
   0   0  -3   -0.13    0.24
   0   0  -4  257.53    9.63
   0   0   4  240.58    9.85
   0   0  -4  250.51   10.48
   0   0  -5    0.76    0.69
   0   0   5    0.38    0.37
   0   0  -6    9.79    2.06
   0   0   6    9.05    1.56
   0   0  -7    0.53    0.83
   0   0  -8   10.42    2.50
   0   0  -9   -0.15    0.87
  -1   0   0    0.02    0.13
  -1   0   0   -0.19    0.08
   1   0   0   -0.06    0.11
  -1   0   0   -0.11    0.08
   1   0   0   -0.11    0.09
   1   0  -1   -0.29    0.19
  -1   0  -1   -0.33    0.13
  -1   0   1   -0.23    0.20
   1   0   1   -0.35    0.11
  -1   0  -1   -0.53    0.12
   1   0   1   -0.36    0.06
  -1   0  -1   -0.49    0.03
   1   0  -1   -0.37    0.15
  -1   0  -1   -0.37    0.10
   1   0  -1   -0.36    0.17
  -1   0   2    0.23    0.32
  -1   0  -2    0.22    0.17
   1   0  -2    0.48    0.35
   1   0  -2   -0.11    0.27
   1   0  -2    0.03    0.27
   1   0   2    0.02    0.22
   1   0   2    0.37    0.15
  -1   0  -2    0.08    0.25
   1   0   2    0.38    0.17
  -1   0  -2   -0.02    0.29
   1   0   3    1.03    0.36
   1   0  -3    0.60    0.45
  -1   0  -3    0.32    0.23
   1   0  -3    0.40    0.40
  -1   0  -3    0.37    0.39
   1   0  -3    0.71    0.43
  -1   0   3    0.01    0.24
  -1   0   4    0.16    0.31
   1   0  -4    0.07    0.31
   1   0   4    0.28    0.30
   1   0  -4    0.00    0.40
  -1   0  -4    0.05    0.36
   1   0  -4    0.11    0.32
  -1   0  -4    0.39    0.27
  -1   0   5    0.12    0.45
   1   0  -5    0.12    0.47
  -1   0  -5    0.56    0.43
   1   0   5    1.04    0.50
  -1   0  -5    0.21    0.57
  -1   0  -6    0.98    0.85
  -1   0   6    0.42    0.58
   1   0   6    0.48    0.49
   1   0  -6    0.53    0.68
  -1   0   7    0.31    0.69
   1   0  -7    0.22    0.71
  -1   0  -7   -0.58    0.62
  -1   0  -8    0.12    0.96
   1   0  -8    0.39    0.92
  -1   0  -9    0.11    1.08
   1   0  -9   -0.04    0.99
  -2   0   0  168.72    6.26
  -2   0   0  174.73    6.48
   2   0   0  179.75    6.66
  -2   0   0  171.87    6.60
   2   0   0  171.93    6.46
  -2   0  -1  231.26    8.15
  -2   0  -1  226.94    7.89
   2   0   1  210.84    7.93
  -2   0  -1  231.19    7.98
  -2   0   1  210.90    8.51
   2   0  -1  223.97    8.30
   2   0  -1  237.15    8.67
   2   0   1  210.06    8.14
  -2   0   1  206.57    8.27
   2   0  -2  335.22   12.19
  -2   0   2  315.40   12.32
   2   0  -2  330.68   12.49
  -2   0  -2  328.52   11.97
  -2   0   2  324.07   12.46
  -2   0  -2  322.01   12.09
   2   0   2  318.21   11.31
   2   0  -2  337.95   12.38
  -2   0  -2  324.72   11.20
   2   0   2  324.57   11.71
  -2   0   3  484.90   18.10
   2   0   3  468.44   16.93
   2   0  -3  499.42   18.14
  -2   0  -3  476.09   16.60
   2   0  -3  461.56   17.98
  -2   0  -3  489.44   17.73
   2   0   3  479.87   16.48
  -2   0  -3  488.84   17.45
  -2   0   4  139.88    6.77
   2   0   4  140.15    5.63
   2   0   4  150.69    5.91
  -2   0  -4  136.41    6.56
  -2   0  -4  141.72    5.41
   2   0  -4  137.39    6.84
   2   0   5   58.78    2.87
   2   0  -5   53.49    3.90
  -2   0   5   52.65    3.71
  -2   0  -5   44.77    3.51
   2   0  -6   15.26    2.59
  -2   0   6   16.27    2.43
  -2   0  -6   14.01    2.42
   2   0  -7   23.63    3.46
  -2   0  -7   20.26    3.10
  -2   0   7   21.37    3.00
   2   0  -8    5.13    1.88
  -2   0  -8    9.64    2.41
  -2   0   9    1.93    1.30
   2   0  -9    4.74    1.95
  -3   0   0    0.21    0.22
  -3   0   0    0.23    0.24
   3   0   0   -0.03    0.17
   3   0   0    0.02    0.21
  -3   0  -1    0.06    0.18
  -3   0   1    0.31    0.26
   3   0   1    0.20    0.25
   3   0   1    0.00    0.17
   3   0  -1   -0.05    0.25
  -3   0  -1    0.02    0.19
  -3   0   1    0.08    0.32
  -3   0  -1    0.27    0.20
   3   0  -1    0.34    0.21
   3   0   2   -0.02    0.20
  -3   0  -2    0.13    0.26
   3   0  -2    0.02    0.28
  -3   0  -2   -0.14    0.16
  -3   0   2    0.12    0.32
   3   0  -2    0.09    0.34
   3   0   2    0.16    0.18
  -3   0   2   -0.21    0.24
  -3   0  -3    0.07    0.34
  -3   0   3    0.70    0.58
  -3   0  -3    0.10    0.32
   3   0   3    0.43    0.22
  -3   0   3    0.38    0.55
  -3   0  -3    0.64    0.18
   3   0   3    0.32    0.33
   3   0  -3    0.87    0.58
   3   0   4    0.63    0.41
  -3   0   4   -0.28    0.42
  -3   0  -4    0.81    0.59
   3   0   4    0.52    0.23
  -3   0   4    0.24    0.51
  -3   0  -4    0.50    0.21
  -3   0  -4    0.24    0.45
   3   0   4    0.52    0.27
   3   0  -4    0.08    0.44
   3   0  -5    0.09    0.56
  -3   0   5   -0.17    0.42
   3   0   5    1.14    0.56
  -3   0  -5    0.89    0.69
  -3   0  -6    0.44    0.73
  -3   0   6   -0.36    0.46
  -3   0   6    0.73    0.73
   3   0  -6   -0.46    0.59
  -3   0   7    0.64    0.81
   3   0  -7    0.40    0.95
  -3   0  -7    0.67    0.75
  -3   0   7    0.18    0.85
  -3   0  -8    0.63    0.93
  -3   0   8    1.61    0.91
   3   0  -8    0.34    0.99
   3   0  -9    0.88    1.24
  -3   0   9   -0.44    0.81
  -4   0   0  557.01   20.35
  -4   0   0  555.36   19.67
   4   0   0  567.34   20.50
   4   0   0  560.99   20.04
  -4   0  -1  108.24    4.64
  -4   0  -1  109.89    4.33
   4   0  -1  106.18    4.48
   4   0  -1  110.78    5.34
  -4   0   1   95.62    4.60
  -4   0   1  107.41    5.25
   4   0   1  108.44    4.84
   4   0   1  109.86    4.79
  -4   0  -2  535.99   19.30
   4   0   2  525.85   19.46
  -4   0   2  532.57   19.75
  -4   0  -2  512.44   19.13
   4   0   2  543.82   19.05
  -4   0   2  544.03   20.35
   4   0  -2  534.97   19.71
  -4   0  -2  552.33   18.84
  -4   0  -3   13.21    1.81
  -4   0  -3   15.51    1.48
   4   0   3   16.66    1.10
   4   0   3   15.76    1.47
  -4   0   3   14.19    2.00
  -4   0  -3   15.47    0.82
  -4   0   3   14.88    2.12
  -4   0  -3   15.97    1.23
   4   0  -3   13.20    1.87
   4   0   4  287.51   10.40
  -4   0  -4  294.73   11.96
  -4   0  -4  306.86   12.12
  -4   0   4  295.08   12.53
   4   0   4  270.00   11.29
  -4   0   4  299.45   12.77
   4   0  -4  297.82   12.43
  -4   0   5   51.84    3.95
  -4   0  -5   43.17    3.38
  -4   0   5   47.27    3.88
   4   0  -5   50.67    3.89
   4   0  -6  114.13    6.74
  -4   0  -6  100.23    6.10
  -4   0   6  101.67    6.46
  -4   0   6  105.09    6.58
   4   0  -7   12.71    2.65
  -4   0  -7   16.42    2.84
  -4   0   7   17.41    3.00
  -4   0   7   20.77    3.23
  -4   0   8   16.97    3.15
   4   0  -8   17.22    3.24
  -4   0   9    1.80    1.30
   4   0  -9    3.68    1.86
   5   0   0    0.00    0.33
   5   0   0    0.08    0.31
  -5   0   0    0.21    0.37
  -5   0   0    0.06    0.26
  -5   0  -1    0.12    0.26
   5   0  -1    0.27    0.30
   5   0   1   -0.12    0.27
  -5   0   1    0.12    0.36
  -5   0  -1    0.41    0.33
   5   0   1   -0.09    0.25
  -5   0   1    0.61    0.39
   5   0   2   -0.02    0.29
  -5   0  -2    0.13    0.25
  -5   0  -2   -0.05    0.26
  -5   0   2    0.40    0.42
   5   0   2   -0.07    0.31
  -5   0   2    0.59    0.57
  -5   0  -2    0.17    0.34
  -5   0   3    0.18    0.48
   5   0  -3    0.00    0.44
   5   0   3    0.09    0.29
  -5   0  -3    0.26    0.50
   5   0   3    0.69    0.51
  -5   0  -3    0.44    0.34
  -5   0  -3    1.10    0.54
  -5   0   3    0.38    0.46
  -5   0  -4    0.42    0.58
  -5   0   4    0.12    0.52
  -5   0   4   -0.20    0.46
  -5   0  -4    0.59    0.60
   5   0  -4    0.41    0.57
   5   0  -5    0.57    0.78
  -5   0  -5    0.73    0.70
  -5   0   5    0.86    0.83
  -5   0  -5    1.01    0.76
  -5   0   5    0.98    0.82
   5   0  -6    0.99    0.95
  -5   0   6    1.60    0.97
  -5   0  -6    1.55    0.93
  -5   0   6    0.52    0.88
   5   0  -7    1.11    1.03
  -5   0   7    1.02    0.95
  -5   0   8    0.45    0.93
   5   0  -8    0.58    1.08
  -6   0   0    2.57    0.87
  -6   0   0    3.02    0.71
   6   0   0    3.49    0.86
   6   0   1  261.84   10.55
  -6   0   1  257.02   11.12
  -6   0  -1  251.78   10.37
  -6   0  -1  254.02    9.78
  -6   0   1  264.97   10.19
   6   0  -1  257.65   10.08
  -6   0  -2    7.60    1.12
  -6   0   2    7.29    1.30
   6   0   2    6.25    1.23
  -6   0   2    6.17    1.51
  -6   0  -2    6.78    1.14
   6   0   2    6.56    1.18
  -6   0   3  124.43    7.07
  -6   0   3  130.93    6.55
   6   0   3  130.00    6.30
  -6   0  -3  123.34    6.00
  -6   0   4   37.92    3.59
  -6   0  -4   35.33    2.89
   6   0  -4   39.67    3.32
  -6   0   4   40.63    3.40
  -6   0  -4   35.90    3.27
  -6   0  -5   87.04    5.55
   6   0  -5   94.53    5.85
  -6   0   5   90.07    5.81
  -6   0  -5   80.39    5.18
  -6   0   5   85.08    6.02
  -6   0   6    7.68    2.06
   6   0  -6    8.52    2.11
  -6   0   6    5.21    2.06
  -6   0  -6    6.70    2.01
  -6   0   7   26.49    3.92
   6   0  -7   25.53    3.80
  -6   0   8    4.70    1.88
   6   0  -8    3.74    1.80
  -7   0   0   -0.10    0.33
   7   0   0   -0.13    0.32
  -7   0   0    0.21    0.47
  -7   0  -1    0.12    0.40
  -7   0   1    0.03    0.52
   7   0   1    0.10    0.49
  -7   0  -1    0.70    0.48
  -7   0   1    0.19    0.48
  -7   0   2    0.49    0.66
  -7   0  -2    0.15    0.36
  -7   0   2   -0.17    0.39
   7   0   2    0.17    0.47
  -7   0  -2   -0.18    0.36
   7   0   3    0.69    0.60
  -7   0   3    0.09    0.54
  -7   0  -3    0.51    0.49
  -7   0   3   -0.20    0.53
  -7   0  -4    0.14    0.55
  -7   0   4    0.67    0.72
  -7   0  -4    0.15    0.71
  -7   0   4    0.77    0.82
   7   0  -5    0.53    0.81
  -7   0  -5    0.30    0.67
  -7   0   5    0.16    0.72
  -7   0   5   -0.26    0.88
  -7   0  -5    0.50    0.79
  -7   0   6    0.43    0.80
  -7   0  -6    0.14    0.79
   7   0  -6    0.31    0.81
  -7   0   7   -0.28    0.87
   7   0  -7    1.05    1.20
  -8   0   0  139.57    6.18
   8   0   0  133.61    6.66
  -8   0   0  142.11    7.21
   8   0   1   23.73    2.35
  -8   0   1   25.27    3.18
  -8   0   1   24.79    2.12
  -8   0  -1   27.78    2.46
  -8   0  -1   30.05    2.15
  -8   0   2  168.73    9.18
   8   0   2  183.38    8.62
  -8   0   2  185.41    8.26
  -8   0  -2  187.36    7.99
  -8   0  -2  179.53    7.94
   8   0   3    4.90    1.47
  -8   0   3    3.17    1.47
  -8   0  -3    2.38    0.90
  -8   0   3    3.71    1.17
  -8   0   4   59.40    4.30
  -8   0  -4   56.67    4.76
  -8   0  -4   43.66    3.62
  -8   0   5    5.37    1.68
  -8   0  -5    4.50    1.63
  -8   0   6   11.95    2.58
  -8   0   7    4.36    1.77
  -9   0   0   -0.15    0.55
   9   0   0    0.29    0.58
  -9   0   0    1.43    0.84
   9   0   1    0.02    0.54
  -9   0   1   -0.48    0.51
  -9   0   1    0.27    0.69
  -9   0  -1    0.58    0.52
  -9   0  -1    0.48    0.64
  -9   0  -2    0.59    0.60
  -9   0   2    0.69    0.91
   9   0   2    0.47    0.65
  -9   0   2    1.27    0.82
   9   0   3    0.14    0.61
  -9   0  -3    0.12    0.49
  -9   0   3    0.16    0.67
  -9   0  -4   -0.38    0.77
  -9   0   4    0.64    0.88
  -9   0   5   -0.02    0.81
  -9   0   6   -0.73    0.90
 -10   0   0    1.64    1.00
 -10   0   0    0.83    0.68
 -10   0  -1  163.36    7.73
 -10   0   1  161.31    9.08
 -10   0   1  178.62    7.98
  10   0   1  180.03    8.63
 -10   0  -2    1.49    0.77
  10   0   2    0.87    0.86
 -10   0   2    0.65    0.83
 -10   0   3   75.10    4.87
  10   0   3   66.75    4.99
 -10   0  -3   73.21    6.24
 -10   0   4    0.42    0.98
 -10   0   5   27.70    3.88
 -11   0   0    0.58    0.68
 -11   0   1   -0.04    0.67
 -11   0  -1    1.42    0.80
 -11   0   2    0.15    0.92
  11   0   2   -0.03    0.80
  11   0   3   -0.43    0.80
 -11   0   3    0.56    0.99
 -11   0   4   -0.55    0.79
 -12   0   0   16.93    2.48
 -12   0   1    1.39    0.99
   0   1   0    0.00    0.01
   0  -1   0    0.00    0.01
   0   1   1  381.66   13.18
   0  -1  -1  390.92   13.51
   0   1  -1  374.68   13.35
   0  -1  -1  375.35   13.24
   0   1   1  378.74   13.24
   0   1  -1  379.26   13.22
   0  -1   1  394.31   13.22
   0  -1  -2   -0.22    0.25
   0   1  -2    0.10    0.23
   0   1  -2    0.28    0.33
   0  -1   2    0.09    0.25
   0  -1  -2    0.12    0.24
   0  -1  -2    0.08    0.21
   0   1   2    0.17    0.23
   0   1   3   55.37    2.84
   0  -1  -3   54.75    2.67
   0  -1   3   59.19    3.00
   0  -1  -3   59.42    2.89
   0   1  -3   57.79    2.76
   0   1  -3   55.98    3.15
   0  -1  -3   54.05    3.22
   0   1  -4    0.72    0.44
   0   1  -4   -0.10    0.33
   0   1   4    0.43    0.38
   0  -1  -4    0.23    0.53
   0  -1   4    0.60    0.46
   0  -1   5    0.29    0.45
   0   1  -5    0.43    0.41
   0   1   5    0.57    0.44
   0   1  -5   -0.05    0.43
   0  -1  -5    0.67    0.63
   0   1  -6   -0.24    0.50
   0  -1  -6    0.51    0.73
   0   1   6    0.56    0.53
   0  -1   6    0.18    0.52
   0  -1  -7    2.09    1.21
   0   1  -7    2.72    1.33
   0   1  -8    0.42    1.01
   0  -1  -8   -0.21    0.72
   0  -1  -9   -0.13    1.02
   0   1  -9    0.02    0.98
   1  -1   0  137.71    4.98
   1   1   0  137.90    5.04
  -1  -1   0  136.51    4.86
  -1  -1   0  140.60    5.05
  -1   1   0  142.03    5.00
  -1   1   0  134.00    4.87
   1   1   0  135.31    4.94
   1  -1   0  140.66    5.05
  -1   1   0  138.16    5.04
   1   1   0  136.28    4.93
   1   1  -1  670.27   23.29
  -1   1   1  678.24   22.90
  -1  -1  -1  675.16   23.33
  -1   1   1  683.43   23.42
  -1  -1  -1  683.55   23.11
   1   1  -1  679.99   23.29
   1   1  -1  689.76   23.50
  -1  -1  -1  680.19   23.22
   1  -1   1  659.66   23.06
  -1  -1   1  636.51   23.29
   1   1   1  687.41   23.32
  -1  -1   1  681.18   23.49
   1  -1  -1  671.45   23.40
  -1   1  -1  633.61   22.91
  -1   1  -1  677.25   23.07
   1  -1  -1  704.92   23.46
   1   1   1  660.89   23.05
  -1   1   2  760.75   26.11
   1   1  -2  752.13   25.91
  -1  -1  -2  747.46   25.27
   1   1  -2  728.70   26.09
   1   1  -2  755.67   26.17
   1  -1   2  728.06   25.30
  -1  -1  -2  741.11   26.05
   1   1   2  740.42   25.22
  -1   1  -2  782.83   25.58
  -1   1  -2  698.45   25.36
  -1   1  -2  723.01   25.88
   1   1   2  739.63   25.40
  -1  -1   2  763.61   26.22
   1   1   2  755.35   25.33
   1   1   2  710.48   25.77
   1  -1  -2  729.03   26.23
   1  -1  -2  753.67   26.11
   1  -1   3  191.63    7.70
   1   1  -3  200.21    8.00
   1   1  -3  209.73    8.32
  -1  -1  -3  219.05    7.46
  -1   1   3  196.65    8.18
   1   1  -3  200.81    8.38
  -1  -1  -3  199.46    8.34
   1  -1  -3  200.48    8.51
   1  -1  -3  199.59    8.21
  -1   1  -3  196.26    8.18
   1   1   3  208.58    7.58
  -1   1  -3  203.58    7.51
  -1  -1   3  203.45    8.34
   1   1  -4   28.24    2.07
   1  -1   4   31.50    2.01
  -1   1   4   31.66    2.31
  -1  -1  -4   25.15    2.26
   1   1  -4   27.42    2.36
   1  -1  -4   33.12    2.62
  -1   1  -4   31.92    1.82
   1   1   4   29.36    1.82
  -1   1  -4   29.66    2.34
   1  -1  -4   28.28    2.21
  -1  -1   4   26.00    2.20
   1   1  -5  127.65    6.70
  -1   1   5  134.16    6.33
  -1  -1  -5  120.20    6.58
   1   1  -5  139.01    6.13
   1  -1   5  124.84    5.79
  -1   1  -5  126.34    5.55
   1  -1  -5  126.67    6.80
   1   1   5  127.08    5.63
  -1  -1   5  136.49    6.51
  -1   1  -5  128.67    6.58
   1   1  -6   25.50    3.30
  -1   1   6   20.95    2.18
  -1  -1  -6   26.01    3.28
   1  -1   6   23.43    2.04
   1   1   6   24.06    2.19
   1  -1  -6   31.82    3.74
  -1  -1   6   22.68    2.34
  -1   1  -6   24.32    3.10
  -1  -1  -7   13.76    2.60
   1   1  -7   12.89    2.54
   1  -1  -7   15.33    2.78
  -1   1  -7   12.29    2.45
  -1  -1   7   11.75    2.04
   1   1  -8    0.17    0.98
  -1  -1  -8    0.03    1.03
  -1   1  -8    1.39    1.04
   1  -1  -8    0.66    0.97
  -1  -1  -9    5.40    1.96
   1   1  -9    2.48    1.51
   1  -1  -9    3.36    1.61
  -1   1  -9    0.34    1.19
   2   1   0   21.22    1.38
  -2  -1   0   21.64    1.14
   2  -1   0   25.40    1.36
  -2  -1   0   21.87    1.37
   2   1   0   20.55    1.24
  -2   1   0   24.13    1.40
  -2   1   0   23.99    1.34
  -2  -1   0   21.63    1.28
   2  -1   0   25.55    1.47
  -2   1   0   24.41    1.18
  -2  -1  -1  186.45    7.09
  -2  -1  -1  190.96    7.22
  -2   1   1  187.51    7.42
   2   1  -1  188.68    7.64
   2  -1   1  203.47    7.10
   2   1  -1  183.52    7.38
   2   1  -1  197.68    7.41
  -2   1   1  200.66    7.68
   2  -1   1  193.69    7.25
  -2  -1  -1  186.12    6.93
   2   1   1  190.50    7.24
  -2  -1   1  182.01    7.61
   2  -1  -1  187.30    7.38
   2   1   1  196.51    7.02
  -2   1  -1  198.44    7.03
  -2   1  -1  207.69    7.01
   2  -1  -1  205.28    7.71
  -2  -1   1  195.11    7.41
   2  -1  -1  205.64    6.97
  -2   1   2   42.95    2.59
   2  -1   2   44.77    2.11
   2   1  -2   49.29    2.78
   2  -1   2   44.51    1.87
  -2  -1  -2   43.23    2.43
   2   1  -2   41.09    2.43
   2   1  -2   40.46    2.38
  -2  -1  -2   46.13    2.38
  -2  -1  -2   41.95    1.93
  -2  -1   2   41.83    2.64
  -2   1  -2   45.79    2.26
  -2   1  -2   45.08    2.35
   2   1   2   40.99    1.69
   2   1   2   41.97    2.11
  -2  -1   2   40.47    2.46
   2  -1  -2   45.22    2.58
  -2   1  -2   43.70    1.75
   2  -1  -2   44.60    2.64
  -2  -1  -3   32.39    2.27
  -2  -1  -3   31.69    1.44
  -2   1   3   42.75    2.67
   2  -1   3   37.35    1.82
   2   1  -3   30.81    2.40
   2  -1   3   39.46    1.54
  -2  -1  -3   34.46    2.18
   2   1  -3   32.86    2.40
   2   1  -3   34.04    2.28
   2  -1  -3   31.87    2.45
   2   1   3   30.30    1.76
  -2   1  -3   38.89    2.16
  -2   1  -3   41.17    2.38
   2  -1  -3   38.20    2.60
  -2   1  -3   37.30    1.64
   2   1   3   29.97    1.55
   2   1   3   33.01    1.36
  -2  -1   3   31.90    2.46
  -2   1   4   10.59    1.64
   2  -1   4   10.13    0.96
   2   1  -4    6.35    1.35
  -2  -1  -4    8.31    1.45
   2   1  -4    8.11    1.33
   2   1   4    8.04    0.76
  -2   1  -4    8.43    1.42
   2   1   4    8.31    0.82
   2  -1  -4   12.10    1.91
  -2   1  -4   10.21    0.85
   2   1   4    8.50    0.66
  -2  -1   4    8.45    1.53
  -2  -1  -5    6.18    1.47
   2  -1   5    4.47    0.87
  -2   1   5    3.72    1.12
   2   1  -5    6.56    1.55
  -2   1  -5    4.52    0.77
   2  -1  -5    4.27    1.31
   2   1   5    6.18    0.87
  -2   1  -5    5.01    1.32
  -2  -1   5    9.28    1.75
  -2   1   6    1.07    0.77
   2   1  -6    1.31    0.99
  -2  -1  -6    0.75    0.87
  -2  -1   6    0.01    0.46
   2  -1  -6    0.49    0.76
  -2   1  -6    0.38    0.65
  -2  -1  -7    5.68    1.73
  -2   1   7    3.40    1.21
   2   1  -7    7.26    2.04
   2  -1  -7    2.79    1.45
  -2   1  -7    2.25    1.20
  -2  -1   7    5.33    1.59
   2   1  -8    6.08    2.01
  -2  -1  -8    4.17    1.64
   2  -1  -8    2.78    1.46
  -2   1  -8    3.90    1.57
  -2  -1  -9    3.81    1.83
   2   1  -9    4.54    1.92
  -2  -1   9    5.67    1.92
   2  -1  -9    5.16    2.06
   3   1   0  433.67   15.34
   3  -1   0  436.15   15.41
   3   1   0  438.49   15.68
  -3  -1   0  427.54   15.59
  -3   1   0  413.22   15.05
   3  -1   0  440.59   15.69
  -3   1   0  423.75   15.56
  -3  -1   0  422.64   15.06
   3  -1   1  398.51   14.69
  -3  -1  -1  406.33   14.31
  -3  -1  -1  406.30   14.67
   3   1  -1  407.15   15.21
  -3   1   1  404.95   15.14
   3  -1   1  408.25   14.58
  -3  -1  -1  407.66   14.44
  -3   1   1  406.81   14.75
  -3   1  -1  390.67   14.42
   3   1   1  423.31   14.74
   3  -1  -1  424.59   14.78
  -3  -1   1  389.94   14.62
   3  -1  -1  408.28   14.35
  -3  -1   1  402.83   15.17
   3   1   1  393.10   14.50
   3  -1  -1  414.61   15.22
  -3   1  -1  407.81   14.20
  -3   1  -1  407.66   14.68
  -3   1   2  134.42    6.19
  -3  -1  -2  146.95    5.86
  -3  -1  -2  139.83    6.22
   3  -1   2  136.57    5.42
  -3  -1  -2  136.71    5.64
   3  -1   2  138.62    5.79
   3   1  -2  134.09    6.03
  -3   1   2  145.85    6.50
   3   1  -2  147.54    6.55
  -3   1  -2  148.07    5.74
   3   1   2  141.88    5.83
   3  -1  -2  151.82    6.62
  -3  -1   2  142.40    6.52
   3  -1  -2  140.52    6.16
   3   1   2  144.04    5.34
  -3   1  -2  144.51    5.64
  -3  -1   2  137.70    6.13
  -3   1   3  178.61    8.42
   3  -1   3  199.12    7.70
  -3  -1  -3  202.20    8.20
  -3  -1  -3  201.59    8.30
   3   1  -3  183.95    8.31
  -3   1   3  196.36    8.65
   3  -1   3  199.98    7.20
  -3   1  -3  206.42    8.20
   3  -1  -3  197.56    8.52
   3   1   3  196.59    7.72
  -3  -1   3  194.18    8.74
  -3   1  -3  194.90    6.99
   3   1   3  196.35    6.99
  -3   1  -3  202.08    8.04
  -3  -1   3  185.98    8.41
   3  -1   4  146.95    5.67
  -3   1   4  143.07    7.25
   3   1  -4  164.04    7.42
   3  -1   4  143.31    6.14
  -3  -1  -4  146.16    7.00
  -3  -1  -4  157.99    6.84
  -3  -1   4  145.74    7.25
  -3  -1   4  159.64    7.59
   3   1   4  157.58    5.44
   3  -1  -4  144.57    7.29
  -3   1  -4  146.58    5.59
  -3   1  -4  146.52    6.85
   3   1   4  154.66    5.54
  -3   1  -4  148.03    6.59
   3   1   4  153.73    6.26
  -3  -1  -5   39.90    3.19
  -3   1   5   38.52    3.22
   3   1  -5   40.49    3.32
   3  -1   5   36.47    2.11
  -3   1  -5   38.73    3.03
  -3  -1   5   39.13    3.30
   3  -1  -5   45.13    3.56
  -3  -1   5   37.77    3.22
  -3  -1  -6    0.72    0.82
   3   1  -6    0.92    0.86
  -3   1   6    0.02    0.54
  -3   1  -6    0.94    0.84
  -3  -1   6    0.35    0.66
  -3  -1   6   -0.03    0.56
   3  -1  -6    0.42    0.89
  -3   1   7   19.30    2.96
  -3  -1  -7   19.10    3.08
   3   1  -7   16.33    2.91
   3  -1  -7   20.11    3.30
  -3  -1   7   20.17    3.08
  -3   1  -7   22.59    3.32
  -3  -1   7   18.45    3.00
   3   1  -8    3.23    1.59
  -3  -1  -8    0.33    0.95
  -3   1   8    2.44    1.28
   3  -1  -8    2.80    1.46
  -3  -1   8    1.17    1.05
   3   1  -9   12.70    3.00
  -3   1   9   12.70    2.88
   3  -1  -9   15.16    3.33
  -3  -1   9   15.48    3.03
  -4   1   0   13.07    1.30
  -4  -1   0   10.07    0.91
  -4  -1   0   11.92    1.48
   4  -1   0   15.02    1.42
   4   1   0   11.37    1.11
   4  -1   0   15.76    1.30
   4   1   0    8.58    1.31
  -4   1   0   13.67    1.00
  -4   1   1   21.99    1.86
  -4  -1  -1   19.01    1.26
  -4  -1  -1   21.59    1.49
   4  -1   1   17.80    1.50
   4   1  -1   18.24    1.76
   4  -1   1   18.65    1.51
  -4   1   1   20.60    1.53
   4   1   1   17.93    1.46
  -4  -1   1   15.62    1.67
   4  -1  -1   22.08    1.41
  -4  -1   1   17.82    1.41
  -4   1  -1   20.17    1.45
  -4   1  -1   21.27    1.24
   4  -1  -1   21.94    1.91
   4   1   1   18.03    1.49
  -4  -1  -2    1.69    0.45
  -4  -1  -2    1.83    0.60
  -4  -1  -2    1.87    0.57
   4   1  -2    2.29    0.76
   4  -1   2    2.68    0.77
   4  -1   2    3.11    0.65
  -4   1   2    3.84    1.03
  -4   1   2    3.30    0.89
  -4   1  -2    3.98    0.83
  -4   1  -2    3.71    0.72
   4  -1  -2    4.14    0.94
   4   1   2    1.58    0.60
  -4   1  -2    3.44    0.62
  -4  -1   2    2.42    0.80
  -4  -1   2    1.91    0.83
   4   1   2    1.53    0.47
   4   1  -3   20.63    1.95
  -4  -1  -3   22.41    2.06
   4  -1   3   23.58    1.42
  -4  -1  -3   21.74    1.84
  -4  -1  -3   21.69    0.95
  -4   1   3   21.96    2.53
  -4   1   3   17.91    2.37
   4  -1   3   20.58    1.71
  -4  -1  -3   22.44    1.53
  -4  -1  -3   22.35    1.03
  -4   1  -3   23.65    1.82
  -4   1  -3   21.77    1.12
  -4  -1   3   20.06    2.58
  -4  -1   3   17.70    2.21
   4  -1  -3   21.97    2.05
   4   1   3   19.19    1.67
  -4   1  -3   24.18    2.04
   4   1   3   21.17    1.25
  -4  -1  -4   10.66    1.81
  -4  -1  -4   12.55    1.90
   4   1  -4   10.75    1.86
   4  -1   4   17.11    1.09
   4  -1   4   16.26    1.56
  -4   1   4   19.04    2.61
  -4   1   4   18.67    2.54
  -4  -1   4   11.19    2.09
  -4   1  -4   15.60    2.08
  -4  -1   4   11.06    1.95
   4   1   4    8.88    1.40
   4  -1  -4   18.35    2.46
  -4   1  -4   17.44    2.12
  -4   1  -4   17.70    0.89
  -4   1   5   85.70    5.43
   4   1  -5   87.16    5.33
  -4   1   5   80.42    5.33
  -4  -1  -5   77.09    4.93
   4  -1  -5   84.49    5.37
  -4   1  -5   88.08    4.66
  -4  -1   5   80.29    5.23
  -4   1  -5   78.95    4.82
  -4  -1   5   87.98    5.56
  -4  -1  -6    5.84    1.58
   4   1  -6    6.94    1.89
  -4   1   6    6.05    1.73
  -4   1   6    7.61    1.88
   4  -1  -6    7.26    1.90
  -4  -1   6    7.14    1.92
  -4   1  -6    6.11    1.61
  -4  -1   6    2.79    1.37
  -4   1   7    5.19    1.77
  -4   1   7    6.80    1.85
   4   1  -7    3.36    1.37
  -4  -1  -7    4.22    1.48
  -4  -1   7    4.21    1.56
   4  -1  -7    8.32    2.22
  -4  -1   7    6.57    1.88
  -4   1  -7    7.32    1.89
  -4   1   8    0.68    0.94
   4   1  -8    2.26    1.44
  -4  -1   8    1.95    1.16
   4  -1  -8    0.68    1.20
   4   1  -9    0.77    1.22
  -4   1   9    0.81    1.14
  -4  -1   9    2.29    1.46
   4  -1  -9    0.65    1.37
   5  -1   0  289.48   11.98
  -5   1   0  276.26   10.32
   5   1   0  274.95   11.26
  -5  -1   0  279.04   11.15
  -5   1   0  276.48   11.12
  -5  -1   0  269.28   10.32
   5   1   0  282.88   10.76
   5  -1   0  275.30   10.78
  -5  -1  -1  147.38    5.87
   5  -1   1  149.32    6.50
  -5   1   1  140.96    6.83
   5  -1   1  154.45    6.57
  -5   1   1  143.20    6.19
  -5  -1  -1  147.35    6.31
  -5   1  -1  147.17    5.79
  -5   1  -1  145.55    6.27
   5  -1  -1  143.53    6.08
  -5  -1   1  146.18    6.95
  -5  -1   1  147.27    6.17
   5   1   1  145.79    6.40
   5   1   1  145.34    6.46
  -5  -1  -2  139.38    5.80
  -5   1   2  149.24    7.19
   5  -1   2  141.60    6.17
   5  -1   2  137.88    6.41
  -5  -1  -2  141.20    6.33
  -5  -1  -2  142.45    6.09
  -5   1   2  156.10    6.70
  -5   1  -2  143.29    5.91
  -5   1  -2  141.78    6.31
   5   1   2  146.76    6.47
  -5  -1   2  149.35    6.54
  -5   1  -2  140.15    5.96
  -5  -1   2  140.50    7.15
   5   1   2  145.87    6.09
  -5  -1  -3   97.37    4.57
  -5  -1  -3   96.31    5.40
   5  -1   3   98.24    4.34
  -5  -1  -3   95.76    4.85
   5   1  -3  105.01    5.31
   5  -1   3   90.82    4.80
  -5   1   3   97.51    5.32
  -5   1   3  104.81    5.85
   5   1   3   94.50    4.15
  -5  -1   3   91.20    5.60
   5  -1  -3   95.66    5.20
  -5   1  -3  102.06    4.82
  -5   1  -3   92.11    3.79
  -5   1  -3   93.94    4.49
   5   1   3   96.99    4.87
  -5   1   4   54.76    4.24
  -5   1   4   58.97    4.17
  -5  -1  -4   55.20    3.71
  -5  -1  -4   60.82    4.07
   5   1  -4   54.95    3.92
  -5  -1   4   54.17    4.28
  -5   1  -4   61.00    3.99
  -5   1  -4   67.59    3.87
   5  -1  -4   61.99    4.16
  -5  -1   4   53.64    3.96
  -5  -1  -5   53.88    3.93
   5   1  -5   67.51    4.53
  -5   1   5   51.75    4.21
  -5  -1  -5   55.49    3.99
  -5   1   5   52.72    4.35
  -5   1  -5   53.81    3.83
   5  -1  -5   57.79    4.34
  -5  -1   5   55.55    4.53
  -5  -1   5   60.59    4.41
  -5   1  -5   54.29    3.86
  -5   1   6   59.38    4.77
   5   1  -6   60.10    4.72
  -5   1   6   56.79    4.73
  -5  -1  -6   59.35    4.48
   5  -1  -6   64.70    4.91
  -5  -1   6   52.58    4.66
  -5   1  -6   55.83    4.26
  -5  -1   6   63.29    4.83
  -5  -1  -7   54.28    4.74
  -5   1   7   60.20    5.06
   5   1  -7   61.54    5.10
   5  -1  -7   65.90    5.30
  -5  -1   7   65.73    5.17
   5   1  -8   16.12    3.12
  -5   1   8   13.03    2.87
  -5  -1   8   14.46    3.03
   5  -1  -8   15.24    3.12
  -6   1   0    2.91    0.70
  -6   1   0    3.70    1.00
  -6  -1   0    1.30    0.51
   6  -1   0    2.37    0.76
   6   1   0    2.76    0.82
  -6  -1   0    3.17    0.95
  -6   1   1   10.10    1.77
  -6  -1  -1   10.94    1.51
  -6  -1  -1   14.71    1.25
  -6   1   1   12.22    1.54
   6  -1   1    9.81    1.60
  -6  -1   1   13.38    2.06
  -6   1  -1    9.70    1.45
   6   1   1   14.15    1.80
  -6   1  -1   11.07    1.25
  -6  -1   1   12.66    1.52
   6  -1  -1    9.23    1.32
  -6  -1  -2   10.83    1.15
  -6  -1  -2   12.52    1.58
  -6   1   2   13.00    1.81
   6  -1   2   10.88    1.64
  -6   1   2   11.89    2.03
   6  -1   2   14.07    1.76
   6   1   2    8.40    1.47
  -6  -1   2   13.84    1.80
   6   1   2   12.09    1.61
  -6   1  -2   12.07    1.21
  -6  -1   2    9.64    1.85
  -6   1  -2   10.48    1.36
  -6   1   3   52.45    4.08
  -6  -1  -3   58.28    4.12
  -6   1   3   52.40    3.69
   6  -1   3   49.24    3.40
  -6  -1  -3   51.93    3.33
  -6  -1   3   59.31    3.79
   6   1   3   54.38    3.48
  -6  -1   3   62.73    4.44
  -6   1  -3   47.14    3.15
  -6   1   4    0.37    0.68
   6   1  -4    0.20    0.54
  -6   1   4    0.25    0.56
  -6  -1  -4    0.17    0.61
  -6  -1  -4    0.17    0.48
  -6  -1   4    0.31    0.53
  -6   1  -4    0.30    0.54
  -6  -1   4   -0.03    0.62
   6  -1  -4    0.02    0.56
  -6   1  -4   -0.45    0.45
  -6  -1  -5    1.29    0.95
  -6   1   5    1.74    1.03
   6   1  -5    1.79    1.10
  -6  -1  -5    2.22    0.98
  -6   1   5    1.87    1.20
  -6   1  -5    0.51    0.70
  -6   1  -5    0.08    0.59
  -6  -1   5    1.01    0.97
   6  -1  -5    2.39    1.24
  -6  -1   5    0.83    0.88
   6   1  -6   15.87    2.81
  -6   1   6    9.12    2.71
  -6  -1  -6   14.21    2.54
  -6   1   6   10.04    2.33
  -6   1  -6   15.38    2.46
  -6  -1   6   11.52    2.43
   6  -1  -6   15.51    2.81
   6   1  -7    0.69    1.06
  -6   1   7    1.35    1.18
  -6  -1   7   -0.46    0.84
   6  -1  -7    0.93    1.19
   6   1  -8    1.69    1.54
  -6   1   8    3.16    1.67
   6  -1  -8    6.65    2.16
  -6  -1   8    2.54    1.55
   7  -1   0   10.75    1.69
  -7   1   0   10.53    1.35
  -7  -1   0    8.44    1.25
  -7   1   0    9.19    1.65
   7   1   0    7.89    1.38
  -7  -1   0   10.44    1.74
  -7  -1  -1  171.15    7.51
  -7   1   1  155.14    7.99
  -7   1   1  159.08    7.05
   7  -1   1  167.88    7.62
  -7  -1  -1  166.46    6.88
   7   1   1  165.80    7.54
  -7  -1   1  158.41    7.05
   7  -1  -1  174.02    7.21
  -7   1  -1  159.27    7.42
  -7  -1   1  155.50    8.02
  -7   1  -1  165.36    6.78
  -7   1   2   76.58    4.36
  -7  -1  -2   79.25    4.05
  -7   1   2   73.62    5.01
  -7  -1  -2   74.72    4.04
   7  -1   2   77.16    4.52
  -7   1  -2   79.28    4.10
  -7   1  -2   74.54    3.95
   7   1   2   78.35    4.55
  -7  -1   2   74.11    5.06
  -7  -1   2   82.56    4.41
  -7  -1  -3  104.34    6.47
   7  -1   3  110.43    5.83
  -7   1   3  117.19    6.78
  -7  -1  -3   93.63    5.34
  -7   1   3  117.82    6.07
   7   1   3  102.10    5.68
  -7  -1   3  112.04    5.91
  -7   1  -3   99.28    5.33
  -7  -1   3  113.74    6.78
  -7   1   4   52.71    4.49
  -7  -1  -4   51.84    3.79
  -7   1   4   55.46    4.16
  -7  -1  -4   52.53    4.33
  -7  -1   4   51.75    4.54
  -7   1  -4   58.73    3.85
  -7  -1   4   50.24    3.94
  -7   1  -4   53.16    4.33
  -7   1   5    6.34    1.80
  -7  -1  -5    4.01    1.54
  -7  -1  -5    3.41    1.33
  -7   1   5    5.26    2.09
  -7  -1   5    3.00    1.28
  -7   1  -5    4.41    1.51
  -7  -1   5    2.80    1.66
   7  -1  -5    4.89    1.65
  -7  -1  -6   17.27    2.93
  -7   1   6   13.90    2.81
   7   1  -6   18.61    3.18
  -7   1  -6   12.02    2.48
  -7  -1   6   16.70    2.96
   7  -1  -6   15.32    2.94
   7   1  -7    1.19    1.14
  -7   1   7    0.84    1.16
   7  -1  -7    1.36    1.33
  -7  -1   7    1.09    1.05
  -8   1   0    6.96    1.21
   8  -1   0    9.12    1.63
  -8  -1   0    6.98    1.57
  -8   1   0    6.82    1.54
  -8  -1   0    4.98    1.05
   8   1   0    5.36    1.23
  -8   1   1   27.05    2.14
  -8  -1  -1   19.99    1.80
   8  -1   1   24.40    2.35
  -8  -1  -1   22.33    2.21
  -8   1   1   21.96    2.99
   8   1   1   22.42    2.67
  -8  -1   1   19.97    2.90
  -8   1  -1   26.41    2.36
  -8  -1   1   22.41    2.04
  -8   1  -1   26.25    1.95
   8  -1   2    3.86    1.15
  -8  -1  -2    6.35    1.25
  -8   1   2    2.81    1.28
  -8   1   2    2.96    1.00
  -8  -1  -2    5.64    1.20
  -8   1  -2    4.24    1.08
  -8  -1   2    2.56    1.12
  -8   1  -2    5.28    1.16
   8   1   2    4.27    1.22
  -8  -1   2    5.14    1.29
  -8   1   3    4.79    1.64
  -8   1   3    7.00    1.61
  -8  -1  -3    6.56    1.44
  -8  -1  -3    5.41    1.79
   8  -1   3    7.68    1.68
  -8   1  -3    8.22    1.57
  -8  -1   3    4.80    1.64
   8   1   3    6.35    1.53
  -8  -1   3    5.82    1.51
  -8  -1  -4    0.59    0.69
  -8  -1  -4    0.97    0.95
  -8   1   4   -0.05    0.70
  -8   1  -4    0.89    1.07
  -8  -1   4    0.51    0.77
  -8   1  -4    0.49    0.63
  -8   1   5    1.49    1.06
  -8  -1  -5    2.41    1.32
  -8  -1   5    0.89    0.84
  -8   1  -5    1.96    1.17
  -8   1   6    1.68    1.26
  -8  -1   6    0.73    0.94
  -8   1   7    0.76    1.11
  -8  -1   7    3.20    1.48
   9  -1   0  156.23    7.56
  -9  -1   0  143.09    7.86
  -9   1   0  158.19    6.98
  -9  -1   0  155.55    6.99
  -9   1   0  161.32    8.11
  -9  -1  -1   94.43    5.34
  -9  -1  -1   90.23    4.68
   9  -1   1   90.56    5.32
  -9   1   1   94.35    4.87
  -9   1   1   83.83    5.69
  -9  -1   1   88.82    4.77
   9   1   1   89.84    5.28
  -9   1  -1   82.48    4.50
  -9  -1   1   88.62    5.82
  -9   1  -1   82.57    5.10
  -9  -1  -2   79.50    4.66
  -9   1   2   89.02    4.93
  -9   1   2   91.36    6.09
   9  -1   2   79.71    5.15
   9   1   2   85.86    5.26
  -9   1  -2   79.46    4.56
  -9  -1   2   80.34    5.78
  -9  -1   2   85.79    4.87
  -9  -1  -3   24.51    3.86
   9  -1   3   26.90    3.31
  -9   1   3   28.32    3.25
  -9  -1  -3   23.83    2.95
  -9   1  -3   19.46    2.60
   9   1   3   30.01    2.93
  -9  -1   3   25.53    3.07
  -9  -1  -4   25.08    3.98
  -9   1   4   26.03    3.46
  -9  -1  -4   21.59    4.19
  -9   1  -4   20.12    3.58
  -9  -1   4   23.54    3.24
  -9   1   5    9.16    2.23
  -9  -1   5    8.90    2.22
  -9   1   6    7.90    2.23
  -9  -1   6    9.81    2.44
 -10  -1   0    3.48    1.31
 -10  -1   0    5.02    1.27
 -10   1   0    7.29    1.80
 -10   1   0    5.24    1.30
  10  -1   1    0.90    0.78
 -10  -1  -1    0.51    0.58
 -10   1   1    1.66    0.93
 -10   1   1    0.74    0.91
 -10  -1   1    0.24    0.74
 -10  -1   1    0.83    0.76
 -10   1  -1    1.36    0.71
 -10  -1  -2   13.84    2.13
 -10   1   2   16.18    2.34
  10  -1   2   13.74    2.48
 -10   1  -2   11.94    1.92
  10   1   2   13.36    2.41
 -10  -1   2   14.51    2.21
  10  -1   3    1.42    1.01
 -10  -1  -3    1.69    0.87
 -10  -1  -3    0.89    1.12
 -10   1   3    1.47    1.00
  10   1   3    0.61    0.91
 -10  -1   3    0.84    0.85
 -10   1   4    3.36    1.39
 -10  -1   4    3.95    1.49
 -10   1   5    0.62    1.01
 -10  -1   5    2.84    1.39
 -11   1   0   68.59    4.13
 -11  -1   0   54.56    3.84
 -11  -1  -1   16.78    2.35
 -11   1   1   19.83    2.56
 -11  -1   1   14.51    2.28
 -11   1  -1   18.76    2.41
  11  -1   2   29.93    3.80
 -11   1   2   28.55    3.25
 -11  -1  -2   24.93    3.08
 -11  -1   2   27.62    3.19
 -11  -1  -3   23.98    6.34
 -11   1   3   23.47    3.20
  11  -1   3   23.19    3.42
  11   1   3   18.60    3.13
 -11  -1   3   24.80    3.27
 -11   1   4   10.14    2.22
 -11  -1   4   13.30    2.53
 -12  -1   0    0.67    0.81
 -12   1   0    1.49    0.91
 -12   1   1    0.81    1.01
 -12  -1  -1    2.66    1.03
 -12  -1   1    1.11    0.95
   0   2   1   -0.55    0.08
   0  -2  -1   -0.42    0.13
   0   2  -1   -0.46    0.13
   0  -2  -1   -0.15    0.24
   0   2   1   -0.46    0.11
   0  -2   1    0.11    0.19
   0   2  -1   -0.51    0.14
   0  -2  -2  527.36   18.87
   0   2  -2  511.20   18.56
   0   2   2  553.13   18.44
   0   2  -2  498.11   18.30
   0  -2  -2  520.79   18.35
   0  -2   2  525.87   18.59
   0   2   2  529.99   18.33
   0   2  -3   -0.24    0.22
   0   2   3   -0.05    0.22
   0  -2  -3   -0.04    0.33
   0  -2   3   -0.05    0.28
   0  -2  -3   -0.19    0.19
   0   2  -3    0.09    0.27
   0   2  -4  125.08    6.02
   0  -2  -4  123.25    6.23
   0  -2   4  125.46    5.77
   0   2  -4  124.20    5.43
   0   2   4  128.07    5.52
   0   2  -5   -0.04    0.32
   0   2  -5    0.37    0.58
   0   2   5    0.19    0.37
   0  -2  -5   -0.01    0.45
   0  -2   5   -0.05    0.36
   0  -2  -6   78.03    5.27
   0   2   6   76.16    4.28
   0   2  -6   80.05    4.27
   0   2  -6   84.78    5.18
   0  -2   6   75.53    4.54
   0   2  -7    0.39    0.74
   0  -2  -7   -0.08    0.82
   0  -2  -8   18.28    3.24
   0   2  -8   15.98    2.89
   0  -2  -9   -0.09    1.07
   0   2  -9   -0.31    0.87
   1  -2   0  244.30    8.52
  -1   2   0  250.61    8.68
   1   2   0  238.90    8.58
   1   2   0  238.60    8.69
   1  -2   0  249.72    8.70
  -1   2   0  255.08    8.64
   1  -2   0  252.25    8.66
  -1  -2   0  247.88    8.72
   1  -2   0  228.75    8.60
  -1   2   0  234.51    8.52
  -1  -2   0  248.20    8.51
  -1   2   0  254.71    8.67
   1   2  -1   28.78    1.43
  -1  -2  -1   31.58    1.61
   1   2  -1   28.38    1.60
  -1  -2  -1   29.74    1.47
  -1  -2  -1   24.14    1.24
  -1   2   1   27.14    1.51
  -1   2   1   27.58    1.21
   1   2  -1   29.31    1.48
   1  -2  -1   27.35    1.56
   1   2   1   30.27    1.57
  -1  -2   1   28.36    1.62
  -1   2  -1   27.67    1.23
  -1  -2   1   27.42    1.43
   1  -2  -1   26.97    1.52
  -1   2  -1   26.33    1.18
   1   2   1   28.32    1.30
   1  -2  -1   27.19    1.11
   1   2  -2   61.47    3.09
  -1  -2  -2   59.80    3.13
   1   2  -2   64.42    3.06
   1  -2   2   72.85    2.63
  -1   2   2   76.89    3.27
   1   2  -2   61.73    3.20
  -1   2  -2   67.88    2.71
   1  -2  -2   71.99    3.25
  -1  -2   2   68.00    3.33
   1   2   2   59.57    3.00
   1  -2  -2   65.68    3.35
   1   2   2   64.27    2.51
  -1   2  -2   64.06    2.66
   1   2   2   64.44    2.63
   1   2   2   64.09    2.46
  -1   2  -2   69.24    3.02
  -1   2   3   25.49    1.89
  -1  -2  -3   27.38    2.09
   1   2  -3   33.84    2.21
   1   2  -3   32.68    2.00
   1   2   3   29.39    1.53
   1  -2  -3   25.95    2.14
  -1   2  -3   26.87    1.93
   1  -2  -3   24.47    1.91
  -1  -2   3   34.30    2.26
  -1   2  -3   23.57    1.50
   1   2   3   30.14    1.37
   1   2   3   31.59    1.45
   1   2  -4   44.10    3.04
   1  -2   4   50.19    2.73
   1   2  -4   42.72    2.72
  -1   2   4   43.06    2.81
  -1  -2  -4   35.68    2.89
   1   2   4   37.10    2.24
   1  -2  -4   51.86    3.05
  -1  -2   4   42.67    2.96
  -1   2  -4   54.65    3.18
   1  -2  -4   51.50    3.41
  -1   2  -4   53.74    2.54
   1  -2   5   11.82    1.59
   1   2  -5   13.48    1.76
   1   2  -5   11.90    1.95
  -1  -2  -5   11.67    2.05
  -1   2   5    6.21    1.33
  -1   2  -5    9.62    1.33
   1   2   5   12.81    1.22
  -1   2  -5   11.64    1.92
   1  -2  -5    8.34    1.81
  -1  -2   5   16.69    2.23
  -1   2   6    5.19    1.29
   1  -2   6    5.17    1.16
   1   2  -6    6.50    1.63
  -1  -2  -6    5.54    1.62
  -1   2  -6    5.23    1.05
  -1   2  -6    3.59    1.27
   1  -2  -6    4.94    1.54
  -1  -2   6    4.79    1.33
   1   2  -7    4.38    1.54
  -1  -2  -7    2.36    1.24
  -1  -2   7    4.58    1.34
  -1   2  -7    0.39    0.92
   1  -2  -7    1.21    1.03
  -1  -2  -8    7.70    2.18
   1   2  -8    4.57    1.69
   1  -2  -8    5.20    1.80
  -1   2  -8    5.79    1.77
   1   2  -9    1.58    1.20
  -1  -2  -9    2.83    1.49
   1  -2  -9    0.96    1.12
   2   2   0   81.84    3.46
  -2   2   0   86.10    3.62
  -2  -2   0   89.11    3.50
   2  -2   0   86.30    3.65
   2   2   0   82.22    3.43
   2  -2   0   89.84    3.56
  -2  -2   0   85.85    3.32
   2   2   0   79.00    3.59
  -2   2   0   85.83    3.33
  -2   2   0   89.76    3.58
  -2  -2   0   83.13    3.63
   2  -2   1  479.95   16.82
  -2  -2  -1  481.16   16.49
  -2  -2  -1  490.55   16.39
  -2  -2  -1  480.43   16.78
   2   2  -1  482.19   17.30
  -2  -2  -1  481.68   16.72
  -2   2   1  454.61   17.00
  -2   2   1  490.06   17.22
   2   2  -1  488.85   17.07
   2  -2   1  472.15   16.65
   2  -2  -1  459.20   16.96
   2   2   1  472.78   16.52
   2  -2  -1  477.06   16.55
   2  -2  -1  502.21   17.29
   2   2   1  451.58   16.75
  -2   2  -1  465.28   16.60
  -2  -2   1  502.60   17.38
  -2   2  -1  480.00   16.45
  -2  -2   1  459.41   16.83
   2  -2   2   29.00    1.60
   2  -2   2   29.83    1.47
  -2  -2  -2   31.13    2.01
   2   2  -2   30.80    1.95
  -2  -2  -2   31.93    1.55
   2   2  -2   31.01    1.97
   2   2  -2   33.35    2.20
  -2   2   2   30.06    2.07
  -2  -2  -2   27.90    1.84
   2  -2  -2   28.42    2.05
   2  -2  -2   29.81    2.06
  -2   2  -2   28.34    1.35
  -2  -2   2   30.30    2.16
   2   2   2   33.36    1.72
  -2  -2   2   31.39    2.02
  -2   2  -2   29.98    1.69
  -2  -2  -3  317.89   12.54
   2   2  -3  337.33   12.52
   2   2  -3  312.79   12.55
  -2  -2  -3  343.87   12.44
   2   2  -3  324.72   12.78
  -2   2   3  322.68   12.67
   2  -2   3  327.95   11.63
   2  -2  -3  309.73   12.79
  -2   2  -3  333.89   12.00
   2  -2  -3  322.70   12.73
  -2  -2   3  338.06   12.96
  -2   2  -3  308.08   11.47
  -2  -2   3  316.87   12.61
   2   2   3  333.11   11.78
   2   2   3  333.91   11.23
  -2   2  -3  303.55   12.17
  -2  -2  -4   13.68    1.93
  -2   2   4   13.02    1.86
   2   2  -4   10.71    1.70
   2  -2   4   13.81    1.20
   2   2  -4   11.06    1.61
   2   2   4   10.63    0.67
   2  -2  -4   12.30    2.02
  -2   2  -4   13.84    1.81
  -2   2  -4   16.08    1.08
   2   2   4   10.92    0.97
  -2  -2   4   12.60    1.95
   2   2   4   12.13    0.85
   2   2  -5   93.55    5.05
  -2  -2  -5  101.69    5.63
  -2   2   5   90.09    5.24
   2  -2   5   98.15    4.56
   2   2  -5  101.11    5.61
  -2   2  -5   97.88    5.31
   2   2   5   97.07    4.05
  -2  -2   5   97.95    5.55
  -2   2  -5   90.53    4.19
   2  -2  -5  100.42    5.82
  -2  -2  -6    1.73    1.01
   2   2  -6    2.68    1.16
  -2   2   6    2.57    1.07
  -2   2  -6    0.81    0.75
  -2  -2   6    2.74    1.15
   2  -2  -6    3.53    1.35
   2   2  -7   24.08    3.47
  -2   2   7   26.20    2.73
  -2  -2  -7   33.59    4.11
  -2   2  -7   26.68    3.45
  -2  -2   7   26.93    3.47
   2  -2  -7   29.30    3.94
  -2  -2  -8    1.68    1.22
   2   2  -8    1.99    1.20
  -2  -2   8    1.85    1.32
   2  -2  -8    2.15    1.45
  -2   2  -8    0.27    0.96
   2   2  -9   11.02    2.69
  -2  -2  -9   12.09    2.85
   2  -2  -9    9.49    2.62
  -2  -2   9    8.30    2.14
  -3  -2   0   68.15    2.85
   3   2   0   67.98    3.30
  -3   2   0   66.32    3.24
  -3   2   0   63.92    2.82
   3  -2   0   66.26    3.12
   3   2   0   68.88    3.05
   3  -2   0   68.70    3.33
  -3  -2   0   67.98    3.28
  -3  -2  -1  104.57    4.46
  -3   2   1  115.42    4.85
   3  -2   1  119.19    4.82
   3   2  -1  109.51    5.14
   3  -2   1  116.50    4.69
  -3   2   1  118.03    5.16
  -3  -2  -1  113.15    4.74
  -3  -2  -1  109.34    4.44
   3   2  -1  108.08    4.85
  -3  -2   1  106.49    4.63
  -3   2  -1  108.64    4.53
  -3   2  -1  113.57    4.26
  -3   2  -1  112.87    4.73
   3   2   1  107.68    4.68
   3   2   1  109.23    4.56
   3  -2  -1  117.53    4.52
   3  -2  -1  115.36    4.81
  -3  -2   1  112.91    5.21
   3  -2  -1  120.72    5.25
  -3  -2  -2   20.24    0.93
   3  -2   2   21.05    1.26
   3   2  -2   20.18    1.65
  -3  -2  -2   18.54    1.44
   3  -2   2   21.71    1.49
   3   2  -2   18.82    1.56
  -3   2   2   18.65    1.74
  -3  -2  -2   19.53    1.71
  -3   2   2   17.44    1.63
  -3  -2  -2   19.72    0.98
   3   2  -2   20.50    1.86
  -3   2  -2   21.57    1.36
   3  -2  -2   22.36    1.92
   3   2   2   17.73    1.04
   3   2   2   17.31    1.37
   3  -2  -2   18.80    1.64
  -3   2  -2   20.81    1.33
  -3  -2   2   18.29    1.79
  -3  -2   2   15.73    1.47
   3   2  -3   78.44    4.17
  -3  -2  -3   80.58    3.26
   3  -2   3   75.52    3.61
   3   2  -3   80.21    4.21
  -3  -2  -3   79.17    4.20
   3  -2   3   77.89    3.26
  -3   2   3   75.76    4.38
  -3  -2  -3   83.58    4.16
  -3   2  -3   80.57    3.85
  -3   2  -3   75.37    3.08
  -3  -2   3   80.56    4.29
  -3  -2   3   76.14    4.49
   3  -2  -3   74.32    4.28
  -3   2  -3   79.43    3.97
   3   2   3   72.57    3.62
   3   2  -4   64.88    4.00
   3  -2   4   64.18    2.81
   3  -2   4   64.83    3.17
   3   2  -4   61.66    3.78
  -3  -2  -4   63.25    3.89
  -3   2   4   61.82    4.05
  -3  -2   4   63.73    4.03
   3   2   4   60.94    3.18
  -3   2  -4   62.59    3.63
  -3  -2   4   65.08    4.23
   3  -2  -4   60.66    4.08
  -3   2  -4   63.70    3.45
  -3   2  -4   61.85    2.72
   3   2  -5   19.53    2.74
  -3   2   5   29.43    2.75
  -3  -2  -5   26.08    3.16
   3  -2   5   28.33    1.82
  -3  -2   5   24.55    3.12
  -3   2  -5   26.92    2.43
   3  -2  -5   26.78    3.35
  -3   2  -5   25.92    1.56
  -3  -2   5   24.87    3.07
   3   2  -6   43.84    3.63
  -3  -2  -6   35.58    3.33
  -3   2   6   33.41    3.12
  -3   2  -6   30.67    2.93
   3  -2  -6   28.59    3.79
  -3  -2   6   30.20    3.63
  -3  -2   6   35.50    3.37
  -3   2   7    2.38    1.13
   3   2  -7    3.33    1.42
  -3  -2  -7    6.20    1.84
  -3   2  -7    4.55    1.54
  -3  -2   7    3.49    1.34
   3  -2  -7    5.15    1.79
  -3  -2   7    3.53    1.41
  -3  -2  -8    6.20    2.03
  -3   2   8    5.24    1.77
   3   2  -8    6.91    2.08
  -3  -2   8    6.74    2.00
   3  -2  -8    3.96    1.75
   3   2  -9    5.17    2.00
  -3   2   9    5.50    1.97
  -3  -2   9    5.73    1.94
   3  -2  -9    6.24    2.17
   4  -2   0  487.20   18.00
   4  -2   0  514.75   18.45
  -4   2   0  494.92   18.26
  -4  -2   0  506.88   18.31
  -4  -2   0  487.14   17.57
   4   2   0  493.51   18.34
  -4   2   0  489.88   17.55
   4   2   0  509.04   17.92
  -4  -2  -1   34.83    2.09
  -4  -2  -1   39.39    1.99
  -4   2   1   36.01    2.22
  -4   2   1   36.13    2.53
   4  -2   1   40.44    2.37
   4  -2   1   38.00    2.30
   4   2  -1   37.89    2.65
   4   2   1   36.44    2.25
   4  -2  -1   40.33    2.14
  -4  -2   1   35.10    2.56
   4   2   1   35.72    2.19
  -4  -2   1   35.50    2.12
  -4   2  -1   36.65    1.83
   4  -2  -1   38.87    2.70
  -4   2  -1   41.14    2.23
  -4  -2  -2  395.55   14.48
   4  -2   2  400.49   14.26
  -4   2   2  379.76   15.25
   4  -2   2  401.84   14.64
  -4  -2  -2  373.07   14.36
  -4   2   2  393.65   14.97
  -4  -2  -2  390.04   13.83
   4   2   2  381.26   14.02
   4   2   2  387.48   14.55
  -4   2  -2  396.26   14.06
  -4  -2   2  388.41   15.43
   4  -2  -2  400.84   14.90
  -4  -2   2  395.49   14.75
  -4   2  -2  379.66   14.12
  -4  -2  -3   22.45    1.60
   4   2  -3   27.89    2.22
   4  -2   3   23.23    1.83
  -4   2   3   25.02    2.37
   4  -2   3   23.78    1.53
  -4  -2  -3   24.12    2.22
  -4  -2  -3   24.93    2.02
  -4   2   3   26.21    2.37
  -4  -2   3   25.33    2.19
   4  -2  -3   27.00    2.29
   4   2   3   23.74    1.26
   4   2   3   21.97    1.80
  -4   2  -3   25.22    1.29
  -4   2  -3   27.73    1.93
  -4  -2   3   25.60    2.46
   4  -2   4   77.18    3.47
  -4  -2  -4   79.49    4.61
  -4   2   4   78.65    4.95
  -4  -2  -4   78.82    4.64
   4  -2   4   81.55    4.17
   4   2  -4   91.72    4.95
  -4   2   4   77.15    4.91
  -4   2  -4   83.50    4.40
  -4  -2   4   74.76    4.70
   4  -2  -4   85.01    5.00
   4   2   4   76.31    4.05
  -4   2  -4   82.31    3.24
  -4  -2   4   80.88    5.14
  -4   2  -4   80.36    4.44
  -4   2   5    6.55    1.66
   4   2  -5    3.21    1.15
  -4  -2  -5    4.24    1.29
  -4  -2   5    6.59    1.74
  -4   2  -5    9.52    1.73
  -4  -2   5    4.55    1.40
  -4   2  -5    6.80    1.33
   4  -2  -5    6.24    1.61
  -4   2   6   43.16    3.85
  -4  -2  -6   40.80    3.68
   4   2  -6   47.13    3.97
  -4   2   6   37.40    4.34
  -4  -2   6   50.14    4.17
  -4  -2   6   46.26    3.93
   4  -2  -6   39.63    3.79
  -4   2  -6   41.04    3.47
  -4   2   7   -0.24    0.75
  -4   2   7    1.24    0.98
   4   2  -7    1.60    1.17
  -4  -2  -7    0.54    0.97
  -4  -2   7    0.22    0.85
   4  -2  -7    1.86    1.26
  -4  -2   7    0.92    0.90
  -4   2   8   17.21    3.19
   4   2  -8   11.10    2.64
  -4  -2  -8   11.09    2.86
   4  -2  -8    9.19    2.43
  -4  -2   8    9.40    2.39
   4   2  -9   -0.26    1.07
  -4   2   9    1.42    1.27
   4  -2  -9    0.70    1.39
  -4  -2   9    0.12    0.91
  -5   2   0   38.16    2.02
  -5  -2   0   29.98    2.35
   5  -2   0   37.85    2.38
   5   2   0   30.05    2.40
   5   2   0   32.35    2.18
  -5   2   0   35.85    2.49
  -5  -2   0   33.45    1.96
  -5   2   1    6.25    1.02
  -5  -2  -1    5.39    0.84
   5  -2   1    5.95    1.10
   5  -2   1    6.29    1.14
  -5  -2  -1    5.24    0.96
  -5   2   1    5.20    1.19
  -5  -2   1    5.55    0.94
  -5   2  -1    6.59    1.06
   5   2   1    4.85    0.99
   5   2   1    5.23    1.02
   5  -2  -1    6.93    1.04
  -5  -2   1    4.52    1.11
  -5   2  -1    6.34    0.82
  -5  -2  -2    9.60    1.30
  -5  -2  -2    7.36    1.20
   5  -2   2    6.98    1.14
  -5   2   2    5.23    1.34
  -5  -2  -2    9.75    0.92
   5  -2   2    4.64    1.03
  -5   2   2    5.19    1.14
  -5  -2   2    8.98    1.38
  -5   2  -2    5.75    1.12
   5   2   2    8.46    1.36
  -5   2  -2    6.31    0.94
  -5  -2   2    8.33    1.64
   5  -2  -2    8.11    1.39
  -5   2  -2    6.89    1.00
   5   2   2    7.75    1.11
   5  -2   3   31.45    2.29
  -5  -2  -3   25.88    2.16
  -5  -2  -3   28.61    2.01
   5  -2   3   24.86    1.78
   5   2  -3   29.37    2.44
  -5   2   3   31.48    2.82
  -5  -2  -3   26.58    1.47
  -5  -2  -3   26.83    2.55
  -5   2   3   29.26    2.55
  -5  -2   3   25.48    2.63
   5  -2  -3   32.07    2.61
   5   2   3   22.86    1.54
  -5   2  -3   27.67    1.47
  -5   2  -3   26.90    2.05
  -5  -2   3   26.20    2.32
   5   2   3   26.35    2.13
  -5   2   4   39.78    3.35
  -5  -2  -4   34.99    2.91
  -5  -2  -4   35.14    3.10
   5   2  -4   42.61    3.25
  -5   2   4   34.47    3.26
  -5   2  -4   40.30    3.08
  -5  -2   4   35.44    3.06
   5  -2  -4   43.00    3.37
  -5   2  -4   42.96    2.92
  -5  -2   4   37.44    3.47
  -5  -2  -5   25.52    3.06
   5   2  -5   21.94    2.94
  -5  -2  -5   17.79    2.62
  -5   2   5   18.63    2.96
  -5   2   5   18.81    2.91
  -5  -2   5   22.08    3.27
  -5   2  -5   16.93    2.37
   5  -2  -5   22.81    3.14
  -5   2  -5   23.02    2.84
  -5  -2   5   21.72    2.98
  -5   2   6   28.33    3.73
  -5  -2  -6   19.38    3.00
   5   2  -6   21.31    3.28
  -5   2   6   29.38    3.86
  -5   2  -6   23.07    3.04
  -5  -2   6   24.45    3.67
  -5  -2   6   24.16    3.38
   5  -2  -6   28.37    3.82
  -5  -2  -7    6.81    1.89
   5   2  -7    9.00    2.31
  -5   2   7    5.17    1.78
   5  -2  -7    4.79    1.84
  -5  -2   7    8.79    2.16
  -5   2   8    2.56    1.49
   5   2  -8    2.97    1.57
  -5  -2   8    0.00    0.83
   5  -2  -8    1.37    1.35
   6   2   0   11.33    1.61
  -6  -2   0    9.96    1.24
  -6   2   0    7.48    1.06
  -6  -2   0    7.06    1.41
   6  -2   0    9.43    1.48
  -6   2   0    8.48    1.49
  -6   2   1  275.33   11.95
   6  -2   1  284.94   11.55
  -6  -2  -1  286.76   11.38
  -6  -2  -1  283.55   10.79
  -6   2   1  289.98   11.13
  -6  -2   1  282.66   12.11
  -6   2  -1  276.55   11.31
  -6   2  -1  281.33   10.62
   6   2   1  285.45   11.42
   6  -2  -1  288.62   11.11
  -6  -2   1  296.68   11.09
  -6  -2  -2   17.40    1.56
   6  -2   2   10.37    1.66
  -6   2   2   11.76    1.75
  -6   2   2   12.60    2.11
  -6  -2  -2   14.88    1.33
   6  -2   2   12.23    1.69
   6   2   2   14.14    1.86
  -6   2  -2   13.52    1.28
  -6  -2   2   17.07    2.02
  -6   2  -2   13.10    1.31
  -6  -2   2   15.79    2.40
   6   2   2   15.14    1.50
  -6  -2  -3  139.76    7.28
  -6  -2  -3  135.71    5.41
  -6   2   3  147.66    7.01
   6  -2   3  126.66    6.39
  -6  -2  -3  111.88    6.11
  -6   2   3  126.25    7.15
  -6   2  -3  127.34    6.07
  -6  -2   3  140.16    6.70
  -6  -2   3  133.60    7.47
   6  -2  -3  144.49    6.93
   6   2   3  135.49    6.44
  -6   2   4    4.42    1.43
  -6   2   4    5.87    1.67
  -6  -2  -4    5.86    1.69
  -6  -2  -4    5.70    1.36
   6  -2  -4    7.31    1.69
  -6   2  -4    6.32    1.59
  -6   2  -4    6.37    1.37
  -6  -2   4    5.79    1.69
  -6  -2   4    6.29    1.56
  -6   2   5   49.99    4.44
  -6  -2  -5   49.97    4.00
  -6  -2  -5   52.49    4.23
   6   2  -5   58.76    4.38
  -6   2   5   52.42    4.36
  -6  -2   5   60.15    4.45
   6  -2  -5   62.00    4.58
  -6   2  -5   57.19    3.93
  -6   2  -5   57.65    4.19
  -6  -2   5   49.69    4.55
  -6  -2  -6    1.53    1.08
  -6   2   6    1.64    1.14
   6   2  -6    0.61    0.95
  -6   2   6    1.82    1.32
   6  -2  -6    1.06    1.07
  -6  -2   6    1.67    1.04
  -6   2  -6    1.41    0.88
  -6   2   7    8.82    2.37
   6   2  -7   13.91    2.90
  -6  -2   7   11.84    2.53
   6  -2  -7   10.11    2.53
   6   2  -8    0.81    1.11
  -6   2   8    1.23    1.19
   6  -2  -8    0.88    1.18
  -6  -2   8    1.38    1.15
  -7  -2   0   36.57    2.35
  -7   2   0   34.95    2.27
   7  -2   0   35.60    2.68
  -7   2   0   36.17    2.89
   7   2   0   35.81    2.60
  -7  -2   0   40.88    3.07
  -7  -2  -1   26.82    2.27
  -7  -2  -1   24.17    1.89
   7  -2   1   28.27    2.37
  -7   2   1   26.05    2.59
  -7   2   1   25.60    2.06
  -7   2  -1   25.57    2.21
  -7   2  -1   26.09    1.85
  -7  -2   1   23.95    2.52
   7   2   1   24.86    2.26
   7  -2  -1   30.04    2.21
  -7  -2   1   23.23    1.95
  -7   2   2   42.57    3.54
  -7   2   2   40.23    2.92
   7  -2   2   35.12    2.93
  -7  -2  -2   42.87    2.68
  -7  -2  -2   43.70    2.80
  -7   2  -2   38.64    2.52
  -7   2  -2   40.14    2.67
  -7  -2   2   36.94    2.77
  -7  -2   2   42.45    3.65
   7   2   2   42.35    3.08
  -7   2   3   10.62    2.15
  -7  -2  -3   14.99    2.03
  -7  -2  -3   13.86    2.41
   7  -2   3   10.19    1.83
  -7   2   3   11.82    2.06
  -7   2  -3   14.41    1.88
  -7  -2   3   14.50    2.14
   7   2   3   11.09    1.86
  -7  -2   3   11.39    2.30
  -7   2   4   14.68    2.54
  -7  -2  -4   14.33    2.60
  -7   2   4   14.72    2.73
  -7  -2  -4   16.33    2.38
  -7  -2   4   18.04    3.11
  -7   2  -4   17.88    2.37
  -7  -2   4   16.26    2.51
  -7   2  -4   16.58    2.79
  -7  -2  -5   27.82    3.76
  -7   2   5   27.74    3.73
  -7  -2  -5   24.75    3.31
  -7   2   5   27.51    4.55
  -7   2  -5   25.54    3.39
   7  -2  -5   31.89    3.94
  -7  -2   5   26.07    3.40
  -7   2   6    0.60    1.00
  -7  -2  -6   -0.17    0.57
  -7   2  -6    0.42    0.81
   7  -2  -6   -0.12    0.86
  -7  -2   6   -0.11    0.67
   7   2  -7    5.26    1.92
  -7   2   7    2.45    1.41
   7  -2  -7    3.78    1.71
  -7  -2   7    1.67    1.20
  -8   2   0   31.39    2.20
  -8   2   0   28.56    2.69
   8  -2   0   27.03    2.41
  -8  -2   0   29.61    2.79
  -8  -2   0   31.90    2.27
  -8   2   1   16.24    1.97
   8  -2   1   16.62    2.29
  -8  -2  -1   15.67    2.18
  -8   2   1   17.53    2.68
  -8  -2  -1   16.62    1.94
  -8   2  -1   17.38    2.29
   8   2   1   17.25    2.31
  -8  -2   1   15.83    2.57
   8  -2  -1   19.15    1.84
  -8   2  -1   18.49    1.64
  -8  -2   1   16.80    2.01
   8  -2   2   81.79    4.91
  -8   2   2   82.57    5.51
  -8   2   2   78.98    4.59
  -8  -2  -2   80.48    4.41
  -8  -2  -2   76.95    4.33
  -8   2  -2   79.56    4.22
  -8  -2   2   78.85    4.51
  -8   2  -2   80.64    4.41
   8   2   2   80.30    4.84
  -8  -2   2   75.56    5.40
  -8  -2  -3    0.27    0.55
   8  -2   3    2.97    1.13
  -8   2   3    1.55    0.92
  -8  -2  -3    1.00    1.07
  -8   2   3    0.40    0.79
  -8  -2   3    0.56    0.95
   8   2   3    0.73    0.79
  -8   2  -3    0.99    0.65
  -8  -2   3   -0.04    0.56
  -8  -2  -4  106.52    7.01
  -8   2   4  113.20    6.54
  -8  -2  -4   93.67    5.93
  -8   2  -4  100.90    6.68
  -8  -2   4  113.83    6.36
  -8   2   5    0.00    0.71
  -8  -2  -5    2.10    1.12
  -8  -2  -5    2.30    1.40
  -8  -2   5    0.66    0.84
  -8   2  -5    2.49    1.28
  -8   2   6   25.73    3.85
  -8  -2   6   23.94    3.59
  -8   2   7    3.47    1.66
   8  -2  -7    0.37    1.14
  -8  -2   7    0.88    1.10
   9  -2   0   19.06    2.49
  -9  -2   0   18.73    2.74
  -9  -2   0   15.53    1.99
  -9   2   0   18.88    2.69
  -9   2   0   18.50    2.07
  -9  -2  -1   33.54    2.89
   9  -2   1   29.73    2.83
  -9  -2  -1   36.17    2.64
  -9   2   1   30.48    3.17
  -9   2   1   31.49    2.57
   9   2   1   30.88    2.81
  -9   2  -1   33.28    2.44
  -9   2  -1   31.41    2.86
  -9  -2   1   37.32    3.47
  -9  -2   1   39.51    2.78
  -9   2   2   28.99    2.57
  -9   2   2   31.84    3.98
  -9  -2  -2   25.19    2.36
   9  -2   2   28.02    3.33
  -9  -2   2   26.64    3.70
  -9   2  -2   29.52    2.40
   9   2   2   25.26    3.20
  -9  -2   2   27.39    2.51
  -9  -2  -3   10.84    2.00
  -9   2   3   11.68    2.13
   9  -2   3   12.86    2.30
  -9  -2  -3   17.19    3.16
  -9   2  -3   15.16    2.50
  -9  -2   3   16.14    2.39
   9   2   3   13.33    2.34
  -9  -2  -4    0.28    0.77
  -9  -2  -4    0.58    1.09
  -9   2   4    0.68    0.89
  -9   2  -4    1.42    1.09
  -9  -2   4    1.34    0.94
  -9   2   5    1.17    1.07
  -9  -2   5    0.28    0.87
  -9   2   6    1.52    1.19
  -9  -2   6    1.06    1.15
 -10   2   0    1.44    0.92
 -10   2   0    2.75    0.98
 -10  -2   0    2.98    1.18
  10  -2   0    3.31    1.20
 -10  -2   0    3.01    1.03
 -10  -2  -1   75.20    4.46
 -10   2   1   76.43    5.61
  10  -2   1   79.28    5.11
 -10   2   1   83.17    4.60
 -10   2  -1   80.45    4.40
 -10  -2   1   67.73    5.34
 -10  -2   1   76.33    4.54
  10  -2   2    3.12    1.26
 -10  -2  -2    4.28    1.22
 -10   2   2    8.42    1.75
  10   2   2    5.93    1.68
 -10   2  -2    7.72    1.53
 -10  -2   2    4.63    1.41
 -10   2   3   32.14    3.62
  10  -2   3   33.12    4.25
 -10  -2  -3   37.46    5.18
 -10  -2  -3   31.48    3.59
  10   2   3   31.55    3.78
 -10  -2   3   37.55    3.26
 -10  -2  -4   -0.51    1.76
 -10   2   4    1.04    1.05
 -10  -2   4   -0.57    0.64
 -10   2   5   40.47    4.67
 -10  -2   5   44.47    4.16
 -11   2   0    0.54    0.72
 -11  -2   0    0.60    0.68
  11  -2   1   26.90    3.34
 -11   2   1   21.06    2.63
 -11  -2  -1   17.54    2.42
 -11  -2   1   18.03    2.53
 -11   2  -1   22.17    2.63
 -11   2   2    5.45    1.61
  11  -2   2    5.40    1.70
 -11  -2  -2    8.62    1.81
 -11  -2   2    8.97    1.85
  11  -2   3   10.05    3.21
 -11   2   3   10.63    2.16
 -11  -2  -3    8.75    3.49
 -11  -2   3    8.10    2.01
 -11   2   4    6.54    1.98
 -11  -2   4    8.04    2.10
 -12   2   0   28.90    2.73
 -12  -2   0   27.21    3.23
 -12  -2  -1    2.57    1.02
 -12   2   1    2.64    1.22
 -12  -2   1    1.21    1.07
   0  -3   0   -0.18    0.09
   0   3   0   -0.37    0.06
   0  -3   0   -0.09    0.10
   0   3  -1  525.67   18.69
   0   3   1  557.32   19.38
   0  -3  -1  543.27   18.68
   0  -3  -1  563.66   19.07
   0   3  -1  517.61   18.60
   0  -3   1  530.90   18.62
   0  -3   1  557.81   18.68
   0   3  -2    0.41    0.30
   0  -3  -2    0.43    0.27
   0   3   2    0.35    0.24
   0  -3  -2    0.84    0.43
   0   3  -2    0.71    0.31
   0   3   2    0.28    0.14
   0  -3  -3   78.58    3.55
   0   3   3   77.56    3.50
   0  -3  -3   67.81    3.97
   0  -3   3   79.96    3.82
   0   3  -3   79.02    3.54
   0   3  -3   75.29    3.78
   0   3  -4    0.73    0.43
   0  -3   4    0.00    0.31
   0  -3  -4    1.01    0.67
   0   3   4    0.73    0.41
   0  -3  -4    0.59    0.42
   0   3  -4    0.92    0.59
   0   3   5    2.55    0.72
   0  -3   5    3.43    1.00
   0   3  -5    2.56    0.77
   0   3  -5    3.21    1.06
   0  -3  -5    0.80    0.84
   0   3  -6    2.17    0.78
   0   3  -6    0.85    0.73
   0  -3  -6    1.73    1.03
   0  -3   6    1.13    0.72
   0   3   6    0.32    0.49
   0  -3  -7   18.08    3.18
   0   3  -7   15.38    2.61
   0   3  -8    0.31    0.79
   0  -3  -8    0.58    0.98
   0  -3  -9    1.99    1.44
   0   3  -9   -0.23    0.90
  -1  -3   0  635.86   22.30
   1   3   0  658.56   22.05
   1  -3   0  648.01   22.20
  -1   3   0  645.19   22.20
   1  -3   0  666.69   22.32
  -1   3   0  621.20   22.24
  -1  -3   0  644.69   22.06
   1  -3   0  630.01   22.03
   1  -3   1   24.56    1.05
  -1  -3  -1   29.07    1.48
  -1   3   1   22.80    1.29
  -1  -3  -1   31.45    1.66
   1   3  -1   27.81    1.37
   1   3  -1   29.15    1.47
  -1   3   1   22.39    1.39
  -1  -3   1   21.44    1.47
   1  -3  -1   31.01    1.63
  -1   3  -1   29.21    1.13
   1   3   1   22.97    0.98
  -1  -3   1   21.86    1.27
   1   3   1   23.22    1.48
   1  -3  -1   29.12    1.52
  -1   3  -1   27.78    1.20
   1   3   1   23.62    1.24
   1  -3  -1   29.32    1.20
  -1  -3  -2  101.70    3.69
  -1   3   2  102.83    4.39
   1   3  -2  100.24    4.31
   1   3  -2  102.64    4.35
  -1  -3  -2  101.09    3.62
  -1  -3  -2  100.86    4.51
  -1  -3   2   94.90    4.31
   1  -3  -2   94.33    4.60
   1   3   2  108.83    3.70
  -1  -3   2  107.67    4.67
  -1   3  -2   96.48    3.91
   1   3   2  102.97    4.43
   1  -3  -2  100.62    4.42
   1   3   2  104.85    3.66
  -1   3  -2  102.76    3.87
   1   3   2  101.98    3.92
  -1   3  -2   98.30    4.13
   1   3  -3  125.03    5.36
  -1  -3  -3  115.67    5.63
  -1   3   3  122.26    5.39
   1   3  -3  115.96    5.43
  -1   3  -3  116.35    5.28
   1   3   3  124.91    4.67
   1  -3  -3  124.97    5.88
   1   3   3  122.54    4.68
   1  -3  -3  121.65    5.44
   1   3   3  127.52    4.63
  -1   3  -3  118.44    4.88
  -1  -3   3  128.18    5.74
  -1  -3  -4   98.82    5.40
   1   3  -4  101.34    5.23
  -1   3   4  107.87    5.07
   1   3  -4  104.17    4.95
   1  -3   4  104.66    4.84
   1  -3  -4  109.67    5.16
  -1   3  -4  109.98    5.20
   1  -3  -4  111.15    5.72
  -1  -3   4   99.17    5.25
   1   3   4   94.80    4.30
  -1   3  -4  107.53    4.56
  -1  -3  -5  113.35    6.27
  -1   3   5  112.78    5.61
   1   3  -5  120.97    5.68
   1   3  -5  117.14    6.08
   1  -3   5  103.38    5.36
   1   3   5  116.31    4.95
  -1  -3   5  124.55    6.14
  -1   3  -5  115.21    5.91
  -1   3  -5  112.48    5.12
   1  -3  -5  101.57    6.16
  -1  -3  -6   39.00    3.56
   1   3  -6   41.48    3.01
   1   3  -6   40.08    3.41
  -1   3   6   37.35    2.92
   1  -3   6   43.55    3.00
  -1  -3   6   39.15    3.25
  -1   3  -6   40.88    3.36
  -1   3  -6   43.56    2.75
   1  -3  -6   39.47    3.66
   1   3  -7   97.11    6.09
  -1  -3  -7  103.24    6.51
  -1   3  -7   85.99    5.75
  -1  -3   7   96.04    5.75
   1  -3  -7   85.79    6.17
  -1  -3  -8    4.15    1.71
   1   3  -8    4.08    1.64
   1  -3  -8    3.69    1.64
  -1   3  -8    3.93    1.58
  -1  -3  -9   12.10    2.87
   1   3  -9   13.38    2.84
  -1  -3   9   13.31    2.57
   1  -3  -9    8.49    2.56
   2   3   0    1.30    0.37
  -2  -3   0    1.05    0.37
  -2   3   0   -0.01    0.19
  -2   3   0    0.30    0.28
  -2   3   0    0.55    0.23
   2   3   0    0.88    0.36
   2  -3   0    0.64    0.24
  -2  -3   0    1.07    0.30
   2  -3   0    0.61    0.30
   2  -3   0    0.19    0.25
  -2  -3  -1   89.00    3.72
   2   3  -1   84.93    3.90
  -2  -3  -1   87.46    4.11
  -2  -3  -1   92.65    3.77
  -2   3   1   94.21    4.09
  -2  -3  -1   87.88    3.49
  -2  -3  -1   89.41    3.37
   2  -3   1   90.63    3.78
   2   3  -1   91.75    4.18
   2  -3   1   92.29    3.68
  -2   3  -1   91.27    3.66
   2  -3  -1  102.22    4.24
   2   3   1   90.36    3.51
   2   3   1   93.56    3.41
  -2   3  -1   94.09    3.39
   2  -3  -1   99.58    3.67
  -2  -3   1   84.57    3.72
   2  -3  -1   92.97    3.98
  -2  -3   1   87.55    4.16
  -2   3   2  355.56   13.58
  -2  -3  -2  360.55   13.39
  -2  -3  -2  365.07   12.86
   2   3  -2  381.84   13.81
   2   3  -2  363.48   13.36
  -2  -3  -2  378.08   13.66
   2  -3   2  351.51   12.90
   2   3  -2  368.94   13.46
  -2   3  -2  364.93   12.95
  -2   3  -2  353.52   12.65
  -2  -3   2  343.97   13.35
   2  -3  -2  364.55   13.68
   2   3   2  352.01   12.98
  -2  -3   2  369.28   13.86
   2  -3  -2  359.09   13.68
   2  -3   3   46.83    2.11
   2   3  -3   35.20    2.53
  -2   3   3   51.56    2.94
   2   3  -3   37.47    2.55
   2   3  -3   37.49    2.74
  -2  -3  -3   41.13    2.72
   2   3   3   39.21    2.15
  -2   3  -3   45.82    2.06
  -2   3  -3   48.45    2.36
   2  -3  -3   48.06    2.96
   2  -3  -3   48.57    3.13
  -2   3  -3   46.50    2.52
  -2  -3   3   35.61    2.57
  -2  -3   3   37.79    2.81
  -2   3   4  127.58    5.97
  -2  -3  -4  114.45    5.99
   2   3  -4  122.22    5.96
   2   3  -4  125.30    5.81
  -2  -3   4  119.66    6.17
   2   3   4  123.05    4.34
  -2   3  -4  118.93    4.88
   2  -3  -4  113.20    6.18
  -2  -3   4  116.69    5.90
   2   3   4  122.30    4.47
   2   3   4  114.54    4.92
  -2   3  -4  117.90    5.63
  -2  -3  -5   44.60    3.40
   2   3  -5   43.36    3.02
  -2   3   5   34.61    2.87
   2  -3   5   34.85    2.44
   2   3  -5   50.12    3.49
  -2   3  -5   30.77    2.69
   2   3   5   45.44    2.02
   2  -3  -5   32.68    3.20
  -2  -3   5   49.69    3.53
  -2   3  -5   35.94    2.23
   2   3  -6   35.20    3.20
  -2   3   6   32.24    2.86
   2   3  -6   37.26    2.94
  -2  -3  -6   28.67    3.62
  -2   3  -6   30.33    3.41
  -2  -3   6   30.60    3.00
   2  -3  -6   37.13    4.19
   2   3  -7    3.02    1.30
  -2   3   7    4.18    1.30
  -2  -3  -7    2.46    1.31
  -2  -3   7    2.81    1.14
  -2   3  -7    3.37    1.35
   2  -3  -7    2.89    1.39
  -2  -3   7    2.26    1.07
  -2  -3  -8    3.93    1.67
   2   3  -8    2.36    1.38
  -2  -3   8    2.35    1.31
  -2   3  -8    2.20    1.41
   2  -3  -8    5.04    1.89
   2   3  -9   -0.08    0.89
  -2  -3  -9    1.69    1.44
  -2  -3   9    0.77    1.04
   2  -3  -9    0.52    1.08
   3  -3   0    6.87    0.98
   3   3   0    6.23    0.94
  -3   3   0    6.73    0.94
  -3  -3   0    6.85    0.66
   3   3   0    7.43    0.90
  -3  -3   0    7.95    1.04
  -3   3   0    7.18    0.65
   3  -3   0    8.47    1.05
  -3  -3  -1  151.65    5.67
  -3  -3  -1  142.59    5.65
   3   3  -1  147.81    6.08
   3  -3   1  150.22    5.87
  -3  -3  -1  148.99    5.90
   3  -3   1  144.73    5.92
   3   3  -1  144.75    6.38
  -3   3   1  149.83    6.28
  -3   3   1  142.14    5.99
   3  -3  -1  142.70    5.93
   3   3   1  151.91    5.90
   3  -3  -1  138.14    5.66
  -3  -3   1  141.26    6.35
  -3   3  -1  147.23    5.89
   3   3   1  143.57    5.69
  -3  -3   1  146.43    5.80
   3  -3  -1  148.06    6.35
  -3   3  -1  140.03    5.70
  -3   3  -1  144.79    5.33
   3  -3   2  276.61   10.46
   3   3  -2  287.14   10.93
  -3   3   2  251.98   10.94
  -3  -3  -2  291.68    9.70
   3   3  -2  281.88   11.26
   3   3  -2  289.32   10.77
  -3   3   2  279.98   11.07
  -3  -3  -2  281.02    9.58
  -3  -3  -2  274.74   11.04
   3  -3   2  281.08   10.19
  -3  -3  -2  283.93   10.63
   3   3   2  270.96    9.79
   3   3   2  264.66   10.40
   3  -3  -2  277.48   11.19
  -3  -3   2  275.69   11.29
   3  -3  -2  266.81   10.92
  -3  -3   2  269.60   10.68
  -3   3  -2  297.35   10.24
   3  -3   3  193.16    7.17
   3   3  -3  167.35    7.58
   3   3  -3  167.18    7.65
  -3  -3  -3  184.05    7.88
  -3  -3  -3  168.79    7.59
  -3  -3  -3  176.69    6.70
   3  -3   3  190.47    6.79
  -3   3   3  182.93    7.99
  -3  -3   3  171.12    7.69
   3  -3  -3  182.49    8.03
  -3   3  -3  181.31    6.57
  -3  -3   3  168.50    8.08
   3   3   3  173.32    7.13
  -3   3  -3  175.58    7.19
  -3   3  -3  169.12    7.31
  -3   3   4   58.56    3.94
   3  -3   4   60.85    3.16
  -3  -3  -4   64.84    4.02
   3   3  -4   72.23    4.05
   3   3  -4   67.40    4.03
  -3  -3   4   75.49    4.56
  -3   3  -4   59.87    2.82
  -3  -3   4   62.44    3.98
  -3   3  -4   61.51    3.41
   3  -3  -4   65.91    4.27
  -3   3  -4   61.19    3.58
   3   3   4   74.02    3.43
   3   3  -5   39.28    3.33
   3   3  -5   46.67    3.37
  -3   3   5   50.04    3.64
  -3  -3  -5   47.57    3.62
   3  -3   5   50.63    2.74
  -3  -3   5   49.87    3.83
  -3   3  -5   48.05    2.39
  -3  -3   5   48.11    3.61
  -3   3  -5   42.05    3.15
   3  -3  -5   43.37    3.69
   3   3  -6   18.74    2.76
  -3  -3  -6   13.71    2.45
  -3   3   6    9.94    1.94
  -3  -3   6   14.20    2.53
  -3  -3   6   13.12    2.36
   3  -3  -6   12.52    2.51
  -3   3  -6   13.28    2.16
  -3   3   7    3.20    1.30
   3   3  -7    1.14    1.04
  -3  -3  -7    3.18    1.45
  -3  -3   7    1.79    1.09
   3  -3  -7    2.90    1.54
  -3  -3   7    2.09    1.16
  -3   3  -7    2.25    1.07
   3   3  -8    1.18    1.18
  -3  -3  -8    1.90    1.30
  -3  -3   8    1.40    1.06
   3  -3  -8    1.71    1.32
  -3   3   9    1.04    1.07
   3   3  -9    1.65    1.47
   3  -3  -9    3.54    1.74
  -3  -3   9    2.19    1.51
   4   3   0    2.58    0.59
   4  -3   0    1.26    0.56
  -4   3   0    1.28    0.39
   4  -3   0    0.71    0.43
  -4   3   0    1.09    0.49
   4   3   0    2.28    0.68
  -4  -3   0    3.12    0.58
  -4  -3   0    2.88    0.77
   4   3  -1  157.15    6.99
  -4  -3  -1  155.76    6.26
   4  -3   1  149.33    6.42
  -4   3   1  143.58    6.34
  -4  -3  -1  163.58    6.09
   4   3  -1  157.67    6.60
   4  -3   1  154.16    6.51
  -4   3   1  141.87    6.72
   4   3   1  144.10    6.33
  -4   3  -1  166.44    5.83
  -4  -3   1  143.29    6.87
   4  -3  -1  172.79    6.57
   4  -3  -1  163.33    6.25
  -4  -3   1  145.43    6.17
   4   3   1  146.64    6.28
   4  -3  -1  149.99    6.92
  -4   3  -1  154.67    6.28
   4   3  -2   43.02    2.74
  -4  -3  -2   39.65    2.82
  -4  -3  -2   41.59    1.93
   4  -3   2   37.61    2.23
   4  -3   2   34.72    2.35
  -4   3   2   34.39    2.70
  -4  -3  -2   43.76    2.45
  -4  -3  -2   39.02    2.35
  -4   3   2   36.71    2.62
   4   3   2   42.97    2.50
   4  -3  -2   33.17    2.46
  -4  -3   2   39.90    2.97
   4   3   2   37.90    2.01
  -4   3  -2   36.63    2.05
  -4   3  -2   37.84    2.09
  -4  -3   2   44.83    2.61
  -4   3   3   43.50    3.08
   4  -3   3   42.00    2.16
  -4  -3  -3   30.74    2.67
   4   3  -3   32.11    2.61
  -4  -3  -3   34.32    2.13
  -4   3   3   36.30    2.91
   4  -3   3   42.03    2.50
   4   3  -3   40.31    2.76
  -4  -3  -3   35.13    2.56
   4   3   3   35.74    1.58
  -4   3  -3   42.36    2.43
   4  -3  -3   37.88    2.84
  -4  -3   3   36.86    2.70
   4   3   3   38.22    2.42
  -4  -3   3   37.23    3.07
  -4   3  -3   38.33    1.82
  -4   3   4    8.61    1.74
   4   3  -4    7.79    1.58
  -4  -3  -4    7.71    1.58
   4  -3   4    8.21    1.00
   4   3  -4    5.78    1.34
  -4  -3  -4    6.39    1.45
  -4   3   4    9.61    1.86
  -4  -3   4    5.40    1.34
   4   3   4    8.43    1.32
  -4   3  -4    9.92    1.52
  -4   3  -4    7.28    1.39
  -4   3  -4    8.82    0.74
  -4  -3   4    7.48    1.70
   4  -3  -4    8.83    1.74
   4   3  -5   40.08    3.27
  -4  -3  -5   34.65    3.13
  -4   3   5   34.03    3.17
  -4   3   5   35.76    3.31
  -4  -3   5   39.50    3.57
  -4  -3   5   34.46    3.12
  -4   3  -5   36.07    2.61
  -4   3  -5   38.21    2.90
   4  -3  -5   31.82    3.74
  -4  -3  -6   22.87    3.32
  -4   3   6   22.90    3.15
   4   3  -6   19.93    3.03
  -4   3   6   24.98    3.49
   4  -3  -6   22.43    3.30
  -4  -3   6   23.04    3.38
  -4  -3   6   20.64    3.07
  -4   3  -6   24.16    3.02
  -4   3   7    7.20    1.91
  -4  -3  -7    8.17    2.10
  -4   3   7    5.87    1.81
   4   3  -7    5.69    1.79
  -4  -3   7    8.54    2.15
  -4  -3   7    9.67    2.17
   4  -3  -7    7.13    2.09
  -4  -3  -8    6.77    2.16
  -4   3   8    4.59    1.87
   4   3  -8    7.31    2.19
   4  -3  -8    3.69    1.79
  -4  -3   8    4.50    1.60
  -4   3   9    3.89    1.80
   4   3  -9    1.68    1.33
   4  -3  -9    1.35    1.39
  -4  -3   9    1.50    1.17
  -5  -3   0  392.56   15.22
   5   3   0  392.23   14.71
  -5   3   0  389.87   15.12
  -5  -3   0  396.60   14.38
  -5   3   0  389.25   14.32
   5  -3   0  411.98   14.97
   5   3   0  402.27   15.32
  -5  -3  -1  133.04    5.93
   5  -3   1  134.87    6.21
  -5   3   1  137.49    6.54
  -5   3   1  135.89    5.93
  -5  -3  -1  134.40    5.60
   5  -3   1  139.33    6.21
  -5  -3   1  135.37    5.79
  -5  -3   1  138.83    6.68
  -5   3  -1  136.44    5.39
   5   3   1  144.42    6.13
   5   3   1  137.52    6.08
   5  -3  -1  136.59    5.85
  -5   3  -1  135.24    5.97
   5  -3   2   89.65    4.25
  -5  -3  -2   83.28    4.37
  -5  -3  -2   81.88    3.76
   5  -3   2   91.98    4.50
  -5   3   2   88.96    4.96
  -5  -3  -2   80.78    4.10
  -5   3   2   96.85    4.73
   5  -3  -2   89.46    4.57
   5   3   2   82.54    3.93
  -5  -3   2   82.62    4.99
  -5   3  -2   82.93    3.94
   5   3   2   85.21    4.36
  -5   3  -2   75.94    3.76
  -5   3  -2   81.73    4.22
  -5  -3   2   91.08    4.40
  -5  -3  -3   83.47    4.52
  -5   3   3   88.98    5.03
  -5  -3  -3   81.02    3.61
  -5  -3  -3   85.34    5.07
  -5   3   3   83.49    5.10
   5  -3   3   90.03    4.09
  -5  -3  -3   81.44    4.13
   5  -3   3   84.90    4.49
   5  -3  -3   79.16    4.74
  -5   3  -3   81.74    4.17
   5   3   3   86.21    3.60
  -5   3  -3   79.27    3.52
   5   3   3   92.28    4.53
  -5  -3   3   91.23    4.80
  -5  -3   3   86.09    5.38
  -5  -3  -4   57.09    2.91
  -5  -3  -4   50.29    3.72
   5   3  -4   65.81    4.14
  -5  -3  -4   61.58    4.22
  -5   3   4   61.57    4.32
  -5   3   4   61.19    4.35
   5  -3  -4   63.36    4.27
  -5  -3   4   62.62    4.10
  -5  -3   4   55.65    4.37
  -5   3  -4   58.07    3.56
  -5   3  -4   53.52    3.76
  -5  -3  -5   51.78    4.02
   5   3  -5   55.22    4.10
  -5  -3  -5   54.10    4.03
  -5   3   5   52.04    4.22
  -5   3   5   61.60    4.55
  -5   3  -5   49.85    3.62
  -5   3  -5   49.58    3.56
   5  -3  -5   54.00    4.28
  -5  -3   5   58.15    4.62
  -5  -3   5   63.66    4.38
  -5  -3  -6   17.17    2.85
   5   3  -6   16.62    2.78
  -5   3   6   19.21    3.02
  -5   3   6   22.02    3.36
  -5  -3   6   16.77    3.10
   5  -3  -6   21.13    3.29
  -5  -3   6   17.64    2.88
  -5   3   7    6.34    2.10
   5   3  -7    8.61    2.21
  -5  -3  -7    8.51    2.18
   5  -3  -7    7.70    2.21
  -5  -3   7    6.85    1.97
  -5   3   8    8.36    2.34
   5   3  -8   10.04    2.48
  -5  -3   8   11.25    2.61
   5  -3  -8    8.36    2.48
  -6   3   0  126.92    6.13
  -6  -3   0  125.63    5.38
  -6  -3   0  124.02    6.15
  -6   3   0  125.22    5.32
   6  -3   0  123.66    5.84
  -6  -3  -1    4.48    0.90
   6  -3   1    3.50    0.97
  -6   3   1    3.28    0.82
  -6  -3  -1    4.36    0.98
  -6   3   1    3.98    1.13
  -6   3  -1    3.60    0.89
  -6  -3   1    3.02    1.09
  -6  -3   1    4.21    0.89
   6   3   1    3.30    1.07
   6   3   1    2.86    0.86
   6  -3  -1    3.72    0.90
  -6   3  -1    2.66    0.63
   6  -3   2   19.91    1.94
  -6  -3  -2   17.84    1.49
  -6   3   2   21.13    1.97
  -6   3   2   13.49    2.18
  -6  -3  -2   17.44    1.62
   6   3   2   19.62    1.69
  -6  -3   2   20.24    1.82
  -6  -3   2   17.21    2.59
   6   3   2   17.29    2.15
  -6   3  -2   19.35    1.61
  -6   3  -2   19.51    1.52
   6  -3   3    0.97    0.68
  -6   3   3    2.07    0.94
  -6  -3  -3    3.58    1.00
  -6   3   3    1.68    0.94
  -6  -3  -3    3.72    1.33
  -6  -3  -3    4.07    0.67
  -6  -3   3    4.71    1.45
   6   3   3    4.18    1.08
   6  -3  -3    1.22    0.72
  -6  -3   3    4.53    1.15
  -6   3  -3    2.60    0.79
  -6  -3  -4   22.11    3.03
  -6   3   4   32.15    3.16
  -6   3   4   26.77    3.30
  -6  -3  -4   24.80    2.95
  -6   3  -4   28.59    2.39
  -6  -3   4   23.21    3.36
  -6   3  -4   28.07    2.73
   6  -3  -4   27.84    3.30
  -6  -3   4   23.34    2.97
  -6  -3  -5    8.20    1.94
  -6  -3  -5    5.18    1.50
  -6   3   5    5.35    1.74
   6   3  -5    5.94    1.71
  -6   3   5    8.89    2.16
   6  -3  -5    4.73    1.55
  -6  -3   5    5.27    1.77
  -6   3  -5    4.70    1.30
  -6  -3   5    9.56    1.95
  -6   3  -5    4.80    1.45
  -6   3   6   11.11    2.82
  -6  -3  -6   14.05    2.68
   6   3  -6   15.60    2.73
  -6   3   6   13.04    2.67
  -6   3  -6   12.22    2.17
  -6  -3   6   13.12    2.55
   6  -3  -6   16.32    3.07
  -6   3   7    0.43    0.86
   6   3  -7    0.90    1.03
   6  -3  -7    0.20    1.08
  -6  -3   7   -0.20    0.76
   6   3  -8    4.42    1.77
  -6   3   8    4.32    1.76
   6  -3  -8    2.13    1.57
  -6  -3   8    3.42    1.61
  -7   3   0  146.83    6.27
   7  -3   0  145.94    6.87
  -7  -3   0  152.82    6.39
  -7   3   0  147.91    7.21
  -7  -3   0  144.00    7.21
   7  -3   1   44.79    3.18
  -7   3   1   42.81    3.43
  -7  -3  -1   41.26    2.63
  -7  -3  -1   41.07    2.99
  -7   3   1   51.38    2.96
  -7  -3   1   45.31    3.56
   7  -3  -1   41.89    2.83
   7   3   1   46.85    3.16
  -7  -3   1   48.12    2.87
  -7   3  -1   43.32    2.51
  -7   3  -1   41.13    2.97
  -7  -3  -2   69.05    3.77
  -7   3   2   65.33    4.67
  -7   3   2   79.18    4.34
  -7  -3  -2   69.98    3.93
   7  -3   2   71.15    4.36
  -7  -3   2   72.87    5.00
  -7  -3   2   73.99    4.10
  -7   3  -2   65.43    3.60
   7   3   2   73.12    4.32
  -7   3  -2   73.00    3.94
  -7   3   3   28.81    3.04
  -7  -3  -3   28.93    3.69
  -7  -3  -3   28.74    2.51
   7  -3   3   24.63    2.48
  -7   3   3   28.14    2.67
  -7  -3   3   27.27    2.51
   7   3   3   29.38    2.59
  -7  -3   3   23.87    3.40
  -7   3  -3   32.57    2.41
  -7  -3  -4    7.60    1.71
  -7   3   4    5.90    1.77
  -7  -3  -4    7.48    2.04
  -7   3   4    7.10    1.74
  -7  -3   4    6.58    1.62
  -7   3  -4    8.21    1.88
   7  -3  -4    8.31    1.91
  -7  -3   4    7.44    2.05
  -7   3  -4    9.15    1.69
  -7  -3  -5   17.10    2.92
  -7  -3  -5   21.62    3.13
  -7   3   5   20.69    3.23
  -7   3   5   21.73    3.94
  -7  -3   5   21.56    3.08
  -7   3  -5   21.72    3.10
   7  -3  -5   30.83    3.80
  -7  -3  -6    2.22    1.21
  -7   3   6    2.06    1.32
  -7  -3  -6    3.23    1.42
  -7  -3   6    2.49    1.28
  -7   3  -6    5.02    1.66
   7  -3  -6    3.18    1.44
  -7   3   7    6.21    2.14
  -7  -3   7    7.83    2.15
   7  -3  -7    7.45    2.30
  -8  -3   0    0.09    0.44
  -8   3   0    0.33    0.58
   8  -3   0    0.38    0.55
  -8   3   0   -0.33    0.34
  -8  -3   0    0.80    0.60
  -8  -3  -1   38.48    3.01
  -8  -3  -1   39.72    2.67
  -8   3   1   40.70    2.78
  -8   3   1   37.06    3.37
   8  -3   1   40.64    3.14
  -8   3  -1   41.09    2.54
   8   3   1   40.92    3.07
  -8  -3   1   40.37    3.53
  -8   3  -1   37.89    2.98
   8  -3  -1   38.99    2.82
  -8  -3   1   39.97    2.75
  -8   3   2    9.00    2.03
  -8  -3  -2   14.48    1.93
  -8   3   2   10.64    1.80
   8  -3   2    8.95    1.77
  -8  -3   2   12.86    2.42
   8   3   2   13.83    2.16
  -8   3  -2   12.32    1.64
  -8  -3   2   12.13    1.84
  -8   3  -2   11.63    1.77
  -8   3   3   51.21    4.30
   8  -3   3   48.10    3.66
  -8   3   3   52.70    3.77
  -8  -3  -3   39.19    3.21
  -8  -3  -3   42.41    4.14
  -8  -3   3   46.87    3.46
  -8   3  -3   40.81    3.04
   8   3   3   44.94    3.51
  -8  -3   3   47.75    4.32
  -8  -3  -4    0.78    0.92
  -8  -3  -4    0.36    0.72
  -8   3   4    2.36    1.14
  -8  -3   4    0.77    0.77
  -8   3  -4    0.24    0.76
  -8  -3  -5    1.87    1.11
  -8  -3  -5    4.44    1.69
  -8   3   5    3.11    1.38
  -8   3  -5    3.85    1.52
  -8  -3   5    3.97    1.48
  -8   3   6    4.05    1.69
  -8  -3   6    5.51    1.79
   8  -3  -6    5.62    2.03
  -8   3   7    6.58    2.18
  -8  -3   7    6.47    1.92
   8  -3  -7    4.36    1.98
  -9  -3   0   21.69    2.02
  -9  -3   0   19.33    2.79
  -9   3   0   18.11    2.11
  -9   3   0   17.41    2.66
   9  -3   0   15.31    2.25
   9  -3   1   22.47    2.86
  -9   3   1   20.95    3.04
  -9   3   1   21.02    2.35
  -9  -3  -1   21.18    2.68
  -9  -3  -1   20.65    1.98
  -9  -3   1   23.55    3.24
   9  -3  -1   18.49    2.27
  -9  -3   1   23.77    2.58
  -9   3  -1   20.22    2.67
  -9   3  -1   21.68    1.91
  -9   3   2   18.33    3.03
  -9  -3  -2   22.74    2.62
   9  -3   2   22.57    2.96
  -9   3   2   17.03    2.33
   9   3   2   16.45    2.44
  -9  -3   2   18.68    2.48
  -9  -3   2   15.78    2.89
  -9   3  -2   20.41    2.31
  -9   3   3   14.57    2.36
  -9  -3  -3   14.09    2.26
   9  -3   3   15.48    2.51
  -9  -3  -3   12.70    2.81
   9   3   3   19.98    2.88
  -9  -3   3   17.19    2.45
  -9   3   4   54.53    4.20
  -9  -3  -4   30.84    3.83
  -9  -3  -4   45.56    4.61
  -9   3  -4   44.13    4.33
  -9  -3   4   40.18    3.56
  -9   3   5   23.09    3.51
  -9  -3   5   25.58    3.54
  -9   3   6   22.94    3.82
  -9  -3   6   32.70    4.24
 -10  -3   0   21.08    2.51
 -10  -3   0   19.05    2.88
 -10   3   0   20.81    2.98
  10  -3   0   22.21    2.83
 -10   3   0   20.23    2.33
 -10  -3  -1    1.25    0.79
  10  -3   1    2.25    1.10
 -10   3   1    3.06    1.10
 -10   3  -1    1.92    1.52
 -10  -3   1    1.51    1.14
 -10   3  -1    1.08    0.66
 -10  -3   1    1.31    0.90
 -10  -3  -2   12.68    2.10
  10  -3   2   16.51    2.72
 -10   3   2   17.69    2.45
 -10  -3   2   15.37    2.32
 -10   3   3   -0.10    0.68
 -10  -3  -3    0.83    1.42
 -10  -3  -3    1.66    0.99
 -10  -3   3   -1.00    0.53
  10   3   3    0.93    0.88
 -10   3   4    8.68    2.10
 -10  -3  -4    8.43    3.58
 -10  -3   4    9.58    2.07
 -10   3   5    0.46    0.87
 -10  -3   5    3.97    1.61
 -11  -3   0    7.02    1.56
 -11   3   0    4.52    1.26
 -11  -3  -1   32.25    2.92
  11  -3   1   32.64    3.84
 -11   3   1   32.27    2.79
 -11  -3   1   32.38    2.91
  11  -3   2   11.91    2.42
 -11  -3  -2   13.29    2.27
 -11   3   2   11.86    2.08
 -11  -3   2   13.53    2.33
 -11  -3  -3   14.51    4.10
 -11   3   3   17.44    2.79
 -11  -3   3   17.31    2.67
 -12  -3   0    0.91    0.81
 -12  -3  -1   20.45    2.89
 -12   3   1   17.69    2.58
 -12  -3   1   17.66    2.66
   0   4   0  218.20    8.00
   0  -4   0  226.51    8.00
   0  -4   0  238.27    8.00
   0   4  -1   -0.27    0.13
   0  -4  -1   -0.25    0.15
   0   4  -1   -0.34    0.14
   0   4   1   -0.33    0.13
   0   4  -1   -0.40    0.15
   0  -4   1   -0.28    0.13
   0  -4  -1   -0.20    0.24
   0   4  -2  455.74   15.69
   0   4  -2  431.80   15.65
   0  -4  -2  435.99   15.58
   0  -4  -2  440.51   16.22
   0   4   2  444.76   15.52
   0  -4  -3    0.25    0.27
   0   4  -3    0.41    0.36
   0  -4   3    0.14    0.28
   0   4   3    0.04    0.13
   0   4   3    0.36    0.27
   0   4  -3    0.04    0.26
   0  -4  -3    0.13    0.36
   0   4  -4  156.53    6.97
   0  -4  -4  162.64    7.57
   0   4  -4  153.07    6.57
   0  -4   4  154.21    6.98
   0   4   4  154.31    6.46
   0  -4  -4  160.07    6.60
   0   4  -5    0.30    0.44
   0   4   5    0.32    0.36
   0  -4  -5   -0.35    0.37
   0   4  -5    0.00    0.45
   0  -4   5    0.28    0.45
   0   4  -6   95.99    5.69
   0  -4  -6  103.86    6.31
   0  -4   6  102.60    5.55
   0   4   6   96.87    4.88
   0   4  -6   95.55    5.06
   0   4  -7    0.06    0.73
   0   4  -7    0.72    0.59
   0  -4  -7    0.31    0.86
   0   4  -8   31.29    3.98
   0  -4  -8   25.39    4.00
   0  -4  -9    0.41    1.23
  -1   4   0   15.14    0.92
   1  -4   0   13.13    0.89
  -1  -4   0   18.64    0.84
   1  -4   0   12.83    0.78
  -1  -4   0   17.38    1.11
   1   4   0   16.60    0.88
  -1  -4   0   17.71    0.87
   1   4   0   15.60    1.05
   1   4  -1  453.64   15.86
  -1   4   1  437.95   15.85
  -1  -4  -1  473.27   15.94
  -1  -4  -1  414.80   15.61
  -1  -4  -1  469.11   16.21
   1  -4   1  448.76   15.27
  -1   4  -1  456.79   15.32
   1   4   1  430.27   15.35
   1   4   1  461.26   16.17
   1  -4  -1  456.37   16.08
   1  -4  -1  448.39   15.91
  -1  -4   1  428.96   15.63
  -1   4  -1  463.19   15.59
   1  -4  -1  458.20   15.61
   1   4  -2  102.21    4.62
  -1  -4  -2  107.28    4.10
  -1   4   2  121.60    4.77
   1   4  -2  106.44    4.59
  -1  -4  -2  105.00    4.86
  -1  -4  -2  111.35    4.04
   1  -4  -2  109.51    5.05
   1   4   2  117.19    3.96
   1   4   2  117.74    4.33
   1  -4  -2  114.65    4.78
  -1   4  -2  107.16    4.39
   1   4   2  111.63    4.89
  -1   4  -2  108.02    4.31
  -1  -4   2  110.14    4.64
   1   4  -3  218.85    8.38
   1   4  -3  205.10    8.39
  -1  -4  -3  212.86    7.64
  -1   4   3  200.91    8.30
  -1  -4  -3  213.02    8.83
  -1   4  -3  200.52    8.19
  -1  -4   3  232.85    8.92
   1  -4  -3  195.99    8.36
   1   4   3  219.93    7.58
   1   4   3  223.36    7.60
  -1   4  -3  193.11    7.85
   1   4   3  214.24    7.68
   1  -4  -3  181.09    8.71
  -1  -4  -4   24.01    2.20
   1   4  -4   20.12    1.73
   1   4  -4   21.75    1.91
   1  -4   4   18.70    1.64
  -1   4   4   17.77    1.64
  -1   4  -4   17.36    1.66
   1  -4  -4   19.43    1.76
  -1   4  -4   20.86    1.51
   1   4   4   17.46    1.16
   1   4   4   16.93    1.21
   1  -4  -4   21.57    2.62
  -1  -4   4   18.63    1.90
  -1  -4  -5   27.97    3.25
  -1   4   5   20.49    1.98
   1  -4   5   22.71    2.03
   1   4  -5   27.96    2.46
   1   4  -5   28.71    2.30
  -1   4  -5   29.01    2.42
   1  -4  -5   20.39    2.94
  -1  -4   5   27.10    2.50
   1   4   5   24.25    1.66
  -1   4  -5   25.53    1.90
  -1   4   6   38.28    2.84
   1   4  -6   35.49    2.84
   1  -4   6   35.75    2.81
   1   4  -6   40.01    3.34
  -1  -4  -6   32.13    3.94
  -1   4  -6   41.73    3.28
  -1   4  -6   39.96    2.64
   1  -4  -6   38.06    4.38
  -1  -4   6   34.14    3.09
  -1  -4  -7   10.70    2.43
   1   4  -7   10.64    1.85
   1   4  -7   10.31    2.17
  -1   4  -7    8.37    1.91
   1  -4  -7    5.78    1.92
  -1  -4   7   10.63    2.10
  -1  -4  -8    3.65    1.65
   1   4  -8    7.04    1.91
  -1   4  -8    6.29    1.82
   1  -4  -8    6.40    2.17
  -1  -4  -9    6.09    2.34
   1   4  -9    7.71    2.29
  -1  -4   9    2.36    1.34
   1  -4  -9    4.09    1.93
   2   4   0   89.52    3.51
  -2  -4   0   87.83    3.33
  -2   4   0   81.40    3.57
   2  -4   0   84.72    3.65
  -2   4   0   77.69    3.31
  -2  -4   0   94.26    3.78
   2   4   0   89.01    3.70
  -2   4   0   83.41    3.60
   2  -4   0   81.46    3.33
   2  -4   0   81.43    3.56
  -2  -4  -1  136.16    4.99
  -2  -4  -1  138.77    4.76
  -2  -4  -1  132.37    4.55
   2  -4   1  113.89    4.85
   2   4  -1  123.91    5.37
  -2  -4  -1  135.52    5.02
  -2   4   1  113.02    5.18
   2  -4   1  113.24    4.93
   2   4  -1  127.23    5.16
   2  -4  -1  128.30    5.21
   2   4   1  114.64    4.56
   2   4   1  114.04    4.90
  -2   4  -1  143.03    4.52
   2  -4  -1  134.02    4.91
  -2  -4   1  105.72    5.28
   2  -4  -1  134.29    5.36
   2  -4   2   15.27    1.05
   2   4  -2   13.14    1.37
  -2  -4  -2   13.56    0.98
   2   4  -2   10.88    1.35
  -2  -4  -2   12.66    1.22
  -2  -4  -2   13.34    1.35
   2   4  -2   13.38    1.18
  -2   4   2   16.57    1.40
  -2   4  -2   14.36    0.97
  -2  -4   2   11.99    1.58
  -2   4  -2   15.72    0.93
   2  -4  -2   15.88    1.43
   2   4   2   13.81    1.07
  -2  -4   2   13.96    1.21
   2  -4  -2   14.98    1.71
   2   4  -3  193.51    8.35
   2   4  -3  204.86    8.46
  -2   4   3  217.25    8.64
  -2  -4  -3  207.85    7.13
  -2  -4  -3  194.53    8.58
   2  -4  -3  199.62    8.62
   2   4   3  222.22    7.88
  -2  -4   3  205.37    8.50
   2  -4  -3  203.98    8.90
  -2   4  -3  202.42    7.62
  -2   4  -3  202.57    7.82
  -2   4  -3  200.89    8.04
  -2  -4   3  211.08    8.95
  -2   4   4   10.40    1.62
   2   4  -4    9.59    1.53
  -2  -4  -4    8.23    1.59
   2   4  -4    7.73    1.39
  -2   4  -4    7.64    0.98
   2   4   4    8.54    0.51
  -2   4  -4    9.52    1.43
   2   4   4    7.90    0.50
  -2  -4   4    6.65    1.31
   2  -4  -4   10.01    1.79
   2   4   4    9.47    0.92
  -2  -4   4    7.76    1.54
  -2  -4  -5   50.36    3.70
   2   4  -5   45.09    3.35
   2   4  -5   43.86    3.16
  -2   4   5   48.05    3.30
   2  -4   5   49.12    2.91
   2   4   5   41.19    1.99
   2  -4  -5   43.30    3.63
  -2  -4   5   41.37    3.42
  -2   4  -5   49.11    3.25
  -2   4  -5   49.27    2.59
  -2  -4   5   36.54    3.09
  -2   4   6    4.16    1.28
   2   4  -6    5.59    1.59
   2   4  -6    4.34    1.27
  -2  -4  -6    5.49    1.60
  -2   4  -6    4.25    1.28
  -2  -4   6    3.22    1.25
  -2  -4   6    5.30    1.45
   2  -4  -6    4.56    1.59
  -2   4   7   54.92    4.00
   2   4  -7   58.14    4.54
  -2  -4  -7   44.94    4.33
  -2  -4   7   59.67    4.55
   2  -4  -7   56.67    4.89
  -2   4  -7   64.40    4.51
  -2  -4   7   55.98    4.37
   2   4  -8    4.56    1.77
  -2  -4  -8    5.32    1.94
  -2  -4   8    2.12    1.31
   2  -4  -8    1.45    1.21
   2   4  -9    6.77    2.20
  -2  -4  -9    6.27    2.25
   2  -4  -9    6.78    2.29
  -2  -4   9    5.85    1.90
   3  -4   0   90.38    4.20
  -3  -4   0   97.13    4.27
  -3   4   0   90.42    4.12
  -3  -4   0   88.38    3.70
  -3   4   0   91.78    3.73
   3   4   0   93.63    4.20
   3   4   0   93.20    3.97
   3  -4   0   91.66    4.05
  -3  -4  -1  188.86    7.44
   3  -4   1  188.94    7.11
   3   4  -1  175.04    7.24
  -3   4   1  182.48    7.48
  -3   4   1  178.61    7.23
   3  -4   1  186.02    7.18
   3   4  -1  178.99    7.60
  -3  -4  -1  170.29    7.54
  -3  -4  -1  182.04    6.89
  -3  -4  -1  177.90    6.87
   3  -4  -1  174.82    7.15
   3   4   1  178.04    7.06
   3  -4  -1  182.61    7.56
  -3   4  -1  180.98    6.97
  -3  -4   1  171.90    7.58
   3  -4  -1  181.49    6.96
   3   4   1  182.31    6.90
  -3   4  -1  185.01    6.48
  -3   4  -1  184.71    7.11
  -3  -4   1  173.57    6.91
   3   4   1  182.37    6.69
  -3   4   2   19.80    1.78
   3  -4   2   21.25    1.36
   3  -4   2   21.64    1.53
  -3  -4  -2   19.20    1.41
  -3  -4  -2   20.96    1.61
  -3  -4  -2   21.47    0.89
  -3  -4  -2   23.46    1.96
  -3  -4  -2   21.41    1.00
   3   4  -2   21.17    1.74
   3   4   2   24.71    1.62
   3  -4  -2   19.41    1.09
   3  -4  -2   21.07    1.89
  -3   4  -2   18.40    1.16
  -3  -4   2   24.50    2.08
  -3   4  -2   23.10    1.34
   3  -4  -2   21.04    1.78
  -3  -4   2   26.46    1.76
  -3   4   3  122.87    6.09
   3   4  -3  130.37    5.96
   3  -4   3  122.67    5.34
  -3  -4  -3  128.92    5.10
   3   4  -3  130.26    6.04
  -3  -4  -3  136.33    6.10
  -3  -4  -3  129.55    6.16
   3  -4   3  132.40    5.18
  -3   4  -3  127.71    5.43
  -3  -4   3  131.28    6.00
  -3  -4   3  128.33    6.47
  -3   4  -3  127.46    4.95
   3  -4  -3  122.36    6.21
   3   4   3  120.92    5.40
   3  -4   4   41.55    2.40
  -3   4   4   36.41    2.97
   3   4  -4   48.88    3.24
   3   4  -4   49.64    3.23
  -3  -4  -4   49.22    3.34
  -3   4  -4   38.95    2.12
  -3  -4   4   52.53    3.35
   3  -4  -4   39.48    3.30
  -3  -4   4   53.97    3.74
  -3   4  -4   39.31    2.67
  -3   4  -4   42.47    2.59
   3   4   4   45.65    2.56
   3   4  -5   16.65    2.32
   3   4  -5   16.39    2.38
  -3  -4  -5   15.31    2.45
  -3   4   5   18.08    2.44
   3  -4  -5   20.94    2.96
  -3   4  -5   18.18    1.35
  -3  -4   5   16.91    2.60
  -3  -4   5   17.68    2.45
  -3   4  -5   14.09    2.04
  -3  -4  -6    5.46    1.61
   3   4  -6    9.18    1.90
  -3   4   6    5.49    1.47
  -3   4  -6    4.97    1.32
   3  -4  -6    4.67    1.59
  -3  -4   6    9.47    1.95
  -3  -4   6   12.08    2.37
  -3   4   7    8.74    1.90
  -3  -4  -7    8.28    2.25
   3   4  -7   11.11    2.32
  -3   4  -7   13.29    2.63
  -3  -4   7    8.88    2.15
  -3  -4   7    9.39    2.12
   3  -4  -7   13.32    2.76
  -3  -4  -8    4.39    1.73
   3   4  -8    2.67    1.47
  -3  -4   8    3.60    1.45
  -3  -4   8    4.66    1.67
   3  -4  -8    8.76    2.42
   3   4  -9    2.06    1.39
  -3   4   9    1.81    1.30
  -3  -4  -9    1.79    1.41
  -3  -4   9    1.48    1.08
   3  -4  -9    1.91    1.50
  -4  -4   0  491.25   17.52
   4   4   0  493.58   18.27
   4   4   0  508.03   17.91
   4  -4   0  482.50   17.97
  -4   4   0  490.30   17.49
   4  -4   0  501.79   18.36
  -4  -4   0  502.15   18.30
  -4   4   0  491.72   18.16
   4  -4   1   39.51    2.48
  -4  -4  -1   44.38    2.24
   4  -4   1   38.40    2.43
  -4  -4  -1   42.58    2.36
  -4   4   1   38.52    2.40
  -4   4   1   41.13    2.73
   4   4  -1   43.34    2.86
   4   4  -1   42.70    2.60
  -4   4  -1   40.51    1.92
  -4   4  -1   41.32    2.68
   4   4   1   40.14    2.41
   4  -4  -1   43.65    2.37
   4  -4  -1   41.89    3.16
   4   4   1   42.90    2.40
  -4   4  -1   44.75    2.42
   4  -4  -1   44.12    2.50
  -4  -4   1   41.69    2.85
  -4  -4   1   41.21    2.28
   4   4  -2  218.19    9.50
  -4  -4  -2  215.03    9.80
   4  -4   2  240.91    9.30
  -4  -4  -2  226.79    8.47
   4  -4   2  239.40    9.03
  -4  -4  -2  224.71    8.69
  -4  -4  -2  227.28    9.11
  -4   4   2  244.91    9.75
  -4  -4  -2  239.55    9.23
  -4   4   2  232.95    9.89
  -4  -4   2  231.86    9.26
   4   4   2  241.34    9.26
  -4   4  -2  225.65    8.66
  -4  -4   2  237.69   10.16
   4  -4  -2  223.65    9.49
   4   4   2  235.10    8.62
   4  -4  -2  238.86    8.58
   4   4  -3   18.52    2.14
  -4  -4  -3   17.54    2.17
  -4   4   3   18.37    2.38
   4  -4   3   19.06    1.40
  -4  -4  -3   16.86    1.41
  -4  -4  -3   17.20    2.31
   4   4  -3   17.32    2.16
   4  -4   3   21.20    1.69
  -4   4   3   19.64    2.04
  -4  -4   3   15.31    2.32
   4  -4  -3   19.90    2.39
  -4   4  -3   18.75    1.18
  -4   4  -3   22.30    1.61
   4   4   3   16.72    1.56
  -4  -4   3   19.50    2.22
  -4  -4  -4  112.10    6.08
   4   4  -4  114.71    6.13
  -4  -4  -4  109.01    6.09
  -4   4   4  125.22    6.63
  -4   4   4  128.38    6.52
   4   4  -4  120.62    6.12
   4  -4   4  124.17    5.00
  -4  -4   4  128.57    6.30
   4   4   4  121.74    5.52
  -4   4  -4  118.47    5.73
  -4   4  -4  112.98    4.69
   4  -4  -4  116.48    6.42
  -4  -4   4  115.70    6.64
  -4   4  -4  111.55    5.50
  -4  -4  -5   12.02    2.17
   4   4  -5    7.57    1.79
  -4   4   5    8.38    1.83
   4   4  -5    8.65    1.76
  -4   4  -5    9.43    1.49
  -4  -4   5    6.70    1.78
  -4  -4   5   10.73    2.00
  -4   4  -5    9.69    1.67
   4  -4  -5    6.84    1.84
  -4   4   6   20.55    2.96
  -4   4   6   16.43    2.81
   4   4  -6   16.35    2.64
  -4  -4  -6   20.09    3.02
   4  -4  -6   15.81    2.86
  -4  -4   6   17.92    3.01
  -4   4  -6   21.14    2.73
  -4  -4   6   20.03    2.93
   4   4  -7    6.76    1.89
  -4   4   7    5.35    1.69
  -4  -4  -7    6.17    1.90
  -4   4   7    5.67    1.81
  -4  -4   7    7.08    1.87
  -4  -4   7    7.63    2.21
   4  -4  -7    7.36    2.18
   4   4  -8    6.88    2.07
  -4  -4  -8    6.86    2.24
  -4   4   8    8.68    2.31
  -4  -4   8    5.03    1.75
   4  -4  -8    9.98    2.72
  -4   4   9    0.08    1.01
  -4  -4   9    0.69    1.15
   5  -4   0   28.35    2.06
  -5  -4   0   24.43    1.65
  -5   4   0   29.35    2.18
   5   4   0   22.47    2.05
  -5   4   0   29.28    1.70
  -5  -4   0   24.12    2.10
   5  -4   1  103.97    5.00
  -5   4   1  104.80    5.36
  -5  -4  -1  102.34    4.79
   5  -4   1  105.64    5.07
  -5  -4  -1   98.77    4.45
  -5   4   1   98.59    4.73
  -5   4  -1   93.20    4.69
   5   4   1  105.04    4.90
  -5   4  -1  100.75    4.19
   5  -4  -1   99.01    4.66
  -5  -4   1  110.23    5.56
  -5  -4   1  108.46    4.66
   5   4   1  109.44    4.96
  -5   4   2   40.32    2.79
  -5  -4  -2   33.79    2.89
   5  -4   2   37.94    2.44
   5  -4   2   38.35    2.62
  -5   4   2   44.92    3.15
  -5  -4  -2   37.04    2.40
  -5  -4  -2   37.46    2.08
  -5  -4   2   34.51    2.97
   5   4   2   35.86    2.17
  -5   4  -2   32.18    2.00
  -5   4  -2   38.81    2.50
   5   4   2   36.53    2.50
  -5  -4   2   38.75    2.51
  -5   4  -2   36.32    2.23
   5  -4  -2   37.48    2.08
   5  -4  -2   38.92    2.70
  -5  -4  -3   21.02    1.97
  -5   4   3   16.68    2.45
  -5  -4  -3   23.50    2.98
  -5   4   3   17.80    2.42
   5  -4   3   22.83    1.73
   5  -4   3   19.88    1.88
  -5  -4   3   22.17    2.05
   5   4   3   20.33    1.24
  -5  -4   3   24.91    2.60
   5  -4  -3   16.91    2.31
   5   4   3   21.52    1.91
  -5   4  -3   21.74    1.72
  -5   4  -3   21.03    1.34
  -5  -4  -4   22.01    2.76
  -5   4   4   27.50    2.76
  -5   4   4   27.79    3.31
   5   4  -4   25.29    2.90
  -5  -4  -4   24.78    3.11
  -5   4  -4   24.26    2.08
  -5   4  -4   25.41    1.49
  -5  -4   4   25.42    2.90
  -5  -4   4   23.19    3.22
   5  -4  -4   24.28    3.02
  -5   4  -4   24.77    2.34
   5   4  -5   36.69    3.17
  -5   4   5   31.85    3.86
  -5  -4  -5   31.71    3.02
  -5   4   5   28.64    3.61
  -5  -4  -5   33.11    3.11
  -5  -4   5   34.72    3.12
  -5  -4   5   34.59    3.51
   5  -4  -5   31.78    3.88
  -5   4  -5   27.41    2.57
  -5   4  -5   27.21    2.50
  -5  -4  -6   10.40    2.32
  -5   4   6   11.55    2.38
   5   4  -6    9.15    2.12
  -5   4   6   10.74    2.37
   5  -4  -6    7.71    2.09
  -5  -4   6    5.48    1.83
  -5  -4   6    5.24    1.59
  -5   4   7    5.65    1.84
  -5  -4  -7    5.51    1.93
   5   4  -7    2.66    1.39
   5  -4  -7    3.44    1.53
  -5  -4   7    5.23    1.74
  -5   4   8    3.71    1.55
   5   4  -8   -0.86    0.74
   5  -4  -8    3.18    1.59
  -5  -4   8    0.90    1.11
  -6   4   0   22.73    2.09
   6  -4   0   20.08    1.90
  -6  -4   0   27.43    1.81
  -6  -4   0   26.49    2.29
  -6   4   0   23.07    1.65
   6  -4   1  115.01    5.59
  -6  -4  -1  113.63    5.38
  -6   4   1  101.14    5.74
  -6  -4  -1  111.46    4.96
  -6   4   1  107.36    5.13
  -6   4  -1  107.18    5.30
  -6   4  -1  112.38    4.68
   6   4   1  120.05    5.52
  -6  -4   1  103.72    5.93
   6  -4  -1  111.58    5.21
  -6  -4   1  116.20    5.12
   6   4   1  109.15    5.48
  -6   4   2   48.28    3.24
   6  -4   2   42.90    3.12
  -6  -4  -2   51.88    2.78
  -6   4   2   43.53    3.47
  -6  -4  -2   53.03    3.06
  -6  -4   2   48.72    3.04
  -6  -4   2   49.30    3.79
  -6   4  -2   49.05    2.88
   6  -4  -2   51.29    2.71
   6   4   2   43.98    2.79
   6   4   2   51.10    3.23
  -6   4  -2   46.44    2.61
  -6  -4  -3  117.99    6.15
  -6  -4  -3  122.45    6.95
  -6   4   3  118.03    6.89
  -6  -4  -3  129.75    5.09
   6  -4   3  124.30    6.23
  -6   4   3  137.14    6.82
  -6   4  -3  119.36    5.71
   6   4   3  127.68    6.21
  -6  -4   3  141.70    6.49
   6  -4  -3  131.97    6.65
  -6  -4   3  122.59    7.13
  -6   4   4   44.51    3.74
  -6   4   4   43.49    3.80
  -6  -4  -4   44.56    3.49
  -6  -4  -4   50.78    4.03
  -6   4  -4   37.88    3.34
   6  -4  -4   50.78    3.86
  -6  -4   4   45.34    3.49
  -6  -4   4   48.53    4.16
  -6   4  -4   45.80    3.08
  -6  -4  -5   50.02    4.13
  -6   4   5   50.09    4.30
  -6  -4  -5   45.42    3.89
  -6   4   5   42.69    4.01
  -6  -4   5   58.79    4.84
   6  -4  -5   48.51    4.15
  -6  -4   5   57.12    4.19
  -6   4  -5   49.35    3.80
   6   4  -6   20.01    3.19
  -6   4   6   27.31    3.87
  -6   4   6   25.61    4.34
  -6  -4  -6   21.37    3.31
  -6  -4   6   21.40    3.21
   6  -4  -6   25.86    3.73
  -6   4  -6   27.22    2.67
  -6  -4  -7    8.39    2.28
   6   4  -7   10.34    2.46
  -6   4   7    7.86    2.28
   6  -4  -7    8.84    2.48
  -6  -4   7    6.17    1.87
  -6   4   8    3.43    1.56
   6   4  -8    2.81    1.62
   6  -4  -8    0.74    1.14
  -6  -4   8    2.72    1.54
  -7   4   0   11.51    1.42
   7  -4   0   13.01    1.87
  -7  -4   0   14.90    2.21
  -7  -4   0   14.35    1.65
  -7   4   0   10.76    1.84
  -7   4   1   70.32    4.58
  -7  -4  -1   71.35    3.71
  -7   4   1   68.35    3.78
   7  -4   1   73.93    4.34
  -7  -4  -1   68.40    4.07
  -7  -4   1   71.31    3.80
  -7   4  -1   74.85    3.49
  -7   4  -1   73.36    4.14
   7   4   1   64.26    3.98
   7  -4  -1   69.53    3.90
  -7  -4   1   66.36    4.59
  -7  -4  -2   34.20    2.46
   7  -4   2   27.89    2.58
  -7   4   2   30.27    2.97
  -7   4   2   32.12    2.58
  -7  -4  -2   30.69    2.21
  -7   4  -2   27.34    2.02
  -7  -4   2   29.23    2.37
  -7  -4   2   33.42    3.20
  -7   4  -2   31.28    2.34
   7   4   2   29.33    2.55
  -7   4   3   20.42    2.67
  -7  -4  -3   12.52    1.96
  -7   4   3   12.78    2.38
  -7  -4  -3   16.89    3.02
   7  -4   3   15.17    2.19
   7   4   3   13.07    2.08
  -7   4  -3   17.12    1.98
  -7  -4   3   16.40    2.95
  -7  -4   3   15.30    2.15
  -7  -4  -4   27.90    3.80
  -7  -4  -4   37.61    3.23
  -7   4   4   33.87    4.17
  -7   4   4   35.68    3.35
  -7  -4   4   30.83    4.10
   7  -4  -4   39.17    3.44
  -7  -4   4   39.64    3.25
  -7  -4  -5    3.86    1.51
  -7  -4  -5    2.80    1.22
  -7   4   5    4.14    1.54
  -7  -4   5    4.21    1.48
  -7   4  -5    5.62    1.60
   7  -4  -5    6.85    1.89
  -7   4   6    4.38    1.73
  -7  -4  -6    8.97    2.22
  -7  -4  -6    6.69    1.98
   7  -4  -6    7.70    2.11
  -7  -4   6    9.62    2.20
  -7   4  -6    6.32    1.75
  -7   4   7    1.93    1.32
   7  -4  -7    1.53    1.45
  -7  -4   7    1.68    1.23
  -8   4   0    0.58    0.56
  -8  -4   0    2.68    0.86
   8  -4   0    1.27    0.73
  -8  -4   0    1.43    0.82
  -8   4   0    0.67    0.66
  -8  -4  -1    5.58    1.34
  -8   4   1    7.37    1.37
  -8   4   1    8.23    1.83
   8  -4   1    7.97    1.63
  -8  -4  -1    4.96    1.07
  -8   4  -1    5.73    1.34
  -8  -4   1    4.16    1.38
  -8   4  -1    6.41    1.10
   8  -4  -1    5.68    1.27
  -8  -4   1    9.60    1.53
  -8   4   2   50.07    4.22
   8  -4   2   53.12    3.92
  -8   4   2   64.07    3.88
  -8  -4  -2   53.72    3.53
  -8   4  -2   59.69    3.63
   8   4   2   58.71    3.96
  -8  -4   2   49.71    4.33
  -8  -4   2   57.16    3.62
  -8   4  -2   58.22    3.31
  -8   4   3    1.60    1.03
  -8  -4  -3    0.33    0.60
  -8  -4  -3    0.27    0.81
   8  -4   3    0.97    0.79
  -8   4   3    1.50    0.92
  -8  -4   3    0.03    0.54
   8   4   3    0.06    0.51
  -8   4  -3    0.23    0.40
  -8  -4   3    0.75    0.99
  -8   4   4   43.24    3.81
  -8  -4  -4   43.99    3.73
  -8  -4  -4   48.19    4.46
  -8  -4   4   41.90    3.53
  -8   4   5    3.16    1.45
  -8  -4  -5    4.99    1.86
  -8  -4  -5    3.06    1.37
  -8  -4   5    3.73    1.42
  -8   4  -5    3.51    1.47
  -8   4   6   27.98    4.10
  -8  -4   6   33.29    4.21
   8  -4  -6   42.46    5.06
  -8   4   7    4.55    1.87
   8  -4  -7    4.73    1.93
  -8  -4   7    4.71    1.86
  -9   4   0    3.86    0.98
   9  -4   0    6.16    1.48
  -9  -4   0    3.30    1.25
  -9  -4   0    3.35    1.01
  -9   4   0    4.49    1.29
  -9   4   1    4.97    1.49
  -9   4   1    5.69    1.26
   9  -4   1    5.00    1.46
  -9  -4  -1    5.42    1.23
  -9  -4  -1    5.43    1.39
  -9  -4   1    8.20    1.49
  -9   4  -1    3.12    1.05
   9  -4  -1    6.47    1.42
  -9  -4   1    6.38    1.79
  -9   4  -1    6.86    1.26
  -9   4   2   11.71    2.40
   9  -4   2   13.89    2.27
  -9   4   2   14.58    2.17
  -9  -4  -2   14.11    2.08
  -9   4  -2   15.53    1.95
  -9  -4   2   14.21    2.13
  -9  -4   2   13.70    2.70
  -9  -4  -3   14.69    2.40
  -9   4   3   11.81    2.15
  -9  -4  -3   13.53    2.93
  -9  -4   3   15.19    2.39
   9   4   3   15.76    2.54
  -9  -4  -4   11.67    2.85
  -9   4   4   18.68    2.95
  -9  -4  -4   10.51    2.21
  -9   4  -4   16.50    3.16
  -9  -4   4   13.46    2.41
  -9   4   5    9.15    2.27
  -9  -4   5   14.62    2.66
  -9   4   6    6.92    2.13
  -9  -4   6    6.23    1.93
 -10  -4   0    2.54    0.99
  10  -4   0    4.18    1.28
 -10  -4   0    5.05    1.61
 -10   4   0    4.89    1.52
 -10   4   0    6.22    1.36
  10  -4   1   42.57    3.54
 -10   4   1   37.01    2.88
 -10  -4  -1   41.51    3.10
 -10   4  -1   35.86    3.28
 -10  -4   1   39.02    3.00
 -10  -4   1   38.05    3.80
 -10   4  -1   33.07    2.63
  10  -4   2    5.51    1.66
 -10  -4  -2    6.23    1.55
 -10   4   2    5.43    1.39
 -10  -4   2    4.99    1.45
 -10   4   3   30.77    3.57
 -10  -4  -3   32.42    4.87
 -10  -4  -3   28.21    3.53
 -10  -4   3   30.12    3.45
 -10   4   4    1.62    1.29
 -10  -4  -4    3.46    1.68
 -10  -4   4    2.84    1.30
 -10   4   5   26.22    3.89
 -10  -4   5   28.81    3.80
 -11  -4   0   21.22    2.68
 -11   4   0   23.81    2.72
  11  -4   0   20.74    2.84
 -11   4   1    4.93    1.33
 -11  -4  -1    3.81    1.28
  11  -4   1    5.08    1.58
 -11  -4   1    5.92    1.51
  11  -4   2   21.93    3.31
 -11   4   2   25.06    3.02
 -11  -4  -2   26.40    3.24
 -11  -4   2   27.06    3.17
 -11  -4  -3    7.08    1.83
 -11   4   3    8.49    1.96
 -11  -4   3    9.42    2.03
 -12  -4   0   17.76    2.62
 -12   4   1    5.43    1.50
 -12  -4  -1    3.19    1.22
 -12  -4   1    1.43    0.99
   0  -5   0    0.38    0.14
   0   5   0    0.34    0.14
   0  -5   0    0.33    0.14
   0   5   1   15.28    0.80
   0  -5  -1   10.69    0.93
   0  -5  -1   10.10    0.71
   0   5  -1   11.60    0.81
   0  -5  -2    0.30    0.35
   0   5  -2    0.27    0.27
   0   5  -2    0.10    0.21
   0  -5  -2    0.13    0.21
   0  -5  -2    0.27    0.12
   0   5   2    0.60    0.24
   0  -5  -2    0.51    0.15
   0   5  -3  203.50    7.88
   0   5   3  193.51    7.62
   0   5  -3  202.95    7.95
   0  -5  -3  204.46    7.79
   0  -5  -3  196.77    8.58
   0   5  -4    0.50    0.40
   0   5   4    0.16    0.30
   0  -5  -4    0.24    0.51
   0   5  -4    0.48    0.44
   0  -5   4    0.72    0.51
   0  -5  -4    0.01    0.32
   0   5   5   82.30    4.11
   0   5  -5   89.02    4.46
   0  -5  -5   78.72    5.16
   0  -5   5   82.83    4.75
   0  -5  -5   84.75    4.27
   0   5  -5   86.85    4.77
   0   5  -6    0.84    0.72
   0   5  -6    0.62    0.60
   0  -5   6    0.21    0.56
   0   5   6    0.46    0.44
   0  -5  -6    0.28    0.78
   0   5  -7   67.50    4.10
   0  -5  -7   53.87    4.83
   0   5  -7   67.99    4.72
   0   5  -8    1.09    0.99
   0  -5  -8    0.22    0.99
   0  -5  -9    5.31    2.01
   1   5   0   61.32    2.52
  -1  -5   0   67.03    2.94
   1  -5   0   61.63    2.48
   1   5   0   62.71    2.86
  -1  -5   0   61.62    2.59
  -1   5   0   58.56    2.60
   1  -5   0   56.90    2.61
  -1  -5   0   64.04    2.44
  -1   5   1   22.01    1.25
  -1  -5  -1   17.30    1.20
   1   5  -1   14.23    1.08
   1  -5  -1   16.44    1.04
   1  -5  -1   16.15    1.26
  -1  -5   1   19.58    1.01
   1   5   1   20.00    0.87
   1  -5  -1   14.81    1.13
  -1   5  -1   16.12    0.98
  -1  -5   1   19.92    1.14
   1   5   1   18.84    1.39
  -1   5   2   17.71    1.24
  -1  -5  -2   13.07    0.83
  -1  -5  -2   12.16    0.72
   1   5  -2   11.22    0.99
  -1  -5  -2   10.86    1.40
   1   5  -2    9.65    1.15
  -1   5  -2   12.78    0.89
   1  -5  -2   14.92    1.70
  -1   5  -2   12.70    0.92
   1  -5  -2   13.64    1.15
   1  -5  -2   13.04    0.57
   1  -5  -2   13.77    0.57
  -1  -5   2   14.37    1.09
  -1  -5   2   16.40    1.41
   1   5  -3  241.07    9.32
   1   5  -3  239.73    9.33
  -1   5   3  233.03    9.24
  -1  -5  -3  250.13    9.96
  -1  -5  -3  245.81    8.61
  -1   5  -3  228.37    9.05
  -1  -5   3  213.27    9.21
   1   5   3  242.24    8.55
   1   5   3  232.34    8.68
   1   5   3  236.75    8.46
   1  -5  -3  238.98    9.41
  -1  -5   3  243.50    9.81
  -1   5  -3  235.56    8.90
   1  -5  -3  236.72    9.97
   1   5  -4   57.14    3.43
  -1  -5  -4   51.93    3.69
   1   5  -4   58.82    3.38
  -1   5   4   58.36    3.28
   1   5   4   58.60    2.71
  -1   5  -4   60.40    3.05
   1  -5  -4   64.69    4.12
   1   5   4   57.66    2.66
   1  -5  -4   60.54    3.44
  -1   5  -4   61.07    3.38
  -1  -5   4   57.19    3.69
   1   5  -5   86.66    4.51
  -1   5   5   75.42    4.21
   1  -5   5   76.76    4.33
  -1  -5  -5   82.93    5.14
   1   5  -5   85.18    4.72
  -1  -5   5   80.23    4.81
   1  -5  -5   73.99    5.04
  -1   5  -5   74.81    3.94
  -1   5  -5   71.53    4.34
   1   5   5   83.58    3.64
   1  -5   6   21.25    2.13
   1   5  -6   14.30    2.36
  -1  -5  -6   16.93    2.81
  -1   5   6   23.10    2.09
   1   5  -6   14.56    2.14
  -1   5  -6   19.43    2.56
  -1  -5   6   16.26    2.53
   1  -5  -6   24.18    3.42
  -1   5  -6   20.74    1.88
  -1  -5  -7   15.30    2.86
   1   5  -7   16.35    2.35
   1   5  -7   15.69    2.70
   1  -5  -7   12.04    2.68
  -1   5  -7   14.54    2.45
  -1  -5   7   16.20    2.64
   1   5  -8    3.21    1.46
  -1  -5  -8    2.71    1.47
  -1  -5   8    2.49    1.27
  -1   5  -8    4.27    1.57
   1  -5  -8    4.69    1.84
  -1  -5  -9   13.06    3.14
   1   5  -9   10.47    2.50
   1  -5  -9    7.38    2.46
  -1  -5   9    7.36    2.13
  -2  -5   0  336.12   12.07
  -2   5   0  329.38   11.92
   2  -5   0  332.77   11.99
  -2   5   0  315.69   11.61
   2  -5   0  325.81   11.61
  -2  -5   0  333.75   12.21
   2   5   0  331.54   11.79
  -2   5   0  331.46   11.93
   2  -5   0  326.01   11.91
  -2  -5  -1  283.75   11.24
  -2  -5  -1  297.21   10.70
  -2   5   1  292.15   11.00
  -2  -5  -1  299.68   10.27
   2  -5   1  302.92   10.74
  -2  -5  -1  303.11   10.50
   2  -5   1  282.34   10.73
  -2  -5  -1  301.27   10.77
   2   5  -1  289.44   10.90
  -2  -5   1  308.30   11.33
  -2  -5   1  281.32   10.56
   2  -5  -1  291.08   11.06
   2  -5  -1  288.66   10.97
   2   5   1  291.53   10.33
  -2   5  -1  298.49   10.12
   2  -5  -1  293.14   10.65
   2   5   1  301.61   11.24
   2   5  -2  307.38   10.78
   2   5  -2  283.14   10.88
  -2   5   2  277.19   10.93
  -2  -5  -2  281.37   11.19
  -2  -5  -2  286.71   10.39
  -2  -5  -2  283.96   10.94
   2  -5  -2  281.06    9.95
   2   5   2  289.12   10.50
  -2   5  -2  271.03   10.21
  -2   5  -2  283.13   10.18
  -2  -5   2  291.24   11.37
   2   5   2  287.56    9.72
  -2  -5   2  290.20   10.70
   2  -5  -2  273.71   11.14
   2  -5  -2  289.08   11.10
  -2   5   3   11.48    1.56
  -2  -5  -3   16.80    0.89
   2   5  -3   16.69    1.48
  -2  -5  -3   17.64    2.03
   2   5  -3   14.93    1.77
  -2   5  -3   11.55    0.97
   2  -5  -3   11.64    1.81
  -2   5  -3   12.90    1.08
  -2   5  -3   12.00    1.13
  -2  -5   3   17.81    1.81
   2  -5  -3   13.20    1.74
  -2  -5   3   15.27    1.45
   2   5   3   16.57    1.21
  -2  -5  -4   83.17    4.98
   2   5  -4   88.31    4.70
  -2   5   4   93.39    4.80
   2   5  -4   80.70    4.60
   2   5   4   93.91    3.31
   2   5   4   92.45    4.06
  -2  -5   4   98.14    5.30
  -2   5  -4   86.47    3.98
   2  -5  -4   96.94    5.44
  -2   5  -4   85.66    4.39
  -2  -5   4   92.22    4.82
  -2   5   5   39.65    2.92
   2  -5   5   35.90    2.56
   2   5  -5   38.36    2.90
  -2  -5  -5   31.89    3.03
   2   5  -5   39.22    3.05
   2   5   5   37.20    1.66
  -2  -5   5   36.44    2.96
   2  -5  -5   39.76    3.46
  -2   5  -5   36.32    2.73
  -2   5  -5   37.07    2.29
  -2  -5   5   39.83    3.31
  -2   5   6   31.25    2.83
   2   5  -6   36.36    3.03
   2  -5   6   40.55    3.97
  -2  -5  -6   37.33    3.56
   2   5  -6   36.16    3.21
  -2   5  -6   37.81    2.51
  -2  -5   6   34.80    3.10
  -2   5  -6   42.06    3.21
  -2  -5   6   36.14    3.33
   2  -5  -6   42.12    3.84
   2   5  -7    3.89    1.42
   2   5  -7    3.11    1.22
  -2  -5  -7    2.17    1.28
  -2   5   7    5.95    1.47
  -2  -5   7    3.84    1.44
  -2   5  -7    4.60    1.45
  -2  -5   7    1.73    1.00
   2  -5  -7    4.10    1.66
  -2  -5  -8   19.63    3.56
   2   5  -8   17.88    3.07
  -2  -5   8   16.05    2.76
   2  -5  -8   21.51    3.75
   2   5  -9    1.54    1.27
  -2  -5  -9    1.47    1.44
  -2  -5   9    1.22    0.99
   2  -5  -9    4.41    2.17
   3  -5   0  131.76    5.48
   3   5   0  132.34    5.37
   3   5   0  142.90    5.68
  -3  -5   0  136.84    5.69
  -3   5   0  130.23    5.10
  -3  -5   0  127.70    5.08
  -3   5   0  127.16    5.51
   3  -5   0  127.26    5.60
   3  -5   1  111.61    4.74
  -3   5   1  109.43    5.04
   3   5  -1  104.84    5.10
  -3   5   1  110.68    4.89
  -3  -5  -1  111.74    4.58
   3  -5   1  117.03    4.85
  -3  -5  -1  105.48    5.20
  -3  -5  -1  112.92    4.57
   3   5  -1  113.02    4.93
   3   5   1  108.24    4.35
  -3   5  -1  116.43    4.10
   3  -5  -1  114.34    5.18
   3   5   1  110.64    4.55
  -3  -5   1  104.11    5.17
  -3   5  -1  114.09    4.67
   3  -5  -1  112.93    4.66
   3  -5  -1  107.97    4.80
  -3  -5   1  103.36    4.49
  -3  -5  -2   61.06    3.59
   3   5  -2   60.21    3.62
   3  -5   2   58.84    3.03
  -3  -5  -2   58.74    2.23
  -3   5   2   59.41    3.44
  -3  -5  -2   61.39    3.23
   3  -5   2   61.91    2.91
   3   5  -2   64.21    3.42
  -3  -5  -2   60.70    2.38
  -3  -5  -2   59.41    2.97
   3  -5  -2   61.67    3.58
  -3  -5   2   65.82    3.22
  -3  -5   2   65.44    3.79
   3  -5  -2   59.28    2.59
  -3   5  -2   63.17    2.69
   3   5   2   60.55    3.05
  -3   5  -2   61.67    2.68
   3  -5  -2   54.68    3.34
   3   5  -3   90.27    4.58
   3  -5   3   94.88    4.21
   3  -5   3  102.37    4.10
  -3   5   3   95.59    4.91
  -3  -5  -3   88.39    3.93
  -3  -5  -3   86.87    4.72
  -3  -5  -3   85.10    4.84
   3   5  -3   90.25    4.74
   3  -5  -3  100.64    5.17
  -3  -5   3   91.13    4.62
   3   5   3   90.62    4.24
  -3  -5   3   92.28    5.23
  -3   5  -3   92.54    4.13
  -3   5  -3   91.84    3.82
  -3   5   4   18.53    1.97
   3  -5   4   18.32    1.46
   3   5  -4   19.61    2.35
  -3  -5  -4   19.09    2.43
   3   5  -4   19.27    2.32
   3  -5  -4   17.86    2.52
  -3   5  -4   19.37    1.33
  -3   5  -4   19.87    1.59
  -3  -5   4   14.92    2.30
  -3  -5   4   16.37    2.13
   3   5   4   19.00    1.56
  -3   5  -4   17.75    1.61
  -3   5   5   59.95    4.04
   3   5  -5   57.89    3.96
   3   5  -5   59.10    3.97
  -3  -5  -5   55.92    4.16
  -3   5  -5   60.55    2.99
  -3   5  -5   62.93    3.72
   3  -5  -5   56.79    4.42
  -3  -5   5   57.51    4.36
  -3  -5   5   54.87    3.91
   3   5  -6   29.12    3.48
  -3   5   6   33.17    3.01
   3   5  -6   30.61    2.87
  -3  -5  -6   33.45    4.09
   3  -5  -6   37.91    4.50
  -3  -5   6   32.97    3.36
  -3  -5   6   32.43    3.05
  -3   5  -6   28.66    2.68
  -3  -5  -7    4.84    1.76
   3   5  -7    2.79    1.23
  -3   5   7    3.73    1.42
  -3  -5   7    3.09    1.34
  -3  -5   7    3.25    1.32
   3  -5  -7    4.76    1.75
  -3  -5  -8    3.52    1.71
   3   5  -8    3.97    1.62
  -3  -5   8    5.24    2.12
  -3  -5   8    3.16    1.40
   3  -5  -8    3.05    1.62
  -3  -5  -9    2.86    1.75
   3   5  -9    2.22    1.37
   3  -5  -9    4.49    1.86
  -3  -5   9    3.53    1.47
  -4   5   0   20.18    1.69
  -4   5   0   18.29    1.31
   4   5   0   26.29    1.93
  -4  -5   0   25.76    1.50
   4  -5   0   19.87    1.63
   4  -5   0   18.68    1.71
  -4  -5   0   27.45    1.98
   4   5   0   26.82    1.74
  -4  -5  -1  216.87    8.72
  -4   5   1  222.01    8.93
   4  -5   1  236.99    9.07
  -4   5   1  218.71    9.29
   4  -5   1  236.38    9.07
   4   5  -1  223.21    9.11
  -4  -5  -1  213.36    8.54
   4   5  -1  224.52    9.46
   4   5   1  229.24    8.88
  -4  -5   1  228.80    9.59
  -4  -5   1  231.63    8.68
  -4   5  -1  225.07    8.97
   4  -5  -1  222.64    8.89
   4  -5  -1  227.12    8.79
  -4   5  -1  224.90    8.14
  -4   5  -1  220.07    8.78
   4   5   1  233.93    8.82
  -4  -5  -2   42.25    2.05
  -4  -5  -2   42.76    2.55
  -4   5   2   41.87    2.94
   4  -5   2   49.01    2.76
   4   5  -2   35.15    2.67
  -4   5   2   47.48    3.01
  -4  -5  -2   46.25    2.66
   4  -5   2   45.21    2.50
  -4  -5  -2   42.16    3.06
  -4  -5   2   39.61    2.50
  -4   5  -2   44.21    2.16
   4   5   2   41.42    2.11
   4  -5  -2   41.85    2.16
  -4  -5   2   41.94    3.14
   4  -5  -2   39.09    2.73
   4   5   2   45.01    2.62
  -4  -5  -3  110.12    5.91
   4   5  -3  115.32    6.12
   4  -5   3  140.72    5.50
   4  -5   3  141.01    5.85
  -4  -5  -3  117.07    6.36
  -4  -5  -3  115.42    5.39
  -4   5   3  129.26    6.44
  -4   5   3  129.14    6.50
  -4  -5   3  134.97    6.92
  -4  -5   3  130.83    6.06
   4   5   3  125.61    5.70
   4  -5  -3  134.80    6.50
  -4   5  -3  123.60    5.03
  -4   5  -3  133.34    5.48
   4  -5   4    1.04    0.42
   4   5  -4    3.50    1.12
  -4  -5  -4    2.38    0.95
  -4  -5  -4    2.14    0.88
  -4   5   4    1.76    0.87
  -4  -5  -4    2.79    0.54
   4   5  -4    2.03    0.84
  -4   5  -4    0.72    0.56
   4  -5  -4    0.95    0.77
   4   5   4    2.92    0.80
  -4   5  -4    1.30    0.58
  -4  -5   4    3.10    1.16
  -4  -5   4    3.55    1.04
  -4   5  -4    0.85    0.36
   4   5  -5   39.41    3.28
  -4  -5  -5   42.94    3.59
  -4   5   5   41.64    3.47
   4   5  -5   40.02    3.33
  -4  -5   5   43.17    3.84
   4  -5  -5   45.77    3.85
  -4  -5   5   44.48    3.48
  -4   5  -5   45.84    2.87
  -4   5  -5   42.87    3.02
   4   5  -6    5.45    1.62
  -4   5   6    6.01    1.70
  -4  -5  -6    5.70    1.77
  -4  -5   6    4.54    1.46
   4  -5  -6    5.14    1.72
  -4  -5   6    6.26    1.88
   4   5  -7    0.11    0.76
  -4   5   7    0.35    0.76
  -4  -5  -7   -0.83    0.79
  -4  -5   7    0.27    0.71
   4  -5  -7    0.99    1.08
  -4  -5   7    0.19    0.89
  -4  -5  -8    2.47    1.66
  -4   5   8    2.87    1.52
   4   5  -8    4.47    1.71
   4  -5  -8    4.09    1.93
  -4  -5   8    1.55    1.03
  -5  -5   0   27.81    1.76
   5   5   0   25.65    2.16
  -5  -5   0   28.41    2.25
   5  -5   0   25.33    2.01
  -5   5   0   30.62    2.25
  -5   5   0   28.88    1.73
   5  -5   1   44.68    2.87
  -5   5   1   45.31    2.70
  -5  -5  -1   48.91    2.54
  -5  -5  -1   42.45    2.66
   5   5  -1   48.97    3.00
   5  -5   1   44.61    3.21
  -5   5   1   42.87    3.03
   5   5   1   42.92    2.70
  -5   5  -1   44.34    2.70
   5  -5  -1   45.94    2.69
  -5  -5   1   45.59    3.24
   5   5   1   45.46    2.74
  -5   5  -1   44.18    2.16
  -5  -5   1   44.17    2.52
   5  -5   2   46.52    2.77
  -5  -5  -2   41.12    2.65
  -5   5   2   47.08    3.34
   5   5  -2   40.11    2.93
  -5   5   2   45.84    3.05
  -5  -5  -2   43.04    2.31
  -5  -5  -2   39.17    3.20
   5  -5   2   44.25    2.87
  -5  -5   2   45.80    2.74
   5  -5  -2   46.84    3.03
   5  -5  -2   43.84    2.35
  -5   5  -2   36.20    2.16
  -5  -5   2   40.69    3.30
  -5   5  -2   39.43    2.45
   5   5   2   46.62    2.85
   5   5   2   45.88    2.43
  -5   5  -2   42.49    2.68
   5   5  -3   35.80    2.90
  -5  -5  -3   36.56    3.12
  -5  -5  -3   33.56    2.63
   5  -5   3   39.73    2.41
  -5   5   3   32.71    2.95
   5  -5   3   32.93    2.52
  -5   5   3   35.76    3.00
  -5   5  -3   38.07    1.99
  -5  -5   3   31.87    2.54
  -5  -5   3   37.71    3.29
  -5   5  -3   34.63    2.24
   5   5   3   37.33    2.58
   5  -5  -3   34.26    2.85
  -5  -5  -4    5.56    1.59
  -5   5   4    6.69    1.65
   5   5  -4    6.85    1.51
  -5   5   4    9.08    1.90
  -5  -5  -4    3.67    1.17
  -5  -5   4    4.55    1.26
  -5   5  -4    4.52    1.04
  -5   5  -4    4.92    0.75
  -5  -5   4    4.68    1.50
   5  -5  -4    5.49    1.53
  -5  -5  -5   49.04    3.96
  -5   5   5   41.66    3.87
  -5   5   5   49.98    4.03
   5   5  -5   58.31    4.05
  -5   5  -5   44.08    3.24
  -5  -5   5   51.35    4.40
  -5   5  -5   42.53    3.25
  -5  -5   5   53.08    3.91
   5  -5  -5   49.82    4.13
  -5   5   6   37.70    3.63
  -5   5   6   32.64    4.24
  -5  -5  -6   36.91    4.39
   5   5  -6   36.89    3.48
   5  -5  -6   39.82    4.66
  -5  -5   6   34.90    4.07
  -5  -5   6   36.53    4.57
   5   5  -7    0.15    0.84
  -5   5   7    0.55    0.94
  -5  -5  -7    1.44    1.14
  -5  -5   7    0.80    0.95
   5  -5  -7    0.09    0.90
   5   5  -8    3.14    1.63
  -5  -5  -8    3.49    1.82
  -5   5   8    3.29    1.67
  -5  -5   8    3.59    1.55
   5  -5  -8    2.42    1.76
  -6   5   0  169.38    6.83
  -6  -5   0  167.71    7.80
  -6   5   0  172.50    7.75
   6  -5   0  163.82    7.46
  -6  -5   0  172.72    6.96
  -6   5   1    1.94    0.65
   6  -5   1    0.95    0.65
  -6  -5  -1    0.57    0.48
  -6  -5  -1    0.72    0.51
  -6   5   1    1.11    0.68
   6   5   1    0.63    0.53
  -6   5  -1    2.27    0.58
  -6   5  -1    0.96    0.52
  -6  -5   1    1.17    0.56
  -6  -5   1    0.69    0.65
   6  -5  -1    1.70    0.63
  -6  -5  -2  113.41    5.42
   6  -5   2  119.40    5.82
  -6   5   2  118.65    6.33
  -6   5   2  105.10    5.64
  -6  -5  -2  115.71    5.09
  -6  -5  -2  113.14    6.42
  -6  -5   2  120.76    6.60
  -6   5  -2  105.62    4.85
   6   5   2  115.97    5.68
  -6  -5   2  118.96    5.50
   6  -5  -2  113.54    5.04
  -6   5  -2  109.01    5.23
   6  -5  -2  114.97    5.80
   6   5   2  113.41    5.22
   6  -5   3   20.18    2.45
  -6   5   3   18.16    2.53
  -6  -5  -3   21.48    2.96
  -6  -5  -3   16.72    2.25
  -6   5   3   19.29    2.70
  -6  -5  -3   16.73    1.33
   6  -5  -3   19.37    2.53
  -6  -5   3   17.27    2.18
   6   5   3   17.36    2.15
  -6  -5   3   15.35    2.63
  -6   5  -3   20.20    1.68
  -6  -5  -4   31.04    2.92
  -6  -5  -4   33.58    4.05
  -6   5   4   40.53    3.51
  -6   5   4   34.99    3.33
   6  -5  -4   33.64    3.17
  -6  -5   4   32.94    3.51
  -6   5  -4   36.26    2.62
  -6  -5   4   39.45    3.12
  -6  -5  -5   13.35    2.44
  -6   5   5    9.23    2.24
  -6  -5  -5   11.56    2.28
  -6   5   5    8.58    2.10
  -6  -5   5   12.50    2.64
   6  -5  -5    9.80    2.19
  -6   5  -5    8.86    1.89
  -6  -5   5   16.76    2.60
  -6  -5  -6    8.15    2.16
  -6   5   6    8.73    2.25
   6  -5  -6   12.26    2.62
  -6   5  -6   10.71    1.96
  -6  -5   6   11.26    2.30
   6   5  -7   10.20    2.42
  -6   5   7    5.16    1.87
  -6  -5  -7    5.27    1.86
  -6  -5   7    5.12    1.78
   6  -5  -7    7.24    2.21
   6   5  -8    1.55    1.37
  -6   5   8    0.41    1.06
  -6  -5   8    1.83    1.19
   6  -5  -8    1.42    1.52
  -7  -5   0   91.11    4.28
   7  -5   0   78.92    4.58
  -7  -5   0   82.25    4.94
  -7   5   0   84.59    4.05
  -7   5   0   84.72    4.91
   7  -5   1   56.78    3.77
  -7  -5  -1   56.88    3.61
  -7  -5  -1   55.63    3.24
  -7   5   1   64.95    4.21
  -7   5   1   61.88    3.44
  -7  -5   1   57.27    4.18
  -7   5  -1   54.13    3.51
  -7   5  -1   59.76    3.01
  -7  -5   1   57.37    3.35
   7  -5  -1   57.09    3.47
  -7   5   2   16.64    2.58
  -7  -5  -2   16.26    2.75
  -7  -5  -2   18.70    1.63
  -7   5   2   14.52    2.05
  -7  -5  -2   18.16    2.13
   7  -5   2   13.09    2.07
   7  -5  -2   12.86    1.60
  -7   5  -2   13.07    1.55
  -7  -5   2   14.87    1.93
  -7   5  -2   15.90    1.65
  -7  -5   2   17.19    2.77
   7   5   2   17.37    2.31
   7  -5   3   18.81    2.56
  -7   5   3   16.68    2.46
  -7  -5  -3   17.20    2.81
  -7  -5  -3   16.47    2.27
  -7   5   3   15.79    2.67
  -7  -5   3   15.95    2.84
   7   5   3   18.75    2.54
  -7  -5   3   15.75    2.16
  -7   5  -3   17.98    2.05
  -7  -5  -4   26.98    3.30
  -7   5   4   25.65    3.47
  -7   5   4   17.77    2.99
  -7  -5  -4   23.00    3.43
   7  -5  -4   27.68    3.50
  -7  -5   4   32.61    2.87
  -7  -5   4   35.50    4.43
  -7   5   5   11.15    2.38
  -7  -5  -5   10.12    2.29
  -7  -5  -5    8.68    1.99
   7  -5  -5    9.76    2.29
  -7   5  -5   11.07    2.19
  -7  -5   5    9.44    2.02
  -7  -5  -6    4.87    1.81
  -7   5   6    5.18    1.81
  -7   5  -6    5.06    1.61
   7  -5  -6    2.63    1.35
  -7  -5   6    3.41    1.40
  -7   5   7    6.08    2.15
   7  -5  -7   10.12    2.57
  -7  -5   7    4.86    1.76
   8  -5   0   30.22    2.60
  -8   5   0   31.65    2.82
  -8  -5   0   31.33    2.88
  -8  -5   0   27.42    2.20
  -8   5   0   27.64    2.09
  -8   5   1   35.79    2.56
   8  -5   1   34.55    2.92
  -8  -5  -1   32.48    2.74
  -8   5   1   33.35    3.12
  -8  -5  -1   33.09    2.47
  -8   5  -1   34.79    2.79
  -8   5  -1   30.81    2.16
  -8  -5   1   29.33    3.08
   8  -5  -1   33.36    2.60
  -8  -5   1   37.26    2.60
  -8  -5  -2    1.47    0.71
  -8   5   2    2.93    1.00
   8  -5   2    1.51    0.92
  -8   5   2    2.09    1.11
  -8  -5  -2    1.02    1.09
  -8  -5   2    0.60    0.81
  -8  -5   2    0.58    0.63
   8   5   2    1.09    0.73
  -8   5  -2    2.17    0.72
  -8   5  -2    2.43    0.88
  -8  -5  -3   30.27    2.78
   8  -5   3   32.67    3.25
  -8  -5  -3   32.02    4.32
  -8   5   3   35.05    3.52
  -8   5   3   30.05    3.42
  -8  -5   3   32.16    2.78
   8   5   3   32.25    2.91
  -8  -5   3   28.04    3.88
  -8  -5  -4    3.18    1.27
  -8  -5  -4    1.93    1.23
  -8   5   4    1.57    1.02
  -8  -5   4    1.88    0.96
  -8  -5  -5   33.96    4.20
  -8   5   5   32.46    4.21
  -8  -5  -5   37.48    4.93
  -8  -5   5   33.01    3.90
   8  -5  -5   36.21    4.47
  -8   5  -5   33.95    4.16
  -8   5   6    2.83    1.48
   8  -5  -6    5.50    1.99
  -8  -5   6    5.44    1.79
  -8   5   7   16.51    3.37
  -8  -5   7   13.63    2.86
   8  -5  -7   25.32    4.16
  -9   5   0    0.34    0.61
   9  -5   0    1.87    0.92
  -9  -5   0    0.37    0.60
  -9   5   0    0.07    0.57
  -9  -5   0    0.47    0.63
  -9  -5  -1   29.52    2.42
   9  -5   1   30.12    2.86
  -9   5   1   26.06    3.40
  -9  -5  -1   26.37    2.63
  -9   5   1   28.45    2.37
   9  -5  -1   24.64    2.36
  -9  -5   1   27.89    3.58
  -9   5  -1   25.30    2.06
  -9   5  -1   27.28    2.65
  -9  -5   1   27.54    2.37
   9  -5   2   21.85    2.89
  -9   5   2   17.36    2.87
  -9  -5  -2   20.67    2.58
  -9  -5  -2   14.30    3.02
  -9   5   2   21.22    2.66
  -9   5  -2   20.64    1.93
  -9  -5   2   16.82    3.05
  -9  -5   2   18.13    2.39
  -9   5   3    7.69    1.80
  -9  -5  -3   10.16    1.98
  -9  -5  -3   11.08    2.71
  -9  -5   3   13.11    2.16
  -9  -5  -4   30.86    4.55
  -9   5   4   34.18    3.94
  -9  -5  -4   20.68    3.16
  -9  -5   4   27.47    3.42
  -9   5   5    4.11    1.57
  -9  -5  -5    4.15    1.68
  -9  -5   5    3.42    1.38
  -9   5   6    8.81    2.42
  -9  -5   6    7.46    2.08
 -10   5   0   18.99    2.87
  10  -5   0   21.11    2.84
 -10  -5   0   22.30    2.63
 -10  -5   0   19.58    2.96
 -10   5   0   23.92    2.53
 -10   5   1   12.66    2.01
  10  -5   1   12.40    2.22
 -10  -5  -1   16.15    2.28
 -10   5  -1   11.09    1.70
  10  -5  -1   13.45    2.12
 -10  -5   1   16.16    2.91
 -10  -5   1   18.29    2.36
 -10   5  -1   14.07    2.29
 -10   5   2    9.01    1.79
  10  -5   2    6.88    1.82
 -10  -5  -2   11.09    2.02
 -10  -5   2    9.46    1.81
 -10   5   3    0.35    0.83
 -10  -5  -3    0.66    0.75
 -10  -5  -3    1.37    1.28
 -10  -5   3    1.52    1.01
 -10   5   4   26.00    3.62
 -10  -5  -4   26.09    3.62
 -10  -5  -4   32.14    7.09
 -10  -5   4   30.99    3.65
 -10   5   5    1.74    1.35
 -10  -5   5    1.31    1.16
 -11  -5   0    6.27    1.56
  11  -5   0    6.29    1.66
 -11   5   0    4.60    1.26
 -11   5   1   13.64    2.12
  11  -5   1   10.19    2.17
 -11  -5  -1   10.48    2.00
 -11  -5   1   11.74    2.09
  11  -5   2   15.31    2.71
 -11   5   2   11.46    2.14
 -11  -5  -2   15.47    2.52
 -11  -5   2   17.17    2.53
 -11   5   3    7.12    1.90
 -11  -5  -3    4.67    1.54
 -11  -5   3    5.60    1.67
 -12  -5   0    3.45    1.31
   0   6   0  284.77   10.00
   0  -6   0  280.94    9.96
   0   6  -1    0.13    0.22
   0  -6   1   -0.06    0.11
   0  -6  -1   -0.28    0.12
   0   6   1   -0.18    0.14
   0  -6  -1    0.14    0.28
   0  -6  -2  525.20   18.16
   0   6  -2  507.36   18.28
   0  -6  -2  525.06   18.94
   0   6  -2  507.64   18.03
   0   6   2  529.10   18.06
   0  -6  -2  507.69   17.86
   0  -6   2  504.09   18.04
   0  -6  -2  524.15   17.80
   0   6  -3    0.52    0.35
   0   6  -3    0.42    0.37
   0  -6  -3    0.01    0.25
   0   6   3    0.34    0.27
   0  -6  -3    0.34    0.46
   0  -6  -4   91.04    5.26
   0   6  -4   91.74    4.58
   0  -6  -4   94.85    4.39
   0   6   4   96.34    4.25
   0  -6   4   92.62    4.86
   0   6  -4   90.26    4.46
   0   6  -5    0.54    0.52
   0  -6  -5    0.16    0.42
   0  -6  -5    0.61    0.71
   0   6  -5    0.24    0.45
   0   6   5    0.71    0.44
   0  -6   5    0.87    0.60
   0   6  -6    3.90    1.22
   0  -6   6    4.18    1.22
   0   6  -6    4.99    1.22
   0  -6  -6    2.47    1.25
   0   6   6    3.60    0.87
   0   6  -7    0.46    0.63
   0   6  -7   -0.35    0.58
   0  -6   7    0.52    0.80
   0  -6  -7    1.17    1.05
   0  -6  -8    1.54    1.27
   0   6  -8    0.49    0.87
   0  -6  -9    0.44    1.14
   1   6   0   63.80    3.21
  -1  -6   0   68.88    2.80
   1  -6   0   77.85    2.91
   1   6   0   69.71    2.90
  -1  -6   0   67.99    3.30
   1  -6   0   77.33    3.09
  -1  -6  -1  195.21    6.87
  -1   6   1  167.92    6.58
   1   6  -1  177.08    6.64
   1  -6  -1  168.73    6.83
  -1   6  -1  173.37    6.43
  -1  -6   1  175.94    6.29
   1  -6  -1  175.56    6.67
   1  -6  -1  164.65    6.50
  -1  -6   1  179.37    6.63
   1   6   1  169.66    6.19
   1   6   1  164.27    7.00
  -1  -6  -2   60.71    2.47
  -1   6   2   72.29    3.09
   1   6  -2   57.53    2.80
  -1  -6  -2   58.78    2.59
   1   6  -2   58.24    3.00
  -1  -6  -2   58.19    3.22
  -1  -6   2   65.90    2.58
   1  -6  -2   59.99    2.46
  -1   6  -2   63.01    2.78
  -1   6  -2   61.61    2.56
   1  -6  -2   61.81    3.39
   1  -6  -2   59.26    3.02
  -1  -6   2   65.66    2.88
  -1  -6  -3   63.10    2.63
  -1   6   3   54.20    3.04
  -1  -6  -3   63.10    3.66
   1   6  -3   62.86    3.15
   1   6  -3   64.19    3.28
  -1  -6   3   66.30    3.66
   1   6   3   69.08    2.83
   1  -6  -3   48.95    3.07
   1   6   3   64.94    2.48
  -1  -6   3   62.77    3.18
  -1   6  -3   52.47    2.83
   1  -6  -3   52.41    3.53
  -1   6  -3   51.71    2.80
   1   6  -4   25.39    2.03
  -1  -6  -4   20.74    1.42
   1   6  -4   23.82    1.96
  -1   6   4   27.57    1.97
  -1  -6  -4   23.31    2.80
  -1  -6   4   23.35    2.20
  -1   6  -4   26.66    1.80
   1  -6  -4   27.08    2.52
  -1   6  -4   26.18    1.94
   1  -6  -4   26.75    2.08
   1   6   4   21.37    1.45
  -1  -6   4   24.39    1.98
   1   6   4   20.05    1.30
   1  -6   5   35.35    2.72
   1   6  -5   35.85    2.73
   1   6  -5   38.22    2.91
  -1   6   5   35.40    2.57
  -1  -6  -5   42.44    3.48
  -1   6  -5   35.42    2.69
   1  -6  -5   36.94    3.33
  -1  -6   5   37.81    3.11
  -1   6  -5   36.49    2.45
  -1  -6   5   44.27    3.03
   1   6   5   38.44    2.08
  -1   6   6   44.53    3.08
  -1  -6  -6   47.23    4.10
   1   6  -6   48.79    3.63
   1  -6   6   43.73    3.28
   1   6  -6   46.22    3.30
   1  -6  -6   47.79    4.13
  -1  -6   6   43.25    3.37
  -1  -6   6   40.32    3.50
  -1   6  -6   42.41    3.31
  -1   6  -6   50.34    3.11
  -1  -6  -7    9.79    2.43
   1   6  -7   10.86    2.22
   1   6  -7    9.04    1.85
  -1  -6   7    9.43    1.99
  -1  -6   7    8.07    1.86
  -1   6  -7   11.80    2.19
   1  -6  -7    6.90    2.07
   1   6  -8   16.07    2.92
  -1  -6  -8   15.33    3.02
   1  -6  -8   21.27    3.65
  -1  -6   8   14.14    2.60
  -1  -6  -9    3.01    1.87
   1   6  -9    5.46    2.12
   1  -6  -9    1.26    1.37
   2   6   0  125.16    5.03
   2  -6   0  129.48    5.20
  -2   6   0  124.19    4.89
   2  -6   0  127.44    4.88
  -2  -6   0  130.32    5.51
  -2  -6   0  132.67    5.33
  -2   6   0  127.27    5.18
  -2  -6   0  125.87    4.85
   2  -6   0  133.75    5.28
  -2  -6  -1  207.17    7.62
   2  -6   1  227.86    8.15
  -2   6   1  222.38    8.39
  -2  -6  -1  219.28    8.74
  -2  -6  -1  226.90    8.21
  -2  -6  -1  217.36    7.90
   2  -6   1  201.59    7.46
  -2  -6  -1  220.88    8.08
   2   6  -1  213.29    8.26
   2  -6  -1  204.01    8.31
  -2   6  -1  195.78    7.46
  -2  -6   1  220.97    7.90
   2   6   1  231.31    7.75
  -2  -6   1  229.86    8.69
   2   6   1  225.74    8.69
   2  -6  -1  201.53    8.02
   2  -6  -1  209.37    8.38
  -2   6  -1  208.36    7.39
  -2  -6  -2   27.05    2.07
  -2   6   2   22.66    1.77
   2   6  -2   23.79    1.76
  -2  -6  -2   25.85    1.86
  -2  -6  -2   25.66    0.99
   2   6   2   24.63    1.05
  -2  -6   2   25.19    1.61
  -2   6  -2   23.35    1.24
  -2  -6   2   24.84    2.03
   2  -6  -2   21.95    1.78
  -2   6  -2   26.41    1.44
   2  -6  -2   23.84    1.94
   2  -6  -2   23.20    1.26
   2   6  -3   49.24    2.88
   2   6  -3   50.62    3.05
  -2   6   3   51.13    3.05
  -2  -6  -3   51.90    2.29
  -2  -6  -3   50.14    3.23
  -2  -6   3   53.91    2.99
   2   6   3   55.50    2.68
  -2   6  -3   45.98    2.44
   2  -6  -3   49.85    3.14
  -2   6  -3   48.92    2.56
   2  -6  -3   52.21    3.44
   2   6   3   53.34    1.85
  -2  -6   3   54.10    3.47
   2   6  -4    8.15    1.37
  -2   6   4    2.52    0.81
   2   6  -4    6.81    1.32
  -2  -6  -4    7.06    1.55
  -2  -6   4    5.21    1.13
  -2   6  -4    3.27    0.71
   2   6   4    6.02    0.43
   2   6   4    5.62    0.90
  -2   6  -4    5.07    1.00
   2  -6  -4    4.16    1.24
  -2  -6   4    7.96    1.58
   2   6  -5   53.52    3.59
  -2   6   5   57.45    3.60
  -2  -6  -5   46.15    3.84
   2   6  -5   52.61    3.63
  -2  -6   5   57.33    4.11
   2  -6  -5   46.38    3.99
  -2  -6   5   58.73    3.78
  -2   6  -5   54.90    3.00
  -2   6  -5   57.60    3.47
  -2  -6  -6   40.60    3.90
   2   6  -6   44.95    3.61
   2  -6   6   52.79    3.42
  -2   6   6   51.38    3.57
   2   6  -6   50.28    3.69
  -2  -6   6   42.44    3.50
  -2   6  -6   52.42    3.05
  -2   6  -6   52.39    3.60
  -2  -6   6   43.79    3.81
   2  -6  -6   50.92    4.33
   2   6  -7   34.69    3.13
  -2  -6  -7   26.30    3.85
   2   6  -7   35.60    3.35
   2  -6  -7   28.86    4.19
  -2  -6   7   34.72    3.49
  -2  -6   7   28.78    3.57
  -2   6  -7   33.46    3.08
  -2  -6  -8    1.47    1.26
   2   6  -8    3.78    1.45
   2  -6  -8    3.32    1.73
  -2  -6   8    2.50    1.24
  -2  -6  -9    7.59    2.36
   2   6  -9    8.10    2.20
   2  -6  -9    3.32    1.99
  -2  -6   9    6.53    1.95
   3   6   0  194.34    7.69
   3  -6   0  203.03    7.88
   3  -6   0  214.13    7.51
   3  -6   0  201.64    8.02
  -3  -6   0  201.36    8.04
  -3   6   0  197.86    7.44
  -3  -6   0  197.24    7.42
  -3   6   0  188.12    7.82
  -3  -6  -1  207.78    7.90
  -3  -6  -1  212.37    7.95
   3  -6   1  210.16    8.16
   3   6  -1  201.19    8.23
  -3   6   1  201.01    8.21
   3  -6   1  214.27    8.12
  -3  -6  -1  200.44    8.65
   3   6  -1  205.99    8.57
  -3   6   1  203.32    8.36
   3  -6  -1  222.99    8.60
   3  -6  -1  213.26    8.21
  -3   6  -1  211.22    8.01
   3  -6  -1  214.55    8.03
  -3  -6   1  194.62    7.76
   3   6   1  192.92    7.63
  -3  -6   1  193.64    8.56
  -3   6  -1  219.83    7.32
  -3  -6  -2  279.51    9.89
   3  -6   2  286.75   10.70
  -3  -6  -2  290.82   10.79
  -3  -6  -2  292.02   11.14
   3   6  -2  281.72   11.25
  -3   6   2  291.12   11.42
   3  -6   2  280.73   10.83
  -3  -6  -2  291.89   11.70
  -3  -6  -2  283.74   10.06
   3  -6  -2  285.22   10.38
  -3   6  -2  287.19   10.26
   3  -6  -2  277.93   11.36
  -3   6  -2  281.08   10.41
   3   6   2  289.92   10.85
  -3  -6   2  284.80   10.85
   3   6   2  291.70    9.99
   3  -6  -2  290.08   11.56
  -3  -6   2  294.31   11.80
  -3  -6  -3  133.73    6.51
   3  -6   3  146.96    5.79
  -3  -6  -3  136.73    5.64
   3  -6   3  139.00    5.87
   3   6  -3  134.40    6.45
  -3   6   3  145.05    6.63
   3   6  -3  144.35    6.32
  -3  -6  -3  131.25    6.67
   3  -6  -3  145.98    6.91
  -3   6  -3  142.32    5.55
  -3   6  -3  146.22    5.73
  -3  -6   3  138.62    6.98
  -3  -6   3  137.11    6.24
   3   6   3  136.47    5.93
  -3  -6  -4   77.65    4.70
  -3   6   4   77.47    4.49
   3   6  -4   78.49    4.35
   3   6  -4   75.49    4.43
   3  -6   4   76.23    3.68
  -3  -6   4   81.31    4.45
  -3   6  -4   72.10    3.45
   3  -6  -4   65.84    4.62
  -3  -6   4   75.70    4.88
   3   6   4   79.32    3.85
  -3   6  -4   80.76    3.80
  -3   6  -4   76.05    3.87
  -3  -6  -5   12.95    2.32
   3   6  -5   12.79    2.09
   3   6  -5   11.61    1.94
  -3   6   5   16.53    2.34
  -3   6  -5   14.21    1.28
  -3  -6   5   13.09    2.36
   3  -6  -5   15.99    2.68
  -3   6  -5   16.01    2.04
  -3  -6   5   14.82    2.19
   3   6  -6   14.39    2.41
  -3  -6  -6   13.45    2.61
   3   6  -6   15.39    2.38
  -3   6   6   13.28    2.20
   3  -6  -6   12.43    2.56
  -3   6  -6   11.13    1.90
  -3  -6   6   15.28    2.44
  -3  -6   6   18.62    2.99
   3   6  -7   34.15    3.99
  -3  -6  -7   24.82    3.86
  -3   6   7   29.04    2.93
   3  -6  -7   34.98    4.63
  -3  -6   7   26.24    3.71
  -3  -6   7   24.41    3.37
  -3  -6  -8    0.65    1.19
   3   6  -8    1.07    1.00
  -3  -6   8    0.80    0.88
   3  -6  -8    0.94    1.22
  -3  -6  -9    5.26    2.23
   3   6  -9    6.27    2.04
   3  -6  -9    1.82    1.66
  -3  -6   9    4.56    1.70
  -4   6   0  140.37    6.06
   4   6   0  139.91    5.85
   4  -6   0  142.05    5.99
   4   6   0  135.73    6.09
  -4   6   0  134.69    5.44
  -4  -6   0  133.58    6.14
  -4  -6   0  140.55    5.52
   4  -6   0  131.31    6.13
   4   6  -1   73.36    4.05
  -4  -6  -1   78.29    3.43
   4  -6   1   72.73    3.69
  -4  -6  -1   78.29    4.25
   4   6  -1   68.36    3.71
  -4   6   1   62.99    3.52
   4  -6   1   72.02    3.70
  -4   6   1   69.28    3.86
  -4  -6  -1   73.15    3.52
  -4   6  -1   67.57    3.47
   4  -6  -1   63.09    3.47
   4  -6  -1   69.84    3.49
  -4  -6   1   71.11    4.11
  -4  -6   1   68.29    3.30
   4   6   1   76.27    3.30
  -4   6  -1   72.21    2.91
  -4   6  -1   71.82    3.63
   4   6   1   74.67    3.52
  -4  -6  -2  106.11    4.91
  -4  -6  -2  108.64    5.62
  -4  -6  -2  112.22    4.85
  -4   6   2   98.48    5.25
  -4   6   2   97.30    5.15
   4   6  -2  102.51    5.15
  -4  -6  -2  107.64    4.20
   4  -6   2   96.23    4.64
   4  -6   2   96.36    4.80
  -4  -6   2   92.94    4.63
  -4   6  -2  114.37    4.26
  -4  -6   2   93.40    5.44
   4  -6  -2  110.37    4.41
   4  -6  -2  107.07    5.19
   4   6   2  100.41    4.78
  -4  -6  -3   30.77    2.52
  -4   6   3   34.68    2.84
   4  -6   3   37.29    2.19
   4   6  -3   35.99    2.74
   4  -6   3   38.11    2.44
  -4  -6  -3   36.03    2.96
  -4  -6  -3   32.62    2.14
  -4   6   3   35.69    2.82
  -4   6  -3   36.40    1.92
  -4  -6   3   29.48    2.34
   4   6   3   32.68    2.31
   4  -6  -3   37.72    2.91
  -4  -6   3   30.91    2.91
  -4   6  -3   35.15    2.06
  -4  -6  -4  118.90    4.90
   4   6  -4  127.12    6.19
  -4   6   4  117.80    6.35
   4   6  -4  118.12    6.30
  -4  -6  -4  121.77    6.50
   4  -6   4  126.26    5.26
  -4  -6  -4  117.73    6.35
   4  -6  -4  132.60    6.90
  -4  -6   4  123.88    6.15
  -4   6  -4  119.81    4.98
  -4   6  -4  110.71    5.60
  -4   6  -4  115.75    5.43
   4   6   4  119.63    5.59
  -4  -6   4  115.42    6.76
  -4   6   5    2.36    1.04
   4   6  -5    1.67    0.90
   4   6  -5    2.05    0.97
  -4  -6  -5    2.78    1.17
  -4  -6   5    2.07    0.97
   4  -6  -5    3.34    1.33
  -4   6  -5    3.22    0.90
  -4   6  -5    3.72    1.01
  -4  -6   5    1.63    1.04
   4   6  -6   15.94    2.56
   4   6  -6   22.71    3.11
  -4   6   6   16.05    2.56
  -4  -6  -6   15.40    2.75
  -4  -6   6   15.60    2.56
   4  -6  -6   15.78    2.92
  -4  -6   6   15.98    2.92
  -4  -6  -7    1.30    1.17
  -4   6   7    0.52    0.82
   4   6  -7    0.61    0.91
  -4  -6   7    2.81    1.40
  -4  -6   7    1.97    1.13
   4  -6  -7    0.45    1.04
  -4  -6  -8   10.31    2.74
   4   6  -8   12.86    2.74
  -4   6   8    7.37    2.17
  -4  -6   8   14.66    2.81
   4  -6  -8   13.83    3.15
  -5   6   0   62.04    3.66
   5   6   0   63.64    3.77
  -5   6   0   72.60    3.20
   5   6   0   64.66    3.50
  -5  -6   0   67.37    3.88
  -5  -6   0   62.19    3.15
   5  -6   0   73.14    3.75
  -5   6   1   58.64    3.31
  -5   6   1   56.09    3.65
   5  -6   1   62.27    3.56
   5   6  -1   62.17    3.61
  -5  -6  -1   65.52    3.19
  -5  -6  -1   64.82    3.45
   5   6   1   58.04    3.31
  -5   6  -1   63.28    2.76
  -5   6  -1   62.44    3.39
  -5  -6   1   66.29    3.22
  -5  -6   1   61.03    3.93
   5  -6  -1   63.39    3.37
   5  -6   2   47.82    2.94
  -5  -6  -2   42.02    2.79
   5  -6   2   49.93    3.07
   5   6  -2   43.86    3.13
  -5   6   2   56.26    3.62
  -5   6   2   53.80    3.34
  -5  -6  -2   41.97    2.39
  -5  -6  -2   41.97    3.39
  -5   6  -2   44.97    2.35
   5  -6  -2   47.67    2.56
  -5  -6   2   51.19    2.90
   5  -6  -2   46.83    3.10
   5   6   2   48.70    2.98
  -5  -6   2   48.26    3.62
  -5  -6  -3   73.57    2.81
   5  -6   3   73.40    3.76
  -5  -6  -3   71.79    4.23
  -5  -6  -3   70.78    4.68
  -5   6   3   71.41    4.57
   5  -6   3   71.22    4.02
  -5   6   3   68.85    4.48
   5   6  -3   68.72    4.36
   5   6   3   74.57    4.04
   5  -6  -3   67.71    4.38
  -5  -6   3   85.57    4.31
  -5   6  -3   65.20    3.24
  -5  -6   3   77.69    5.04
  -5   6  -3   67.16    3.49
  -5  -6  -4   32.62    3.16
  -5   6   4   41.67    3.41
  -5  -6  -4   27.72    2.77
   5   6  -4   36.82    3.13
  -5   6   4   47.36    3.73
  -5   6  -4   37.59    2.50
  -5  -6   4   35.17    3.44
   5   6   4   35.60    2.99
  -5  -6   4   41.75    3.11
  -5   6  -4   34.15    1.99
   5  -6  -4   39.86    3.37
   5   6  -5    1.25    0.82
   5   6  -5    0.89    0.82
  -5  -6  -5    1.96    1.02
  -5   6   5    1.07    0.87
  -5   6   5    1.49    0.99
  -5  -6   5    1.66    1.07
  -5   6  -5    0.63    0.60
   5  -6  -5    0.79    0.86
  -5  -6   5    3.05    1.14
  -5   6   6    1.21    1.03
  -5   6   6    0.74    0.89
  -5  -6  -6   -0.37    0.81
   5   6  -6    0.28    0.72
  -5  -6   6    0.28    0.77
   5  -6  -6   -0.52    0.59
  -5  -6   6    1.31    0.92
   5   6  -7    7.71    1.96
  -5   6   7    4.11    1.67
  -5  -6  -7    5.44    1.99
  -5  -6   7    6.89    1.87
   5  -6  -7    3.37    1.67
   5   6  -8    1.41    1.25
  -5   6   8   -0.17    0.99
  -5  -6  -8    2.63    1.65
  -5  -6   8    1.31    1.05
   5  -6  -8    1.89    1.47
  -6   6   0    4.44    0.83
  -6  -6   0    2.16    0.69
  -6  -6   0    3.47    1.08
   6  -6   0    3.23    0.89
  -6   6   0    4.50    1.09
  -6  -6  -1   55.39    3.07
   6  -6   1   54.67    3.49
  -6  -6  -1   58.96    3.43
  -6   6   1   57.05    3.24
  -6   6   1   58.00    3.79
  -6   6  -1   53.24    3.31
  -6  -6   1   51.41    3.79
  -6   6  -1   58.35    2.75
  -6  -6   1   54.28    3.07
   6   6   1   55.66    3.42
   6  -6  -1   58.71    3.35
  -6  -6  -2   10.83    1.58
  -6   6   2   10.71    1.89
  -6  -6  -2    9.52    1.28
   6  -6   2    9.55    1.63
  -6  -6  -2    9.65    1.95
  -6   6   2   10.29    1.72
   6   6   2    9.98    1.56
   6   6   2    9.99    1.38
   6  -6  -2   11.76    1.44
  -6   6  -2    8.69    1.12
  -6   6  -2    9.47    1.36
  -6  -6   2    7.48    1.74
  -6  -6   2    9.92    1.46
   6  -6  -2   11.67    1.78
   6  -6   3   43.07    3.14
  -6  -6  -3   43.26    3.76
  -6  -6  -3   43.48    3.17
  -6   6   3   45.10    3.63
  -6   6   3   41.16    3.36
  -6  -6   3   46.03    3.12
   6   6   3   45.31    3.13
  -6  -6   3   41.16    3.73
   6  -6  -3   41.53    3.28
  -6   6  -3   40.17    2.57
  -6  -6  -4    6.52    1.57
  -6  -6  -4    7.96    1.95
  -6   6   4    8.73    1.99
  -6   6   4    9.13    2.03
  -6  -6   4    6.73    1.52
  -6  -6   4    7.55    1.98
   6  -6  -4    6.75    1.78
  -6   6   5   34.40    3.46
  -6   6   5   30.50    3.97
  -6  -6  -5   35.34    3.52
  -6  -6  -5   34.85    4.05
   6  -6  -5   27.76    3.74
  -6  -6   5   31.34    4.23
  -6  -6   5   34.32    3.14
  -6   6  -5   30.63    2.91
  -6  -6  -6    1.19    1.14
  -6   6   6    1.30    1.04
   6  -6  -6    3.35    1.51
  -6   6  -6    1.18    0.85
  -6  -6   6    1.57    1.07
  -6  -6  -7   19.10    3.47
  -6   6   7   13.84    2.99
  -6  -6   7   19.13    3.15
   6  -6  -7   16.31    3.30
  -6   6   8    0.08    0.89
  -6  -6   8    0.49    0.94
   6  -6  -8    1.14    1.42
  -7   6   0   96.42    5.44
  -7  -6   0  104.21    5.71
  -7  -6   0  104.63    4.85
   7  -6   0   98.23    5.31
  -7   6   0  102.90    4.66
  -7  -6  -1   99.86    5.48
  -7   6   1  110.26    6.12
  -7   6   1  118.34    5.41
   7  -6   1  111.35    5.84
  -7  -6  -1  111.64    5.24
  -7   6  -1  115.54    4.84
  -7   6  -1  114.84    5.70
  -7  -6   1  106.74    5.20
  -7  -6   1  109.08    6.34
   7  -6  -1  109.03    5.44
  -7  -6  -2   37.11    2.68
  -7  -6  -2   36.44    2.44
  -7   6   2   33.04    3.10
  -7  -6  -2   35.39    3.45
  -7   6   2   33.18    2.74
   7  -6   2   33.18    2.83
  -7  -6   2   35.03    3.35
  -7   6  -2   33.34    2.49
  -7   6  -2   29.07    2.07
  -7  -6   2   42.11    2.78
   7  -6  -2   31.44    2.27
  -7  -6  -3   23.44    2.84
   7  -6   3   32.34    2.82
  -7  -6  -3   24.06    3.50
  -7   6   3   34.59    3.02
  -7   6   3   28.75    3.04
  -7   6  -3   28.21    2.18
  -7  -6   3   32.64    2.64
   7   6   3   30.20    2.66
   7  -6  -3   33.53    2.97
  -7  -6   3   25.95    3.64
  -7   6   4   54.25    4.32
  -7  -6  -4   55.02    4.67
  -7  -6  -4   51.84    4.06
  -7   6   4   46.93    4.24
  -7  -6   4   54.52    4.76
   7  -6  -4   57.10    4.33
  -7  -6   4   59.98    4.04
  -7  -6  -5    6.88    1.93
  -7   6   5   11.46    2.45
  -7  -6  -5   10.02    2.36
  -7   6  -5   12.87    2.34
  -7  -6   5   12.49    2.29
   7  -6  -5    9.98    2.28
  -7  -6  -6   22.21    3.68
  -7   6   6   17.82    3.36
  -7  -6   6   27.36    3.58
   7  -6  -6   25.32    3.95
  -7   6  -6   19.86    2.96
  -7   6   7    6.04    1.98
  -7  -6   7    8.14    2.20
   7  -6  -7    8.33    2.44
   8  -6   0   22.72    2.71
  -8   6   0   23.81    1.87
  -8   6   0   20.93    2.75
  -8  -6   0   21.75    1.93
  -8  -6   0   21.15    2.79
  -8   6   1    1.46    0.98
  -8  -6  -1    2.21    0.77
  -8   6   1    2.63    0.90
  -8  -6  -1    2.44    0.89
   8  -6   1    2.26    0.97
  -8   6  -1    1.99    0.66
   8  -6  -1    1.78    0.77
  -8  -6   1    2.58    0.89
  -8   6  -1    0.96    0.65
  -8  -6   1    1.96    1.03
   8  -6   2   74.40    4.79
  -8  -6  -2   85.11    4.63
  -8   6   2   71.95    4.44
  -8   6   2   70.77    5.05
  -8  -6  -2   75.24    5.58
  -8  -6   2   81.35    4.43
   8  -6  -2   68.64    3.93
  -8   6  -2   69.50    3.81
  -8   6  -2   76.18    4.35
  -8  -6   2   78.01    5.51
  -8   6   3   15.65    2.69
  -8   6   3   12.11    2.18
  -8  -6  -3   10.15    1.89
  -8  -6  -3   10.28    2.44
  -8  -6   3   10.11    1.87
   8   6   3    9.57    1.87
  -8  -6   3   10.66    2.42
  -8  -6  -4   13.92    2.49
  -8   6   4   16.20    2.76
  -8  -6  -4   15.46    3.06
  -8  -6   4   16.31    2.47
  -8  -6  -5    6.36    1.82
  -8  -6  -5    4.70    1.82
  -8   6   5    4.90    1.72
  -8   6  -5    7.06    1.99
  -8  -6   5    7.57    1.89
   8  -6  -5    7.42    2.00
  -8  -6  -6   10.94    2.66
  -8   6   6   14.22    2.92
  -8  -6   6   12.10    2.55
   8  -6  -6   11.23    2.72
  -8   6   7    0.83    1.15
   8  -6  -7    1.30    1.25
  -8  -6   7    0.16    0.94
  -9  -6   0    3.05    0.97
  -9   6   0    1.42    0.94
  -9   6   0    2.24    0.83
  -9  -6   0    1.91    1.07
   9  -6   0    2.71    1.05
  -9   6   1    3.09    1.04
  -9   6   1    3.45    1.30
   9  -6   1    2.04    1.00
  -9  -6  -1    6.74    1.38
  -9   6  -1    4.50    1.01
  -9  -6   1    3.77    1.13
  -9  -6   1    2.59    1.20
  -9   6  -1    4.12    1.20
   9  -6  -1    4.23    1.16
  -9  -6  -2   27.88    2.64
   9  -6   2   34.95    3.20
  -9   6   2   26.41    3.65
  -9   6   2   34.51    2.84
  -9  -6  -2   33.76    4.70
  -9   6  -2   33.46    3.32
  -9  -6   2   27.51    3.87
  -9  -6   2   32.88    2.74
  -9  -6  -3   20.89    2.88
  -9  -6  -3   22.30    3.88
  -9   6   3   22.83    2.98
  -9  -6   3   17.82    2.50
  -9  -6  -4    8.32    2.45
  -9  -6  -4    6.32    1.74
  -9   6   4   12.01    2.44
  -9  -6   4    9.10    1.96
  -9  -6  -5   20.80    3.45
  -9   6   5   20.30    3.35
  -9  -6   5   20.91    3.14
  -9   6   6    9.76    2.50
  -9  -6   6   11.26    2.48
 -10  -6   0    1.12    0.75
 -10  -6   0    0.15    0.68
 -10   6   0   -0.02    0.64
  10  -6   0    1.63    0.90
 -10   6   0    0.45    0.65
  10  -6   1   32.06    3.72
 -10   6   1   30.07    2.60
 -10  -6  -1   34.20    2.84
  10  -6  -1   29.53    2.73
 -10   6  -1   29.73    2.95
 -10  -6   1   29.46    3.90
 -10  -6   1   35.80    2.87
 -10  -6  -2    8.18    1.80
 -10   6   2    8.57    1.75
  10  -6   2    6.10    1.65
 -10  -6   2    6.33    1.60
 -10   6   3   32.39    3.70
 -10  -6  -3   30.35    4.86
 -10  -6  -3   31.19    3.74
 -10  -6   3   30.58    3.44
 -10   6   4    0.42    1.02
 -10  -6  -4    0.82    0.96
 -10  -6   4    0.07    0.84
 -10   6   5    6.40    2.05
 -10  -6   5   11.31    2.51
  11  -6   0   36.56    3.38
 -11  -6   0   37.59    3.16
 -11   6   1    0.58    0.85
  11  -6   1    1.63    0.97
 -11  -6  -1    1.95    0.99
 -11  -6   1    0.32    0.74
 -11   6   2   30.99    2.93
  11  -6   2   33.49    4.09
 -11  -6  -2   30.35    3.63
 -11  -6   2   35.95    3.22
 -11  -6  -3   14.96    2.61
 -11   6   3   12.40    2.37
 -11  -6   3    9.86    2.14
 -12  -6   0   12.61    2.26
   0  -7   0    0.14    0.18
   0   7   0    0.04    0.16
   0  -7  -1  416.68   15.05
   0  -7   1  410.33   14.23
   0   7  -1  417.15   14.73
   0  -7  -1  419.80   14.65
   0  -7  -2    0.05    0.24
   0   7   2    0.12    0.23
   0  -7  -2   -0.33    0.27
   0   7  -2    0.18    0.22
   0  -7   2   -0.04    0.19
   0   7  -2    0.23    0.29
   0   7  -3  192.70    7.35
   0  -7   3  181.54    7.30
   0   7   3  190.93    7.18
   0  -7  -3  179.50    8.20
   0  -7  -3  192.11    7.37
   0   7  -3  178.59    7.46
   0  -7  -4   -0.44    0.32
   0  -7  -4    0.18    0.32
   0   7  -4    0.04    0.33
   0  -7   4    0.18    0.37
   0   7   4    0.00    0.22
   0   7  -4   -0.17    0.29
   0  -7  -5   63.32    4.55
   0  -7   5   68.50    4.21
   0  -7  -5   62.15    3.52
   0   7  -5   64.99    3.70
   0   7   5   62.51    3.34
   0   7  -5   64.38    3.83
   0   7   6   -0.13    0.51
   0  -7  -6    0.10    0.80
   0   7  -6    0.60    0.62
   0  -7   6    0.20    0.59
   0   7  -6    0.19    0.51
   0   7  -7    8.04    1.61
   0  -7   7    6.23    1.60
   0  -7  -7   11.06    2.50
   0   7  -7    7.86    1.81
   0  -7  -8    0.17    0.90
   0   7  -8    0.74    0.96
   0  -7  -9    3.23    1.75
  -1  -7   0  722.43   26.16
  -1  -7   0  746.02   25.54
   1  -7   0  754.88   25.54
   1   7   0  729.47   25.57
   1  -7   0  738.31   25.74
   1   7   0  756.06   26.16
   1   7  -1    6.73    0.68
   1   7  -1    7.19    0.89
  -1  -7  -1    7.83    0.98
  -1  -7   1    4.58    0.54
   1   7   1    4.39    0.51
  -1   7  -1    7.87    0.66
  -1  -7   1    4.39    0.74
   1  -7  -1    6.92    0.98
   1   7   1    2.84    0.75
   1  -7  -1    8.27    0.80
   1  -7   2   36.18    1.63
  -1  -7  -2   38.49    1.70
  -1  -7  -2   38.25    1.85
   1   7  -2   36.00    2.15
  -1  -7  -2   33.14    2.30
  -1   7   2   41.99    2.18
   1  -7  -2   40.72    2.23
  -1  -7   2   34.91    1.89
  -1   7  -2   37.31    1.96
  -1  -7   2   38.05    1.87
  -1   7  -2   35.38    1.62
   1  -7  -2   39.31    1.79
   1  -7  -2   33.68    2.40
  -1  -7  -3  220.85    7.66
   1   7  -3  222.96    8.79
  -1  -7  -3  223.36    8.03
  -1  -7  -3  218.03    9.32
  -1   7   3  218.36    8.60
   1   7  -3  226.85    8.59
   1  -7  -3  208.26    8.71
  -1  -7   3  213.01    8.55
  -1   7  -3  210.87    8.37
  -1  -7   3  223.97    9.30
   1  -7  -3  226.42    9.56
  -1   7  -3  205.39    8.21
   1   7   3  215.24    7.81
   1   7  -4   43.90    2.72
  -1  -7  -4   40.71    3.17
  -1   7   4   39.38    2.52
  -1  -7  -4   38.82    2.09
   1   7  -4   37.20    2.61
   1  -7  -4   40.99    2.72
   1  -7  -4   45.13    3.37
  -1   7  -4   39.65    2.41
  -1  -7   4   35.71    2.88
  -1   7  -4   41.80    2.51
  -1  -7   4   40.66    2.65
   1   7   4   37.04    1.90
   1   7  -5   23.72    2.15
  -1  -7  -5   25.40    3.30
   1   7  -5   24.62    2.17
  -1   7   5   18.99    1.81
   1  -7   5   17.88    1.93
  -1   7  -5   22.11    1.85
  -1  -7   5   19.45    2.30
   1  -7  -5   14.87    2.55
   1   7   5   24.29    1.48
  -1  -7   5   20.38    2.76
  -1   7  -5   19.91    2.28
  -1   7   6   16.69    2.06
   1   7  -6   10.20    1.93
   1  -7   6   15.48    2.29
  -1  -7  -6    8.86    2.10
   1   7  -6    9.90    1.80
  -1   7  -6   13.33    2.08
   1  -7  -6   15.85    2.80
  -1   7  -6   15.83    1.99
  -1  -7   6   11.68    2.16
  -1  -7   6   10.31    1.91
  -1  -7  -7    1.51    1.15
   1   7  -7    2.76    1.12
   1   7  -7    2.23    1.00
  -1  -7   7    1.29    0.83
   1  -7  -7    2.17    1.35
  -1  -7   7    2.72    1.20
  -1   7  -7    2.94    1.20
  -1  -7  -8    1.23    1.23
   1   7  -8    2.74    1.31
   1  -7  -8    1.64    1.27
  -1  -7   8    0.79    0.83
  -1  -7  -9    1.04    1.53
   1  -7  -9    4.36    2.03
   2  -7   0  639.93   22.99
   2  -7   0  656.45   23.04
  -2  -7   0  663.21   22.60
  -2  -7   0  667.58   23.44
   2  -7   0  621.14   22.59
  -2   7   0  648.47   22.96
   2   7   0  674.50   22.84
  -2  -7  -1   11.35    1.01
   2   7  -1   10.22    1.22
  -2  -7  -1   12.58    1.67
  -2   7   1   13.55    1.15
  -2  -7  -1   11.39    0.96
   2  -7   1   14.41    1.08
  -2  -7   1   11.71    1.10
   2   7   1   11.30    0.79
  -2   7  -1    9.18    0.54
  -2  -7   1    9.31    1.30
   2  -7  -1   13.00    1.19
   2  -7  -1   13.15    1.18
   2   7   1    8.25    1.25
   2  -7  -1   15.75    1.12
  -2  -7   1   10.66    0.82
  -2  -7  -2  176.98    6.31
  -2  -7  -2  177.66    7.48
   2   7  -2  176.12    7.37
  -2   7   2  191.01    7.45
  -2  -7  -2  178.63    7.82
   2  -7  -2  178.01    6.70
   2  -7  -2  170.03    7.63
  -2   7  -2  174.99    6.41
  -2  -7   2  184.06    7.84
   2   7   2  187.71    6.37
   2  -7  -2  173.76    7.46
  -2  -7   2  190.42    7.05
  -2   7  -2  169.38    6.79
   2   7  -3   43.08    2.76
   2   7  -3   48.28    2.69
  -2  -7  -3   43.72    2.11
  -2   7   3   40.24    2.68
  -2  -7  -3   45.06    3.02
  -2  -7   3   47.27    2.67
  -2   7  -3   40.70    2.18
  -2   7  -3   39.46    2.23
  -2  -7   3   43.14    3.10
   2   7   3   43.74    1.66
   2  -7  -3   37.56    2.96
   2   7   3   47.18    1.75
   2  -7  -3   37.43    2.71
  -2   7   4  163.04    7.12
   2   7  -4  151.42    7.11
  -2  -7  -4  143.55    7.48
   2   7  -4  156.04    6.98
  -2  -7   4  155.24    7.01
   2   7   4  156.65    6.42
   2   7   4  159.48    5.59
  -2  -7   4  144.31    7.55
   2  -7  -4  157.34    7.83
  -2   7  -4  158.16    6.41
  -2   7  -4  157.19    6.57
  -2   7   5    1.27    0.67
   2   7  -5   -0.02    0.42
  -2  -7  -5    0.97    0.76
   2   7  -5    0.66    0.65
  -2   7  -5    0.90    0.57
  -2  -7   5    1.08    0.66
   2  -7  -5    1.72    0.99
  -2  -7   5    1.34    0.85
  -2   7  -5    1.02    0.53
  -2   7   6  100.77    5.34
   2  -7   6   89.15    5.03
   2   7  -6   91.93    5.45
   2   7  -6   90.21    5.36
  -2  -7  -6   86.80    6.01
  -2  -7   6   89.36    5.39
   2  -7  -6   98.57    6.43
  -2   7  -6   91.86    4.64
  -2  -7   6   85.73    5.79
  -2   7  -6  101.54    5.31
   2   7  -7    2.72    1.28
  -2  -7  -7    2.87    1.51
   2   7  -7    2.86    1.17
   2  -7  -7    1.48    1.18
  -2  -7   7    3.52    1.29
  -2  -7   7    2.85    1.34
   2   7  -8   14.08    2.65
  -2  -7  -8   13.32    2.99
   2  -7  -8   11.62    2.93
  -2  -7   8   11.55    2.37
   2   7  -9    0.12    1.03
  -2  -7  -9    1.72    1.36
   2  -7  -9    1.07    1.35
  -2  -7   9    0.97    1.10
  -3   7   0  236.13    9.09
  -3  -7   0  254.47    9.79
   3  -7   0  245.74    9.67
  -3   7   0  244.59    9.56
   3  -7   0  249.45    9.11
  -3  -7   0  261.92   10.07
   3   7   0  254.16    9.42
   3  -7   0  242.19    9.53
  -3  -7   0  248.25    9.11
  -3  -7  -1   53.25    3.36
  -3  -7  -1   60.53    2.82
  -3  -7  -1   59.55    2.83
   3  -7   1   52.92    2.85
  -3   7   1   49.86    3.00
   3  -7   1   50.76    2.87
   3   7  -1   58.43    3.03
  -3   7  -1   58.66    2.19
   3  -7  -1   58.04    3.00
  -3  -7   1   51.65    2.59
   3  -7  -1   57.51    2.86
   3  -7  -1   60.22    3.29
   3   7   1   51.72    2.51
  -3  -7   1   54.93    3.32
  -3   7  -1   60.55    2.89
  -3  -7  -2  156.89    5.57
   3  -7   2  140.23    6.08
  -3  -7  -2  151.56    7.07
   3   7  -2  152.10    6.63
   3  -7   2  142.85    6.20
  -3  -7  -2  153.43    6.53
  -3   7   2  145.05    6.63
  -3  -7  -2  152.57    5.34
  -3  -7  -2  160.56    6.23
  -3   7  -2  147.40    5.55
   3  -7  -2  144.26    6.71
  -3  -7   2  157.63    6.21
  -3  -7   2  150.36    7.08
  -3   7  -2  140.51    5.82
   3  -7  -2  145.00    5.85
   3   7   2  153.33    5.48
   3  -7   3   17.33    1.44
  -3  -7  -3   12.33    1.88
   3  -7   3   20.63    1.46
  -3   7   3   19.68    1.86
   3   7  -3   12.93    1.84
  -3  -7  -3   21.88    2.61
  -3  -7  -3   15.28    1.26
  -3  -7   3   14.34    1.75
   3  -7  -3   18.26    2.38
  -3  -7   3   15.81    2.29
   3   7   3   17.41    1.47
  -3   7  -3   21.00    1.35
  -3   7  -3   19.23    1.30
   3   7  -4    4.15    1.08
  -3  -7  -4    4.21    0.48
  -3   7   4    2.89    0.98
   3  -7   4    3.61    0.82
  -3  -7  -4    5.29    1.37
   3   7  -4    5.06    1.24
   3   7   4    3.30    0.77
  -3  -7   4    4.53    1.33
   3  -7  -4    5.79    1.52
  -3  -7   4    4.57    1.10
  -3   7  -4    2.75    0.72
  -3   7  -4    2.47    0.67
  -3   7  -4    3.05    0.68
  -3  -7  -5   21.49    3.11
   3   7  -5   24.99    2.79
  -3   7   5   15.33    2.26
   3   7  -5   24.18    2.85
   3  -7  -5   21.94    3.15
  -3   7  -5   21.50    1.93
  -3   7  -5   20.21    1.60
  -3  -7   5   21.53    3.04
  -3  -7   5   20.30    2.57
  -3  -7  -6    6.14    1.82
   3   7  -6    9.28    1.93
   3   7  -6    5.33    1.52
  -3   7   6    5.08    1.40
  -3  -7   6    5.14    1.65
   3  -7  -6    3.62    1.51
  -3  -7   6    7.48    1.72
  -3  -7  -7   18.83    3.34
   3   7  -7   20.92    3.07
   3   7  -7   18.74    2.80
  -3   7   7   18.90    2.76
  -3  -7   7   18.99    3.19
  -3  -7   7   16.64    2.73
   3  -7  -7   21.34    3.58
  -3  -7  -8    2.97    1.62
   3   7  -8    1.57    1.15
   3  -7  -8    3.15    1.72
  -3  -7   8    1.84    1.21
   3   7  -9    4.84    1.70
  -3  -7  -9    1.58    1.51
  -3  -7   9    2.76    1.44
   3  -7  -9    9.14    2.83
   4   7   0   -0.09    0.23
  -4   7   0    0.73    0.42
  -4  -7   0    0.08    0.33
   4  -7   0    1.36    0.56
  -4   7   0    1.61    0.46
  -4  -7   0    0.49    0.32
   4  -7   0    1.40    0.54
   4   7   0   -0.10    0.27
   4  -7   1  378.82   14.15
  -4  -7  -1  358.27   13.83
  -4   7   1  357.29   14.00
  -4   7   1  373.84   14.36
  -4  -7  -1  382.35   13.74
  -4  -7  -1  382.71   14.89
   4  -7   1  388.93   14.15
   4   7  -1  366.88   14.17
   4   7   1  384.39   13.59
  -4  -7   1  380.34   14.74
   4  -7  -1  358.75   13.92
   4  -7  -1  368.77   13.90
  -4  -7   1  367.63   13.60
  -4   7  -1  372.76   13.92
  -4   7  -1  374.31   13.06
   4  -7   2   17.93    1.52
  -4   7   2   18.12    2.20
   4  -7   2   18.83    1.65
  -4  -7  -2   21.15    1.67
  -4   7   2   16.83    1.78
  -4  -7  -2   21.86    1.76
  -4  -7  -2   19.59    2.52
  -4  -7  -2   18.94    1.24
   4   7  -2   18.89    2.14
  -4   7  -2   18.63    1.16
   4  -7  -2   17.31    2.08
   4  -7  -2   16.93    1.33
  -4  -7   2   21.51    1.62
  -4  -7   2   20.63    2.55
  -4  -7  -3  111.79    5.20
   4  -7   3  125.24    5.28
  -4  -7  -3  113.28    5.87
   4   7  -3  123.28    6.06
  -4  -7  -3  123.22    6.42
   4  -7   3  116.28    5.44
  -4   7   3  118.23    6.09
  -4   7  -3  118.42    4.95
   4   7   3  108.32    5.37
  -4  -7   3  123.15    5.65
  -4   7  -3  122.90    4.94
   4  -7  -3  121.10    6.23
  -4  -7   3  113.12    6.44
  -4  -7  -4   13.38    2.15
  -4  -7  -4   10.81    2.08
   4  -7   4   17.33    1.45
  -4  -7  -4    9.94    1.21
  -4   7   4   18.07    2.44
   4   7  -4   11.09    1.95
  -4   7  -4   15.41    1.43
   4  -7  -4   17.19    2.56
   4   7   4   12.90    1.74
  -4  -7   4   14.52    2.06
  -4  -7   4   11.24    2.17
  -4   7  -4   17.40    1.29
  -4   7   5   40.71    3.32
  -4  -7  -5   35.04    3.99
   4   7  -5   35.98    3.04
   4   7  -5   32.95    3.09
  -4   7  -5   35.18    2.60
  -4  -7   5   35.26    3.02
   4  -7  -5   37.63    4.26
  -4   7  -5   38.87    2.54
  -4  -7   5   36.03    3.55
   4   7  -6    0.24    0.72
  -4  -7  -6    0.91    1.02
   4   7  -6    1.90    0.98
  -4   7   6    0.19    0.60
  -4  -7   6    0.88    0.84
  -4  -7   6    0.58    0.87
   4  -7  -6   -0.20    0.72
  -4  -7  -7    5.20    1.84
   4   7  -7    6.30    1.84
  -4   7   7    5.40    1.66
  -4  -7   7    7.01    2.11
  -4  -7   7    5.99    1.70
   4  -7  -7    9.89    2.49
  -4  -7  -8    3.50    1.64
   4   7  -8    0.88    1.03
  -4  -7   8    3.27    1.41
   4  -7  -8    3.38    1.77
  -5  -7   0   -0.05    0.29
  -5   7   0    0.05    0.33
   5   7   0    0.02    0.34
  -5  -7   0   -0.25    0.23
   5  -7   0    0.19    0.35
  -5   7   0    0.23    0.27
   5   7   0   -0.08    0.20
  -5  -7  -1    6.62    1.11
   5  -7   1    5.75    1.13
  -5  -7  -1    8.24    1.66
   5   7  -1    8.09    1.39
  -5   7   1    4.33    1.06
  -5   7   1    4.56    0.97
  -5  -7  -1    7.96    1.14
  -5  -7   1    4.82    1.21
   5  -7  -1    3.78    0.86
   5  -7  -1    8.35    1.29
  -5  -7   1    6.74    1.04
  -5   7  -1    5.32    1.01
   5   7   1    6.66    1.13
  -5   7  -1    5.31    0.70
  -5  -7  -2   22.07    1.83
  -5   7   2   19.94    2.06
   5  -7   2   18.26    1.78
   5   7  -2   17.79    2.28
  -5  -7  -2   16.06    2.35
  -5  -7  -2   16.22    1.31
  -5   7   2   23.41    2.11
  -5  -7   2   13.48    2.18
  -5  -7   2   17.68    1.58
   5  -7  -2   19.34    2.26
   5  -7  -2   18.10    1.45
  -5   7  -2   18.86    1.27
   5   7  -3   24.34    2.86
   5  -7   3   27.32    2.25
  -5  -7  -3   31.89    2.97
  -5  -7  -3   28.88    1.29
  -5   7   3   27.00    2.62
  -5  -7  -3   24.96    2.33
  -5   7   3   25.73    3.03
   5  -7  -3   29.12    2.66
  -5   7  -3   27.09    1.74
  -5  -7   3   27.72    2.25
   5   7   3   26.73    2.21
  -5  -7   3   26.57    3.37
  -5   7  -3   28.35    1.85
   5   7  -4   39.20    3.24
  -5  -7  -4   34.90    3.27
  -5   7   4   36.99    3.22
  -5  -7  -4   35.99    3.11
  -5   7   4   33.10    3.19
  -5   7  -4   32.30    1.99
   5  -7  -4   34.33    3.19
   5   7   4   37.09    3.05
  -5   7  -4   35.85    2.37
  -5  -7   4   33.80    3.41
  -5  -7   4   35.94    2.86
  -5   7   5   60.23    4.48
  -5   7   5   57.35    4.62
  -5  -7  -5   56.11    4.46
   5   7  -5   63.85    4.51
   5  -7  -5   60.15    4.72
  -5  -7   5   61.87    4.96
  -5  -7   5   60.15    4.19
  -5   7  -5   57.26    3.75
  -5   7   6   32.79    4.19
  -5   7   6   34.88    3.49
   5   7  -6   32.14    3.85
  -5  -7  -6   34.51    4.30
  -5  -7   6   32.94    4.49
  -5  -7   6   30.44    3.67
   5  -7  -6   40.82    4.71
  -5  -7  -7   10.29    2.56
   5   7  -7   10.28    2.19
  -5   7   7    3.08    1.48
  -5  -7   7    7.24    1.94
   5  -7  -7    7.06    2.21
  -5  -7  -8    2.87    1.70
  -5   7   8    0.67    0.95
   5   7  -8    0.82    1.03
   5  -7  -8    2.95    1.61
  -5  -7   8    0.92    1.05
  -6   7   0  130.40    5.44
  -6  -7   0  128.19    6.41
   6  -7   0  133.04    6.21
  -6  -7   0  122.79    5.53
  -6   7   0  127.04    6.25
   6  -7   1   12.73    1.86
  -6   7   1   13.37    2.00
   6   7  -1   15.39    2.04
  -6  -7  -1   15.55    1.94
  -6   7   1   16.02    1.86
  -6  -7  -1   18.79    1.57
  -6   7  -1   14.16    1.15
  -6   7  -1   11.06    1.62
   6  -7  -1   12.45    1.73
  -6  -7   1   15.01    1.67
   6   7   1   17.22    1.71
  -6  -7   1   16.07    2.33
  -6   7   2  132.43    6.54
  -6  -7  -2  133.77    5.81
  -6   7   2  141.49    7.11
  -6  -7  -2  128.84    7.29
  -6  -7  -2  135.20    6.27
   6  -7   2  144.08    6.67
   6   7  -2  129.11    6.67
  -6   7  -2  139.22    6.16
   6  -7  -2  140.76    6.61
  -6   7  -2  112.28    5.36
   6  -7  -2  127.37    5.81
  -6  -7   2  144.08    7.49
  -6  -7   2  142.34    6.19
  -6  -7  -3    0.17    0.58
  -6   7   3    0.68    0.62
  -6   7   3    0.43    0.64
   6  -7   3   -0.06    0.47
  -6  -7  -3   -0.49    0.49
   6   7  -3    0.02    0.58
  -6  -7   3    0.48    0.55
  -6   7  -3    0.49    0.36
  -6   7  -3    0.60    0.44
   6  -7  -3    0.36    0.56
   6   7   3    0.11    0.43
  -6  -7   3    0.42    0.65
  -6  -7  -4   31.43    3.03
   6   7  -4   31.71    3.64
  -6   7   4   33.21    3.30
  -6   7   4   38.72    3.51
  -6  -7  -4   40.97    3.76
   6  -7  -4   39.23    3.45
  -6  -7   4   45.85    3.26
  -6  -7   4   33.41    4.21
  -6   7   5    4.03    1.48
  -6  -7  -5    5.26    1.65
  -6  -7  -5    3.19    1.33
  -6   7   5    2.52    1.27
  -6  -7   5    6.35    1.91
  -6   7  -5    2.62    1.08
  -6  -7   5    3.68    1.22
   6  -7  -5    3.31    1.40
  -6   7   6   38.70    4.78
  -6  -7  -6   37.88    4.73
  -6  -7   6   45.93    3.86
   6  -7  -6   40.53    4.87
  -6   7  -6   40.52    3.25
  -6   7   7    1.41    1.09
  -6  -7  -7    3.17    1.70
   6  -7  -7    2.28    1.44
  -6  -7   7    2.48    1.16
  -6   7   8   11.45    2.86
   6  -7  -8   10.68    2.86
  -6  -7   8    8.01    2.11
  -7  -7   0    5.65    1.09
   7  -7   0    2.52    0.96
  -7   7   0    4.45    0.89
  -7   7   0    5.31    1.32
  -7  -7   0    7.36    1.59
  -7   7   1   91.66    4.64
  -7  -7  -1   83.96    4.83
   7  -7   1   92.54    5.18
  -7  -7  -1   91.25    4.59
  -7   7   1   93.91    5.43
  -7   7  -1   96.30    4.16
  -7  -7   1   87.35    5.53
  -7  -7   1   86.01    4.50
   7  -7  -1   90.42    4.79
  -7   7  -1  100.36    5.10
  -7   7   2   35.37    2.88
  -7  -7  -2   43.03    2.71
   7  -7   2   39.64    3.11
  -7  -7  -2   38.92    3.74
  -7  -7  -2   42.23    2.96
  -7   7   2   34.73    3.21
  -7   7  -2   35.69    2.29
  -7  -7   2   38.04    3.54
  -7   7  -2   43.27    2.88
   7  -7  -2   40.59    2.60
  -7  -7   2   39.77    2.77
  -7   7   3   47.94    3.63
  -7  -7  -3   35.94    3.06
  -7   7   3   44.90    3.78
   7  -7   3   39.95    3.26
  -7  -7  -3   36.97    3.76
   7  -7  -3   40.58    3.35
  -7  -7   3   43.00    3.08
  -7  -7   3   37.46    3.77
  -7   7   4    7.79    1.89
  -7  -7  -4   11.06    2.49
  -7   7   4   10.92    2.32
  -7  -7  -4    9.93    2.08
  -7  -7   4   10.68    1.92
  -7  -7   4   11.26    2.54
   7  -7  -4   10.26    2.12
  -7   7   5    1.26    1.03
  -7  -7  -5    1.06    1.02
  -7  -7  -5    1.03    0.96
   7  -7  -5    1.06    0.93
  -7  -7   5    0.86    0.74
  -7   7  -5    0.88    0.84
  -7  -7  -6    6.91    2.09
  -7   7   6    7.18    2.09
  -7   7  -6    9.67    2.06
   7  -7  -6    9.05    2.43
  -7  -7   6   10.19    2.23
  -7   7   7    1.74    1.29
  -7  -7  -7    1.01    1.25
   7  -7  -7   -0.45    0.86
  -7  -7   7    1.66    1.16
  -8   7   0   -0.17    0.44
  -8   7   0   -0.08    0.39
  -8  -7   0    0.17    0.50
  -8  -7   0   -0.16    0.52
   8  -7   0    0.31    0.53
  -8  -7  -1  102.64    5.12
  -8   7   1   95.08    5.89
  -8  -7  -1  105.03    5.56
   8  -7   1   95.91    5.59
  -8   7   1   97.55    4.99
  -8  -7   1  101.97    6.22
  -8   7  -1   96.34    5.41
  -8  -7   1   90.63    4.90
  -8   7  -1  101.80    4.59
   8  -7  -1  101.30    5.31
  -8   7   2   11.95    2.32
  -8   7   2   10.64    1.93
  -8  -7  -2   12.68    2.72
  -8  -7  -2   11.32    1.89
   8  -7   2    9.28    1.89
  -8  -7   2   10.99    1.76
  -8  -7   2   11.01    2.35
   8  -7  -2    9.41    1.50
  -8   7  -2   10.57    1.72
  -8   7  -2    9.21    1.36
  -8   7   3   94.91    6.22
  -8  -7  -3   86.83    6.47
  -8  -7  -3   87.99    5.45
  -8   7   3   96.27    5.74
  -8  -7   3   96.10    6.64
  -8  -7   3  102.06    5.42
  -8   7   4    4.67    1.54
  -8  -7  -4    6.50    2.05
  -8  -7  -4    2.07    1.10
  -8  -7   4    7.97    1.72
  -8   7   5   22.24    3.61
  -8  -7  -5   23.19    3.76
  -8  -7  -5   21.81    3.51
  -8  -7   5   22.86    3.16
  -8   7  -5   23.34    3.47
   8  -7  -5   29.95    3.99
  -8  -7  -6    3.17    1.61
  -8   7   6    1.31    1.20
  -8  -7   6    1.59    1.13
   8  -7  -6    2.77    1.60
  -8   7   7   14.34    3.23
  -8  -7   7   16.86    3.09
   8  -7  -7   15.92    3.48
  -9   7   0   16.49    2.52
  -9  -7   0   17.33    2.65
  -9   7   0   16.26    1.95
  -9  -7   0   19.25    2.30
   9  -7   0   17.83    2.53
  -9   7   1   79.21    5.36
   9  -7   1   87.14    5.25
  -9   7   1   79.68    4.42
  -9  -7  -1   86.19    4.70
  -9   7  -1   74.38    4.85
  -9  -7   1   78.53    5.56
  -9  -7   1   86.71    4.67
  -9   7  -1   76.85    4.05
   9  -7  -1   76.14    4.63
  -9   7   2   48.52    3.44
  -9  -7  -2   38.72    3.22
  -9  -7  -2   37.05    5.03
   9  -7   2   47.57    3.83
  -9   7   2   51.00    4.30
  -9   7  -2   48.96    3.48
   9  -7  -2   42.19    2.96
  -9  -7   2   40.74    4.10
  -9  -7   2   41.90    3.20
  -9  -7  -3   11.48    2.81
  -9  -7  -3    9.93    2.01
  -9   7   3    9.60    2.05
  -9  -7   3    9.68    1.87
  -9  -7  -4    4.88    1.57
  -9  -7  -4   10.11    2.68
  -9   7   4   10.95    2.37
  -9  -7   4    8.08    1.86
  -9  -7  -5    0.80    1.01
  -9   7   5   -0.35    0.81
  -9  -7   5    1.19    1.00
  -9   7   6   -1.04    0.97
  -9  -7   6    0.36    0.90
 -10  -7   0   67.45    4.20
 -10   7   0   69.25    4.86
 -10  -7   0   59.22    5.15
  10  -7   0   66.02    4.55
 -10   7   0   68.57    3.89
 -10   7   1    0.36    0.63
  10  -7   1    0.44    0.70
 -10  -7  -1    0.89    0.78
 -10  -7   1    0.81    0.81
 -10   7  -1    0.71    0.75
  10  -7  -1   -0.03    0.59
 -10  -7   1    1.55    1.02
 -10  -7  -2   18.61    2.70
 -10   7   2   24.38    2.97
  10  -7   2   24.45    3.35
 -10  -7   2   26.81    3.01
 -10   7   3   -0.06    0.76
 -10  -7  -3    1.34    0.93
 -10  -7  -3    1.84    1.53
 -10  -7   3    1.49    1.02
 -10   7   4   39.16    4.42
 -10  -7  -4   23.21    3.61
 -10  -7   4   22.64    3.11
 -10   7   5    0.20    1.11
 -10  -7   5    1.43    1.18
  11  -7   0   18.00    2.82
 -11  -7   0   15.52    2.35
 -11  -7  -1    5.26    1.45
 -11   7   1    3.80    1.27
  11  -7   1    3.93    1.42
 -11  -7   1    3.65    1.31
  11  -7   2   15.42    2.72
 -11  -7  -2   14.95    2.53
 -11   7   2   16.45    2.49
 -11  -7   2   19.67    2.73
 -11  -7  -3   11.00    2.38
 -11   7   3   13.83    2.48
 -11  -7   3   10.96    2.19
   0   8   0  753.78   26.06
   0  -8   0  756.53   26.04
   0   8  -1    0.41    0.29
   0  -8   1    0.49    0.18
   0  -8  -1    0.22    0.22
   0  -8  -1    0.05    0.27
   0   8  -2  385.89   14.26
   0   8  -2  392.47   13.74
   0  -8  -2  406.22   14.13
   0  -8  -2  385.86   14.89
   0  -8   2  378.14   13.75
   0   8   2  407.73   14.00
   0   8   3    0.33    0.27
   0  -8  -3    0.38    0.31
   0   8  -3    0.10    0.30
   0   8  -3    0.27    0.30
   0  -8  -3    0.23    0.46
   0  -8   3   -0.05    0.24
   0   8   4    2.00    0.54
   0   8  -4    0.56    0.45
   0  -8  -4    0.58    0.41
   0  -8   4    1.07    0.51
   0   8  -4    0.92    0.51
   0  -8  -4    0.30    0.55
   0   8  -5    0.75    0.52
   0   8  -5    0.60    0.50
   0   8   5    0.02    0.31
   0  -8  -5    0.81    0.52
   0  -8  -5    0.98    0.88
   0  -8   5    0.55    0.61
   0   8  -6    9.98    1.79
   0   8  -6    9.49    1.66
   0  -8  -6    8.13    2.07
   0  -8   6    7.94    1.73
   0  -8   6    9.68    1.70
   0  -8  -7    0.40    0.81
   0  -8   7   -0.37    0.57
   0   8  -7    0.40    0.69
   0  -8   7   -0.35    0.51
   0   8  -7    0.05    0.54
   0  -8  -8    5.87    2.06
   0  -8  -9    0.48    1.28
   1  -8   0  718.29   24.21
  -1  -8   0  697.70   23.90
   1  -8   0  710.73   23.97
   1   8   0  660.38   23.96
   1   8   0  671.89   24.61
   1   8  -1  623.43   22.11
   1   8  -1  656.15   22.17
   1  -8   1  628.21   21.33
  -1  -8  -1  642.21   22.28
  -1   8   1  626.09   22.08
  -1  -8   1  646.04   22.35
  -1  -8   1  626.00   21.63
   1   8   1  635.32   22.80
  -1   8  -1  592.85   21.89
   1  -8  -1  620.16   22.36
   1  -8  -1  628.28   22.16
   1   8   1  625.79   21.70
  -1   8   2   98.22    4.16
   1   8  -2   87.68    4.20
   1  -8   2   96.75    3.48
  -1  -8  -2   91.90    4.54
  -1  -8  -2   87.38    3.66
  -1  -8   2   89.23    3.82
   1  -8  -2   94.17    3.86
  -1   8  -2  101.62    3.51
   1  -8  -2   92.21    4.22
  -1   8  -2   96.51    4.04
  -1  -8   2   89.00    3.95
   1  -8  -2   97.27    4.71
   1   8  -3  182.22    7.45
  -1   8   3  174.25    7.16
  -1  -8  -3  180.97    6.48
  -1  -8  -3  181.60    8.01
   1   8  -3  183.88    7.12
  -1  -8  -3  181.51    6.68
  -1  -8   3  181.56    6.63
   1  -8  -3  161.12    7.90
   1  -8  -3  175.93    7.39
  -1   8  -3  161.37    6.69
  -1  -8   3  175.75    7.08
  -1   8  -3  170.08    7.03
   1   8   3  176.96    6.46
   1   8  -4   98.48    4.93
  -1  -8  -4   88.04    4.09
  -1  -8  -4   88.77    5.40
   1   8  -4   91.59    4.66
  -1   8   4  110.74    4.81
   1   8   4   99.80    3.94
   1  -8  -4  100.82    4.94
  -1  -8   4  101.01    5.42
  -1   8  -4   97.05    4.50
  -1   8  -4   95.83    4.57
   1  -8  -4   91.94    5.53
  -1  -8   4  102.57    4.81
  -1   8   5   33.54    2.40
   1   8  -5   30.93    2.50
   1  -8   5   31.44    2.65
  -1  -8  -5   31.47    1.95
   1   8  -5   32.40    2.58
  -1  -8  -5   30.20    3.60
  -1  -8   5   30.27    2.45
  -1   8  -5   32.34    2.41
   1  -8  -5   24.65    3.32
   1   8   5   33.85    1.81
  -1   8  -5   31.00    2.29
  -1  -8   5   28.56    2.76
   1   8  -6    0.73    0.67
  -1  -8  -6    0.97    0.90
  -1   8   6    0.38    0.49
   1  -8   6   -0.07    0.53
   1   8  -6    0.92    0.69
  -1   8  -6    0.08    0.41
  -1   8  -6   -0.01    0.62
   1  -8  -6    0.52    0.81
  -1  -8   6    0.90    0.74
  -1  -8   6    0.78    0.75
   1   8  -7   27.09    3.19
  -1  -8  -7   33.80    4.46
   1   8  -7   33.53    3.73
   1  -8  -7   27.89    4.12
  -1   8  -7   32.44    2.96
  -1  -8   7   32.46    3.28
  -1  -8   7   25.41    3.17
   1   8  -8    5.70    1.67
  -1  -8  -8    4.50    1.84
   1  -8  -8    4.09    1.83
  -1  -8   8    5.62    1.58
  -1  -8  -9    0.01    1.16
   1  -8  -9    1.29    1.47
   2  -8   0   24.05    1.61
  -2  -8   0   23.03    1.85
   2  -8   0   24.48    1.39
  -2   8   0   24.18    1.58
   2   8   0   24.25    1.79
   2  -8   0   24.64    1.64
   2   8   0   23.85    1.48
  -2  -8   0   26.13    1.39
  -2  -8  -1  193.82    7.92
   2   8  -1  186.41    7.27
  -2  -8  -1  190.74    7.21
   2  -8   1  175.14    7.10
   2  -8  -1  179.69    7.35
   2   8   1  179.71    6.72
  -2   8  -1  186.82    6.20
  -2  -8   1  175.08    7.32
  -2  -8   1  174.88    6.74
   2  -8  -1  174.52    7.09
   2   8   1  185.46    7.74
   2  -8  -1  184.19    7.37
   2  -8   2   71.82    2.65
  -2  -8  -2   80.98    3.48
  -2   8   2   69.58    3.70
   2   8  -2   88.34    3.98
  -2  -8  -2   82.79    4.05
  -2   8  -2   67.47    2.75
  -2  -8   2   85.37    3.50
   2  -8  -2   68.61    3.98
  -2   8  -2   70.13    3.32
   2  -8  -2   72.96    3.85
   2  -8  -2   67.78    3.24
  -2  -8   2   84.38    3.59
  -2  -8   2   83.69    4.31
   2   8   2   83.74    2.99
   2   8  -3   73.21    3.79
  -2   8   3   61.34    3.50
  -2  -8  -3   66.16    2.42
  -2  -8  -3   66.77    2.96
  -2  -8  -3   65.63    3.93
   2   8  -3   69.81    3.46
   2  -8  -3   61.98    3.66
   2  -8  -3   62.36    4.03
  -2  -8   3   72.50    3.46
  -2   8  -3   60.55    3.07
  -2   8  -3   59.59    2.83
  -2  -8   3   63.06    4.00
   2   8   3   62.95    2.46
  -2   8   4   29.52    2.35
   2   8  -4   30.50    2.46
   2   8  -4   33.33    2.37
  -2  -8  -4   28.62    2.71
  -2   8  -4   27.59    1.94
  -2  -8   4   31.64    2.34
  -2  -8   4   29.78    2.76
   2   8   4   33.55    1.46
  -2   8  -4   31.03    2.03
   2  -8  -4   25.86    3.16
  -2  -8  -5   10.25    2.15
  -2   8   5   12.22    1.85
   2   8  -5   11.91    1.88
   2   8  -5   13.20    2.01
  -2  -8   5    9.89    1.72
  -2   8  -5   12.32    1.59
  -2  -8   5   11.64    2.15
  -2   8  -5   10.33    1.57
   2  -8  -5    8.05    1.98
   2   8  -6    6.43    1.59
  -2  -8  -6    8.11    2.14
  -2   8   6   12.42    1.97
   2  -8   6   13.38    2.04
   2   8  -6    8.47    1.79
  -2   8  -6   12.09    1.67
  -2  -8   6    9.48    2.11
  -2   8  -6   13.44    1.95
   2  -8  -6   16.42    2.97
  -2  -8   6    6.55    1.55
  -2  -8  -7    7.61    2.16
   2   8  -7    8.82    2.00
   2   8  -7    9.02    1.92
  -2  -8   7    5.78    1.63
  -2  -8   7    5.19    1.70
   2  -8  -7    7.25    2.21
   2   8  -8    3.23    1.30
   2   8  -8    2.29    1.24
  -2  -8  -8    1.02    1.15
   2  -8  -8    1.68    1.35
  -2  -8   8    1.94    1.13
  -2  -8  -9   -0.15    1.06
   2   8  -9    0.91    1.29
   2  -8  -9    1.33    1.47
  -3   8   0  100.84    4.34
  -3  -8   0  107.07    4.95
  -3  -8   0  108.73    5.22
  -3   8   0  104.31    4.76
   3  -8   0  107.69    4.90
   3  -8   0  108.01    4.80
   3  -8   0  105.02    4.33
   3   8   0  111.95    4.67
  -3  -8   0  110.15    4.38
   3  -8   1  418.84   15.28
  -3  -8  -1  403.47   15.03
  -3  -8  -1  399.09   14.99
  -3   8   1  431.10   15.54
   3   8  -1  414.89   15.34
  -3  -8  -1  411.25   15.97
   3  -8   1  419.41   15.21
   3  -8  -1  429.83   15.65
   3   8   1  409.14   14.74
   3  -8  -1  400.04   15.24
  -3  -8   1  402.33   15.77
  -3   8  -1  432.99   14.22
  -3  -8   1  395.73   14.75
   3  -8  -1  422.33   15.16
   3  -8   2   87.92    4.17
   3  -8   2   82.54    4.19
  -3  -8  -2   95.89    5.10
  -3   8   2   91.82    4.63
  -3  -8  -2   98.68    4.62
  -3  -8  -2   97.51    3.48
   3   8  -2   95.82    4.63
  -3  -8  -2   94.25    4.22
  -3  -8  -2   96.17    3.72
   3  -8  -2   94.58    4.02
  -3  -8   2   86.68    4.08
  -3   8  -2   91.89    3.95
   3   8   2   92.45    3.59
  -3   8  -2   89.82    3.50
  -3  -8   2   87.70    4.95
   3  -8  -2   86.82    4.68
   3  -8   3   91.98    4.19
  -3  -8  -3   83.13    3.95
   3  -8   3  100.02    4.21
  -3  -8  -3   89.29    5.06
   3   8  -3   81.99    4.61
  -3  -8  -3   81.56    4.70
  -3   8   3   90.44    4.72
  -3   8  -3   87.36    3.70
  -3   8  -3   90.32    3.93
  -3  -8   3   83.80    4.27
   3  -8  -3   85.00    4.95
  -3  -8   3   79.53    4.99
  -3  -8  -4  119.61    4.72
   3   8  -4  138.15    6.12
  -3   8   4  114.97    6.07
  -3  -8  -4  123.22    6.56
   3   8  -4  131.12    6.34
  -3  -8   4  125.01    5.94
   3   8   4  120.64    5.49
   3  -8  -4  128.40    6.82
  -3   8  -4  109.78    5.13
  -3  -8   4  116.56    6.66
  -3   8  -4  126.43    5.33
  -3   8  -4  115.56    5.23
  -3   8   5   54.67    3.79
  -3  -8  -5   58.11    4.37
   3   8  -5   51.44    3.79
   3   8  -5   60.10    3.85
  -3   8  -5   53.51    3.24
  -3  -8   5   53.72    3.69
   3  -8  -5   60.13    4.55
  -3   8  -5   59.85    3.13
  -3  -8   5   50.34    4.20
   3   8  -6   25.56    3.26
  -3   8   6   18.75    2.65
   3   8  -6   19.23    2.77
  -3  -8  -6   20.57    3.32
  -3  -8   6   19.57    3.12
  -3  -8   6   21.99    2.84
   3  -8  -6   23.89    3.63
   3   8  -7   11.92    2.25
  -3   8   7    9.99    1.98
   3   8  -7    8.90    2.04
  -3  -8  -7    9.77    2.47
  -3  -8   7   11.60    2.51
  -3  -8   7    8.53    2.01
   3  -8  -7   11.88    2.73
   3   8  -8   16.49    2.88
  -3  -8  -8   19.09    3.80
  -3  -8   8   13.68    2.54
   3  -8  -8   11.25    2.91
  -3  -8  -9    3.73    2.15
   3   8  -9    5.84    2.00
   3  -8  -9    5.34    2.33
  -3  -8   9    3.92    1.54
   4  -8   0   69.67    3.73
  -4  -8   0   75.06    3.98
  -4   8   0   74.10    3.29
  -4  -8   0   71.48    3.31
  -4   8   0   71.15    3.75
   4   8   0   74.79    3.67
  -4  -8   0   71.34    4.15
   4   8  -1   13.65    1.72
  -4  -8  -1   15.95    1.39
  -4   8   1   14.05    1.79
   4  -8   1   13.58    1.37
  -4   8   1    9.60    1.40
   4  -8   1   15.63    1.83
  -4  -8  -1   15.41    2.18
  -4  -8  -1   16.05    1.31
  -4   8  -1   11.29    1.42
   4  -8  -1   12.05    1.53
  -4  -8   1   12.99    1.15
   4  -8  -1   10.46    1.40
   4   8   1   14.65    1.19
  -4   8  -1   12.05    0.81
  -4  -8   1   14.50    1.99
   4  -8   2    9.19    1.27
  -4   8   2    9.25    1.50
  -4  -8  -2    9.27    1.71
   4  -8   2   11.48    1.56
  -4   8   2    7.22    1.39
   4   8  -2   10.12    1.58
  -4  -8  -2    8.45    0.82
  -4  -8  -2    9.31    1.45
  -4  -8   2   12.60    2.04
   4   8   2   10.26    0.81
  -4  -8   2   12.90    1.45
   4  -8  -2    6.44    1.31
   4  -8  -2    7.02    1.03
  -4   8  -2    8.26    0.70
  -4  -8  -3    7.91    1.71
  -4  -8  -3    5.61    1.33
   4  -8   3   11.29    1.54
   4   8  -3    6.46    1.41
  -4   8   3   12.23    1.87
   4  -8   3   12.69    1.53
  -4  -8   3    4.65    1.47
   4  -8  -3   10.31    0.70
  -4  -8   3    5.80    1.14
  -4   8  -3   11.07    0.97
   4  -8  -3   12.39    1.99
  -4   8  -3   11.11    1.02
  -4  -8  -4   35.18    2.00
  -4  -8  -4   31.35    2.87
   4   8  -4   30.10    2.73
  -4   8   4   30.12    2.74
   4  -8   4   28.04    2.26
   4   8   4   33.96    2.38
  -4  -8   4   27.50    2.39
   4  -8  -4   34.19    3.11
  -4   8  -4   30.20    2.02
  -4   8  -4   27.19    1.87
  -4  -8   4   29.27    3.04
  -4  -8  -5    2.12    1.17
   4   8  -5    3.40    1.12
   4   8  -5    3.45    1.28
  -4   8   5    0.73    0.69
  -4  -8   5    2.20    1.21
  -4   8  -5    2.90    0.79
  -4  -8   5    3.64    1.15
   4  -8  -5    1.69    1.07
  -4   8  -5    1.37    0.56
  -4  -8  -6   28.34    3.84
   4   8  -6   21.66    3.15
   4   8  -6   29.25    3.42
  -4   8   6   27.40    2.88
   4  -8  -6   20.10    3.37
  -4  -8   6   26.21    3.19
  -4  -8   6   22.53    3.52
   4   8  -7    4.18    1.45
  -4  -8  -7    4.54    1.76
   4   8  -7    7.66    1.95
  -4   8   7    2.01    1.16
   4  -8  -7    2.36    1.41
  -4  -8   7    4.77    2.09
  -4  -8   7    3.10    1.29
   4   8  -8    1.80    1.16
  -4  -8  -8    4.38    1.92
   4  -8  -8    2.95    1.70
  -4  -8   8    2.77    1.25
  -5  -8   0    0.48    0.41
   5   8   0    0.46    0.44
  -5  -8   0    0.89    0.57
   5  -8   0    1.46    0.64
  -5   8   0    0.95    0.51
  -5   8   0    0.70    0.35
   5  -8   1   65.83    3.78
  -5  -8  -1   64.70    4.32
   5   8  -1   68.06    3.85
  -5  -8  -1   69.61    3.45
  -5   8   1   65.27    3.59
  -5   8   1   63.87    3.93
  -5  -8  -1   69.87    3.69
  -5  -8   1   66.11    3.33
   5  -8  -1   64.34    3.56
   5   8   1   65.10    3.34
  -5   8  -1   69.52    2.89
   5  -8  -1   68.79    3.61
  -5  -8   1   60.99    4.08
  -5   8  -1   65.63    3.62
   5  -8   2  106.99    5.33
  -5  -8  -2  106.05    6.07
  -5   8   2  112.17    5.61
   5   8  -2  105.03    5.54
  -5   8   2  106.53    5.68
  -5  -8  -2  103.38    5.16
  -5  -8  -2  106.69    4.64
  -5  -8   2  104.34    4.92
   5  -8  -2  107.07    4.82
  -5   8  -2  109.18    4.36
   5  -8  -2  103.46    5.38
  -5  -8   2   99.98    5.98
  -5   8   3  135.97    7.05
  -5   8   3  139.19    7.05
  -5  -8  -3  143.34    6.81
  -5  -8  -3  140.23    4.94
   5   8  -3  125.25    6.75
   5  -8   3  124.29    6.29
  -5  -8  -3  127.51    7.22
  -5  -8   3  143.46    7.62
   5  -8  -3  131.85    6.88
   5  -8  -3  138.34    5.27
  -5   8  -3  129.27    5.62
  -5   8  -3  136.70    5.62
  -5  -8   3  139.50    6.34
  -5   8   4   50.07    3.97
  -5   8   4   50.41    3.84
  -5  -8  -4   42.55    3.55
  -5  -8  -4   47.97    3.93
   5   8  -4   43.38    3.57
   5   8   4   48.66    3.42
   5  -8  -4   49.48    3.93
  -5   8  -4   45.65    2.54
  -5  -8   4   46.78    3.30
  -5  -8   4   48.27    4.16
  -5   8   5   18.62    3.07
  -5   8   5   21.52    3.07
  -5  -8  -5   29.18    3.65
   5   8  -5   27.78    3.45
  -5  -8   5   25.71    3.01
  -5  -8   5   29.88    4.01
  -5   8  -5   21.52    2.14
   5  -8  -5   19.28    3.09
  -5   8   6   21.60    3.47
  -5  -8  -6   31.99    4.24
   5   8  -6   29.80    3.80
  -5   8   6   29.43    3.69
  -5  -8   6   30.76    3.58
   5  -8  -6   29.54    4.10
  -5   8  -6   28.93    2.15
  -5  -8   6   28.94    4.23
  -5  -8  -7   35.31    4.82
   5   8  -7   32.58    4.05
  -5   8   7   32.77    4.61
   5  -8  -7   33.60    4.80
  -5  -8   7   30.62    3.86
  -5   8   8   12.60    2.94
   5   8  -8   13.13    2.82
  -5  -8  -8   15.49    3.32
  -5  -8   8   11.79    2.51
   5  -8  -8   16.54    3.53
  -6  -8   0    9.31    1.69
   6   8   0    9.04    1.45
   6  -8   0    7.74    1.38
  -6  -8   0    8.48    1.25
  -6   8   0   10.87    1.27
  -6   8   0    9.78    1.60
  -6  -8  -1   32.77    2.22
  -6   8   1   26.64    2.13
   6   8  -1   31.74    2.55
  -6   8   1   31.16    2.67
  -6  -8  -1   31.43    2.41
   6  -8   1   30.42    2.50
  -6  -8  -1   29.69    2.92
   6  -8  -1   30.02    2.32
  -6   8  -1   31.04    1.76
  -6  -8   1   28.43    2.75
  -6   8  -1   29.01    2.34
  -6  -8   1   32.36    2.17
  -6  -8  -2    7.97    1.19
  -6   8   2   11.60    1.85
  -6  -8  -2    6.01    1.58
  -6  -8  -2    7.00    1.33
   6   8  -2    8.82    1.70
   6  -8   2    7.15    1.43
  -6   8   2    6.71    1.47
  -6   8  -2    6.56    0.93
   6  -8  -2    8.69    1.58
  -6  -8   2    7.46    1.78
   6  -8  -2    8.68    1.30
  -6  -8   2    7.36    1.26
  -6   8   3   36.77    3.30
  -6  -8  -3   40.81    3.13
   6  -8   3   38.51    2.99
  -6   8   3   39.29    3.30
   6   8  -3   37.13    3.20
  -6  -8  -3   38.11    3.61
  -6   8  -3   40.85    2.41
   6  -8  -3   39.52    3.21
  -6   8  -3   42.82    2.40
  -6  -8   3   37.74    2.79
  -6  -8   3   37.35    3.58
  -6   8   4    0.80    0.78
  -6  -8  -4    0.70    0.70
   6   8  -4    0.22    0.56
  -6  -8  -4    0.23    0.71
  -6   8   4    1.40    0.98
   6  -8  -4    1.55    1.01
  -6  -8   4   -0.07    0.44
  -6  -8   4    1.28    1.06
  -6  -8  -5    6.88    1.86
  -6   8   5    9.88    2.31
  -6   8   5    8.46    2.06
  -6  -8  -5    8.63    2.14
  -6  -8   5    5.91    1.91
   6  -8  -5   10.28    2.39
  -6   8  -5    8.36    1.79
  -6  -8   5    8.95    1.83
  -6  -8  -6    2.40    1.31
  -6   8   6    5.84    1.90
   6  -8  -6    3.69    1.63
  -6   8  -6    3.60    1.22
  -6  -8   6    2.03    1.08
  -6   8   7    2.82    1.56
  -6  -8  -7    1.55    1.42
  -6  -8   7    2.96    1.37
   6  -8  -7    2.98    1.60
  -6   8   8    1.17    1.20
  -6  -8  -8    1.37    1.42
   6  -8  -8    2.21    1.49
  -6  -8   8    1.00    1.14
  -7  -8   0  169.90    8.08
   7  -8   0  162.01    7.60
  -7  -8   0  162.30    6.99
  -7   8   0  154.93    6.67
  -7   8   0  161.56    7.73
  -7  -8  -1   31.72    2.46
  -7  -8  -1   31.98    2.72
  -7   8   1   43.83    2.77
  -7   8   1   41.83    3.30
  -7  -8  -1   35.35    4.24
   7  -8   1   40.11    3.09
  -7   8  -1   44.08    3.06
   7  -8  -1   38.58    2.82
  -7  -8   1   38.54    3.39
  -7  -8   1   35.07    2.51
  -7   8  -1   40.78    2.24
  -7  -8  -2  121.79    5.53
  -7  -8  -2  117.81    5.89
  -7   8   2  113.97    6.53
  -7  -8  -2  121.12    7.20
  -7   8   2  118.27    6.06
   7  -8   2  122.73    6.28
  -7  -8   2  121.06    5.71
   7  -8  -2  112.85    5.45
  -7  -8   2  122.77    7.06
  -7   8  -2  122.01    5.83
  -7   8  -2   94.95    4.87
  -7   8   3   25.27    3.15
  -7  -8  -3   27.72    2.64
  -7   8   3   28.00    3.52
  -7  -8  -3   27.06    3.66
  -7  -8   3   31.30    2.57
  -7  -8   3   28.36    3.85
   7  -8  -3   35.63    3.06
  -7  -8  -4   35.42    4.44
  -7   8   4   32.92    3.96
  -7   8   4   34.01    3.47
  -7  -8  -4   32.18    3.82
  -7  -8   4   37.73    3.07
  -7  -8   4   35.51    4.49
   7  -8  -4   33.87    3.95
  -7  -8  -5   35.27    4.39
  -7   8   5   34.58    4.40
  -7  -8  -5   40.95    4.98
  -7   8  -5   45.69    3.78
   7  -8  -5   39.39    4.64
  -7  -8   5   42.52    3.53
  -7  -8  -6    4.75    1.77
  -7   8   6    4.44    1.72
  -7  -8   6    7.59    1.95
  -7   8  -6    5.81    1.63
   7  -8  -6    6.21    2.06
  -7   8   7   13.15    3.03
  -7  -8  -7   10.82    2.96
   7  -8  -7   11.50    2.85
  -7  -8   7   10.77    2.35
  -8   8   0   32.80    2.30
  -8  -8   0   38.05    3.28
  -8  -8   0   37.53    2.63
   8  -8   0   33.85    2.91
  -8   8   0   36.34    3.06
  -8  -8  -1   13.11    1.84
  -8  -8  -1    9.28    1.73
  -8   8   1   15.01    2.41
  -8   8   1   12.29    1.74
   8  -8   1    9.20    1.81
  -8  -8  -1    8.76    2.20
  -8   8  -1    8.91    1.73
  -8   8  -1   12.11    1.41
   8  -8  -1    9.03    1.60
  -8  -8   1    8.26    1.89
  -8  -8   1    9.20    1.52
  -8   8   2   12.73    2.37
  -8  -8  -2   20.05    3.35
  -8   8   2   16.49    2.34
  -8  -8  -2   15.43    2.18
   8  -8   2   15.21    2.45
  -8  -8   2   16.97    2.17
   8  -8  -2   13.39    1.81
  -8  -8   2   17.84    2.99
  -8   8  -2   15.61    2.10
  -8  -8  -3    5.05    1.82
  -8   8   3    2.25    1.11
  -8   8   3    5.77    1.56
  -8  -8  -3    3.03    1.18
  -8  -8   3    1.33    0.88
  -8  -8   3    2.14    1.27
  -8  -8  -4    6.26    1.79
  -8   8   4    5.74    1.79
  -8  -8  -4    7.13    2.22
  -8  -8   4    6.82    1.66
   8  -8  -4   10.33    2.29
  -8  -8  -5    4.11    1.86
  -8  -8  -5    8.72    2.29
  -8   8   5    8.31    2.25
  -8  -8   5    4.34    1.48
   8  -8  -5    4.54    1.68
  -8   8  -5    5.34    1.66
  -8   8   6    3.90    1.80
  -8  -8  -6    2.53    1.54
   8  -8  -6    1.68    1.29
  -8  -8   6    3.33    1.42
  -9  -8   0   19.07    2.31
   9  -8   0   23.82    2.91
  -9   8   0   22.27    2.90
  -9  -8   0   20.23    2.90
  -9   8   0   20.13    1.84
  -9   8   1   70.46    5.03
   9  -8   1   69.71    4.81
  -9  -8  -1   72.80    4.37
  -9   8   1   71.09    4.13
  -9  -8   1   78.62    4.38
  -9   8  -1   68.71    3.78
   9  -8  -1   79.97    4.61
  -9   8  -1   71.67    4.72
  -9  -8   1   74.37    5.36
   9  -8   2   87.75    5.58
  -9  -8  -2   82.04    6.49
  -9   8   2   94.78    5.20
  -9  -8  -2   82.05    5.08
   9  -8  -2   84.53    4.67
  -9   8  -2   85.33    5.06
  -9  -8   2   85.39    4.92
  -9  -8   2   88.09    6.24
  -9  -8  -3   26.52    3.37
  -9   8   3   27.28    3.34
  -9  -8  -3   27.90    4.48
  -9  -8   3   28.70    3.20
  -9   8   4   22.85    3.29
  -9  -8  -4   11.26    2.96
  -9  -8  -4   17.43    3.02
  -9  -8   4   20.89    2.86
  -9  -8  -5   13.96    2.90
  -9   8   5   14.30    2.85
  -9  -8   5   15.95    2.72
  -9   8   6    8.45    2.43
  -9  -8   6    8.20    2.16
 -10   8   0    0.98    0.75
 -10  -8   0    4.24    1.31
  10  -8   0    0.98    0.80
 -10   8   0    1.05    1.07
  10  -8   1   22.95    3.19
 -10  -8  -1   24.23    2.88
 -10   8   1   19.74    2.45
 -10  -8   1   24.03    3.56
 -10  -8   1   28.27    3.05
 -10   8  -1   24.44    3.12
  10  -8  -1   24.53    2.93
 -10   8   2    4.23    1.34
 -10  -8  -2    2.79    1.20
  10  -8   2    2.62    1.25
 -10  -8   2    2.12    1.08
 -10  -8  -3    8.83    2.04
 -10  -8  -3   11.35    3.09
 -10   8   3   11.03    2.16
 -10  -8   3   13.25    2.27
 -10  -8  -4    0.82    1.00
 -10   8   4    1.83    1.20
 -10  -8   4    0.36    0.87
 -10   8   5    1.03    1.12
 -10  -8  -5    2.45    1.54
 -10  -8   5    1.49    1.17
  11  -8   0   24.24    3.21
 -11  -8   0   24.39    3.01
 -11  -8  -1   22.28    2.93
 -11   8   1   19.75    2.48
  11  -8   1   19.84    3.05
  11  -8  -1   15.94    2.44
 -11  -8   1   19.62    2.66
 -11   8   2   36.51    3.18
 -11  -8  -2   36.89    3.48
  11  -8   2   29.79    3.91
 -11  -8   2   33.90    3.16
 -11   8   3   12.63    2.41
 -11  -8  -3   16.59    2.84
 -11  -8   3   12.62    2.33
   0   9   0    3.71    0.58
   0   9  -1  960.79   33.60
   0  -9  -1  958.31   33.91
   0  -9  -1 1000.00   33.56
   0  -9   1  965.88   33.09
   0  -9  -2   -0.11    0.33
   0  -9   2    0.05    0.16
   0  -9  -2   -0.01    0.21
   0   9  -2    0.12    0.29
   0   9  -2    0.10    0.23
   0   9   2    0.24    0.24
   0   9  -3  165.34    6.26
   0   9   3  160.40    6.23
   0  -9   3  147.22    6.16
   0  -9  -3  161.04    6.46
   0  -9  -3  153.32    7.36
   0  -9  -3  160.78    5.83
   0   9  -3  157.85    6.64
   0  -9  -3  156.17    5.76
   0  -9   4   -0.21    0.20
   0  -9  -4   -0.04    0.25
   0   9   4    0.19    0.22
   0   9  -4    0.13    0.31
   0  -9  -4   -0.13    0.42
   0   9  -4   -0.06    0.34
   0   9  -5   69.36    3.93
   0  -9  -5   70.71    3.83
   0   9   5   72.22    3.57
   0  -9   5   70.40    4.47
   0  -9   5   69.04    3.89
   0   9  -5   74.90    4.13
   0  -9  -5   65.38    4.83
   0  -9  -6    0.71    0.86
   0  -9   6   -0.18    0.51
   0  -9   6   -0.05    0.41
   0   9  -6   -0.09    0.36
   0   9  -6   -0.24    0.45
   0  -9  -7    1.86    1.30
   0  -9   7    2.01    0.98
   0   9  -7    0.74    0.81
   0  -9   7    2.70    1.13
   0   9  -7    0.93    0.79
   0  -9  -8   -0.18    0.84
   0  -9  -9    5.75    2.32
   1  -9   0   66.37    3.04
  -1  -9   0   61.63    2.76
   1   9   0   59.07    2.82
   1  -9   0   68.75    2.86
   1   9   0   65.97    3.42
  -1   9   1   73.88    3.37
  -1  -9  -1   83.28    3.66
   1   9  -1   73.41    3.51
   1   9  -1   74.00    3.42
   1  -9   1   74.09    2.77
   1   9   1   69.09    3.05
  -1  -9   1   72.15    2.96
  -1   9  -1   78.84    2.68
   1   9   1   76.51    4.01
   1  -9  -1   78.98    3.68
  -1   9  -1   77.70    3.32
  -1  -9   1   71.54    3.62
   1  -9  -1   77.42    3.48
  -1  -9  -2   41.97    2.67
  -1   9   2   41.81    2.27
   1  -9   2   37.39    1.59
  -1  -9  -2   43.75    1.97
   1   9  -2   43.54    2.45
  -1   9  -2   38.74    2.18
   1  -9  -2   42.30    2.75
   1   9   2   42.86    1.87
  -1  -9   2   40.48    2.25
   1  -9  -2   42.59    2.41
  -1  -9   2   37.40    1.94
   1  -9  -2   42.77    2.15
   1   9  -3   29.90    2.11
  -1  -9  -3   33.55    1.58
   1   9  -3   28.85    1.82
  -1   9   3   25.54    1.81
  -1  -9  -3   29.18    1.59
  -1  -9  -3   29.59    2.44
   1  -9   3   22.95    1.44
  -1   9  -3   23.79    1.75
  -1   9  -3   24.45    1.24
   1  -9  -3   25.44    1.16
  -1  -9   3   28.88    1.63
   1  -9  -3   23.88    1.91
  -1   9  -3   24.40    1.46
   1  -9  -3   27.07    1.20
  -1  -9   3   29.00    1.78
   1  -9  -3   28.17    2.47
  -1   9   4    2.84    0.74
  -1  -9  -4    1.19    0.43
  -1  -9  -4    3.03    1.08
   1   9  -4    2.99    0.89
   1   9  -4    2.24    0.75
  -1   9  -4    4.20    0.82
   1   9   4    1.84    0.43
  -1   9  -4    4.52    0.94
   1  -9  -4    5.99    1.51
  -1  -9   4    3.29    1.00
   1  -9  -4    2.06    0.75
  -1  -9   4    3.22    0.85
  -1  -9  -5   11.97    1.59
   1   9  -5    9.87    1.60
   1   9  -5   11.12    1.74
  -1  -9  -5    9.52    2.08
  -1   9   5    7.02    1.22
  -1   9  -5    8.94    1.43
  -1  -9   5    8.43    1.45
  -1  -9   5   10.87    1.96
   1  -9  -5    4.30    1.47
  -1   9  -5    8.64    1.43
   1   9   5   10.05    0.88
   1   9  -6    9.65    1.82
   1  -9   6   10.26    1.89
  -1  -9  -6   11.89    2.55
   1   9  -6   10.88    1.90
  -1   9   6   10.14    1.58
  -1  -9   6   11.79    1.98
  -1  -9   6   12.24    2.29
   1  -9  -6   10.02    2.31
  -1   9  -6   11.49    1.86
  -1   9  -6    8.65    1.56
   1   9  -7    5.73    1.56
  -1  -9  -7    7.34    2.22
   1   9  -7    6.40    1.58
  -1  -9   7    4.70    1.55
   1  -9  -7    4.07    1.72
  -1  -9   7    6.19    1.55
  -1  -9  -8    3.31    1.79
   1   9  -8    4.19    1.50
   1  -9  -8    5.63    2.14
  -1  -9   8    3.70    1.53
  -1  -9  -9    1.30    1.41
   1  -9  -9    1.56    1.41
  -2  -9   0  759.01   26.23
   2   9   0  791.02   27.14
   2  -9   0  754.28   26.70
   2  -9   0  767.26   26.28
   2   9   0  757.54   26.45
  -2  -9   0  743.91   27.23
  -2   9   0  729.97   26.59
   2  -9   1    3.94    0.74
  -2   9   1    0.92    0.42
   2   9  -1    0.75    0.44
  -2  -9  -1    0.51    0.37
  -2  -9  -1    0.86    0.59
   2  -9  -1    1.99    0.62
   2   9   1    1.07    0.35
  -2  -9   1    0.70    0.42
   2  -9  -1    1.17    0.45
  -2   9  -1    1.76    0.47
   2   9   1    0.69    0.51
   2  -9  -1    1.29    0.51
  -2   9  -1    1.57    0.12
   2   9  -2  694.18   24.98
  -2  -9  -2  703.41   25.18
  -2   9   2  703.28   24.90
  -2  -9  -2  703.13   24.46
  -2  -9   2  671.04   24.60
   2  -9  -2  688.62   25.35
   2   9   2  704.84   23.92
  -2  -9   2  695.04   24.33
   2  -9  -2  708.87   25.08
   2  -9  -2  683.52   24.36
  -2  -9   2  697.66   25.56
  -2   9  -2  690.68   24.42
  -2   9   3   19.96    1.72
  -2  -9  -3   19.15    2.33
  -2  -9  -3   18.24    0.99
  -2  -9  -3   20.48    1.37
   2   9  -3   21.71    1.89
  -2   9  -3   18.52    1.14
   2   9   3   19.64    0.99
  -2  -9   3   18.34    1.36
  -2  -9   3   19.99    2.06
   2  -9  -3   21.46    2.56
  -2   9  -3   20.18    1.48
   2  -9  -3   21.41    0.98
  -2  -9   3   20.57    1.56
  -2   9   4  166.52    7.42
  -2  -9  -4  159.63    8.13
   2   9  -4  154.18    7.50
   2   9  -4  183.68    7.45
   2   9   4  167.17    6.00
  -2   9  -4  170.01    6.77
  -2   9  -4  164.11    6.94
  -2  -9   4  170.92    7.33
   2   9   4  170.52    6.19
  -2  -9   4  160.14    8.15
   2  -9  -4  172.77    8.44
   2   9  -5   21.03    2.62
  -2   9   5   21.39    2.06
   2   9  -5   22.73    2.55
  -2  -9  -5   15.60    2.65
   2  -9  -5   14.47    2.67
  -2   9  -5   20.97    1.80
  -2  -9   5   21.39    2.95
  -2   9  -5   22.34    1.84
  -2  -9   5   25.06    2.21
   2  -9   6   71.30    4.48
   2   9  -6   73.93    4.62
   2   9  -6   72.02    4.71
  -2   9   6   74.71    4.42
  -2  -9  -6   76.32    5.56
   2  -9  -6   71.50    5.46
  -2   9  -6   69.09    4.27
  -2  -9   6   72.98    5.19
  -2  -9   6   69.79    4.51
  -2   9  -6   69.35    4.00
   2   9  -7    7.66    1.79
   2   9  -7   10.78    2.12
  -2  -9  -7    9.24    2.49
   2  -9  -7    7.67    2.32
  -2  -9   7    9.92    2.27
  -2  -9   7    6.74    1.61
   2   9  -8    9.36    2.16
   2   9  -8   11.78    2.34
  -2  -9  -8   17.01    3.50
  -2  -9   8   11.96    2.37
   2  -9  -8    6.07    2.24
  -2  -9  -9    2.56    1.84
   2  -9  -9    1.53    1.56
   3  -9   0   56.83    3.05
  -3   9   0   53.45    2.96
   3  -9   0   56.44    3.11
  -3   9   0   51.95    2.60
  -3  -9   0   60.20    3.21
   3   9   0   61.42    2.94
  -3  -9   0   55.87    3.40
  -3  -9   0   59.96    2.68
   3  -9   0   50.86    2.56
  -3  -9  -1   97.66    4.40
  -3  -9  -1   93.63    5.12
   3  -9   1  103.86    4.64
   3  -9   1  106.82    4.61
  -3  -9  -1   93.40    4.33
   3   9  -1   88.64    4.52
  -3   9   1  102.89    4.72
  -3  -9   1   92.10    4.75
   3   9   1   91.95    4.09
   3  -9  -1  101.80    4.63
   3  -9  -1  104.38    4.54
   3  -9  -1  102.88    4.88
  -3   9  -1  106.74    3.61
  -3  -9   1   93.10    4.94
  -3  -9   1   94.13    4.09
   3  -9   2  125.85    5.20
   3  -9   2  135.83    5.94
  -3  -9  -2  143.94    5.93
  -3   9   2  143.70    6.44
   3   9  -2  142.20    6.36
  -3  -9  -2  145.03    6.36
  -3  -9  -2  148.11    5.48
  -3  -9  -2  147.36    6.99
   3  -9   2  139.43    6.03
  -3   9  -2  133.18    5.01
  -3  -9   2  136.94    5.75
   3  -9  -2  148.16    6.63
   3  -9  -2  135.39    5.71
   3   9   2  139.54    5.30
  -3  -9   2  140.77    6.84
  -3   9  -2  150.64    5.06
  -3   9  -2  137.38    5.68
  -3   9   3   18.69    1.83
   3   9  -3   15.43    2.03
   3  -9   3   20.47    1.57
  -3  -9  -3   15.73    2.16
  -3  -9  -3   17.69    1.43
   3   9   3   17.20    0.83
  -3   9  -3   20.97    1.20
   3  -9  -3   21.75    1.07
  -3   9  -3   18.01    1.40
   3  -9  -3   19.18    2.51
  -3  -9   3   16.32    2.40
  -3  -9   3   18.34    1.58
  -3   9   4    0.56    0.53
   3   9  -4    0.68    0.68
  -3  -9  -4    1.41    0.80
  -3  -9  -4    0.36    0.28
   3  -9  -4   -0.07    0.54
  -3  -9   4    0.98    0.57
  -3   9  -4    0.39    0.37
  -3  -9   4    1.31    0.83
  -3   9  -4    0.47    0.40
  -3   9   5   11.21    1.85
  -3  -9  -5    7.57    1.86
   3   9  -5    9.64    1.79
   3   9  -5   10.00    1.87
  -3   9  -5   12.89    1.56
  -3  -9   5   10.19    2.18
   3  -9  -5   12.10    2.36
  -3   9  -5   12.09    1.57
  -3  -9   5    8.19    1.60
  -3   9   6    0.46    0.58
  -3  -9  -6    0.64    0.83
   3   9  -6    0.64    0.76
   3   9  -6    0.42    0.66
  -3  -9   6    0.99    0.91
   3  -9  -6   -0.05    0.65
  -3  -9   6    0.40    0.63
   3   9  -7    1.81    1.04
   3   9  -7    1.47    1.11
  -3   9   7    2.81    1.14
  -3  -9  -7    0.34    1.10
  -3  -9   7    2.84    1.20
  -3  -9   7    1.50    1.18
   3  -9  -7    1.69    1.36
  -3  -9  -8    1.91    1.51
   3   9  -8    4.90    1.64
   3   9  -8    1.47    1.13
  -3  -9   8    2.67    1.24
   3  -9  -8    0.53    1.30
   3   9  -9    1.18    1.16
  -3  -9  -9    0.89    1.42
   3  -9  -9    0.37    1.23
  -3  -9   9    0.55    1.00
  -4   9   0    6.69    1.14
  -4  -9   0    5.19    0.83
  -4  -9   0    3.53    0.93
  -4   9   0    7.81    0.97
   4  -9   0    5.50    1.06
   4  -9   0    9.86    1.11
  -4  -9   0    3.68    1.05
   4   9   0    6.25    1.06
  -4  -9  -1  120.01    5.57
  -4  -9  -1  131.01    6.55
  -4   9   1  124.50    5.72
   4   9  -1  129.24    5.90
  -4  -9  -1  137.13    5.59
  -4   9   1  127.30    5.98
   4  -9   1  127.51    5.81
   4   9   1  126.41    5.33
   4  -9  -1  129.56    5.69
  -4  -9   1  118.93    6.20
   4  -9  -1  124.81    5.65
  -4  -9   1  128.05    5.31
  -4   9  -1  132.43    4.77
  -4   9  -1  127.02    5.66
  -4  -9  -2    9.38    0.91
   4  -9   2   12.48    1.65
  -4   9   2   11.08    1.65
  -4  -9  -2   10.56    1.55
  -4  -9  -2    8.96    1.78
   4   9  -2   10.68    1.67
  -4   9  -2   10.02    0.74
   4  -9  -2   11.90    1.13
   4   9   2   10.50    0.87
  -4  -9   2   11.81    1.96
  -4  -9   2   10.35    1.28
   4  -9  -2    9.83    1.58
   4   9  -3  282.52   11.89
  -4  -9  -3  288.67   11.99
  -4   9   3  285.53   11.89
  -4  -9  -3  295.64   12.54
   4  -9   3  277.29   11.24
  -4   9  -3  278.62   10.68
  -4   9  -3  283.62   10.37
  -4  -9   3  276.35   11.17
   4  -9  -3  293.46   10.25
  -4  -9   3  269.96   12.43
   4  -9  -3  292.39   12.21
  -4  -9  -4   14.32    1.68
   4   9  -4   15.47    2.33
  -4  -9  -4   16.12    2.52
  -4   9   4   16.21    2.28
  -4  -9   4   14.53    2.50
  -4   9  -4   14.76    1.30
  -4   9  -4   16.66    1.40
  -4  -9   4   15.26    1.99
   4  -9  -4   19.30    2.84
   4   9  -5  104.22    5.95
  -4  -9  -5   96.85    6.19
  -4   9   5   91.77    5.63
  -4   9  -5   94.52    4.54
  -4   9  -5  100.08    4.70
  -4  -9   5  101.49    6.52
   4  -9  -5   91.74    6.18
  -4  -9   5   99.67    5.48
   4   9  -6    2.15    1.08
   4   9  -6    0.83    0.86
  -4  -9  -6    2.19    1.28
  -4   9   6    2.26    1.08
  -4  -9   6    3.70    1.23
   4  -9  -6    0.05    0.73
  -4  -9   6    1.27    1.13
   4   9  -7   49.17    4.03
  -4  -9  -7   44.91    5.47
  -4   9   7   37.38    3.57
   4   9  -7   43.55    3.90
   4  -9  -7   43.72    5.39
  -4  -9   7   36.61    3.49
  -4  -9  -8   -0.02    1.04
   4   9  -8    2.12    1.17
   4  -9  -8    0.00    1.05
  -4  -9   8    1.17    1.05
  -5  -9   0   13.79    2.13
  -5  -9   0   16.94    2.11
   5  -9   0   13.07    1.71
   5   9   0   15.26    1.81
  -5  -9   0   14.37    1.27
  -5   9   0   12.79    1.13
  -5   9   0   11.74    1.66
  -5  -9  -1    2.52    0.75
   5   9  -1    0.98    0.58
  -5   9   1    0.21    0.36
  -5  -9  -1    1.94    0.88
   5  -9   1    0.39    0.44
  -5   9   1   -0.14    0.25
  -5  -9  -1    1.56    0.58
  -5   9  -1    0.13    0.34
  -5   9  -1    0.54    0.30
  -5  -9   1    1.05    0.52
  -5  -9   1    0.22    0.46
   5  -9  -1    1.05    0.51
   5  -9  -1    0.26    0.34
   5   9   1    1.46    0.57
   5   9  -2   -0.05    0.41
  -5  -9  -2    0.30    0.33
  -5   9   2    0.02    0.32
  -5   9   2    0.26    0.45
   5  -9   2    0.03    0.34
  -5  -9  -2    0.74    0.48
  -5  -9  -2    0.24    0.60
  -5   9  -2    0.32    0.25
  -5  -9   2    0.49    0.58
   5  -9  -2   -0.04    0.27
  -5  -9   2    0.13    0.39
   5  -9  -2    0.82    0.53
  -5  -9  -3   27.89    2.50
  -5   9   3   22.09    2.86
  -5  -9  -3   27.66    1.27
  -5  -9  -3   30.31    3.01
   5   9  -3   23.45    2.83
  -5   9   3   23.81    2.45
   5  -9   3   28.55    2.35
  -5   9  -3   23.57    1.61
  -5  -9   3   28.89    2.23
   5  -9  -3   26.94    3.07
  -5   9  -3   25.27    1.78
   5  -9  -3   24.66    1.54
  -5  -9   3   33.18    3.16
   5   9  -4    2.82    1.16
  -5  -9  -4    1.95    1.02
  -5   9   4    6.09    1.63
  -5  -9  -4    5.89    1.66
  -5   9   4    3.59    1.19
  -5  -9   4    2.29    1.18
  -5  -9   4    3.48    1.03
   5  -9  -4    5.82    1.59
  -5   9  -4    6.12    1.00
  -5   9   5    2.58    1.20
  -5  -9  -5    3.89    1.36
  -5   9   5    4.31    1.39
   5   9  -5    2.52    1.20
  -5   9  -5    3.51    1.05
   5  -9  -5    2.63    1.37
  -5  -9   5    2.69    1.34
  -5  -9   5    2.55    1.03
   5   9  -6    9.34    2.08
  -5  -9  -6    3.48    1.58
  -5   9   6    4.59    1.64
  -5   9   6    4.53    1.52
  -5   9  -6    5.27    1.02
  -5  -9   6    7.34    1.79
   5  -9  -6    3.58    1.57
  -5  -9   6    6.28    1.98
  -5   9   7    0.69    1.00
  -5  -9  -7    3.11    1.61
  -5  -9   7    4.20    1.46
   5  -9  -7    1.63    1.24
  -5  -9  -8    4.21    2.19
  -5   9   8    0.58    1.04
   5  -9  -8    2.14    1.59
  -5  -9   8    2.14    1.16
  -6  -9   0  198.01    8.10
  -6   9   0  199.84    8.81
   6  -9   0  202.69    8.81
  -6   9   0  204.08    7.91
   6   9   0  194.75    8.54
  -6  -9   0  199.31    9.09
  -6   9   1   37.38    2.59
  -6  -9  -1   42.59    2.65
   6   9  -1   38.99    2.93
  -6   9   1   39.16    3.08
   6  -9   1   39.06    2.93
  -6  -9  -1   39.55    3.51
  -6  -9  -1   40.55    2.81
   6  -9  -1   41.73    2.83
  -6  -9   1   43.02    2.58
  -6  -9   1   40.15    3.30
  -6   9  -1   39.85    2.09
  -6   9  -1   37.62    2.74
  -6   9   2  169.17    8.08
  -6  -9  -2  165.29    7.42
  -6  -9  -2  155.43    6.81
   6   9  -2  161.63    7.85
  -6   9   2  157.52    7.61
  -6  -9  -2  161.67    8.58
   6  -9   2  170.64    7.70
   6  -9  -2  162.05    7.01
  -6  -9   2  163.66    8.49
  -6   9  -2  151.81    6.33
  -6  -9   2  163.00    7.08
   6  -9  -2  173.55    7.70
   6  -9   3   24.52    2.34
  -6  -9  -3   27.54    3.70
  -6   9   3   24.54    3.07
  -6  -9  -3   22.84    2.83
  -6   9   3   21.16    2.85
   6   9  -3   22.84    2.94
   6  -9  -3   22.79    1.55
  -6  -9   3   23.33    3.33
  -6   9  -3   22.87    1.71
   6  -9  -3   27.91    3.17
  -6  -9   3   19.79    2.34
  -6  -9  -4   92.09    6.22
  -6   9   4   89.88    5.87
   6   9  -4   96.34    5.93
  -6  -9  -4   86.07    5.64
  -6   9   4   94.06    6.01
  -6  -9   4   99.38    5.34
  -6  -9   4   95.37    6.49
   6  -9  -4  101.31    6.10
  -6   9   5    4.07    1.44
  -6  -9  -5    5.12    1.76
  -6   9   5    5.65    1.85
   6   9  -5    3.96    1.47
   6  -9  -5    5.92    1.85
  -6  -9   5    6.66    2.05
  -6   9  -5    4.96    1.39
  -6  -9   5    7.75    1.68
  -6   9   6   41.85    4.97
  -6  -9  -6   46.08    5.43
   6  -9  -6   44.19    5.22
  -6  -9   6   41.49    3.64
  -6   9  -6   41.80    3.24
  -6   9   7    7.30    2.33
  -6  -9  -7    1.49    1.51
  -6  -9   7    6.13    1.81
   6  -9  -7    6.81    2.27
  -6   9   8   11.11    2.74
  -6  -9  -8   16.49    3.65
   6  -9  -8   12.22    3.05
  -6  -9   8   14.69    2.84
  -7  -9   0    7.10    1.59
  -7   9   0    2.84    0.98
  -7   9   0    3.76    0.82
   7  -9   0    3.69    1.11
  -7  -9   0    6.99    1.23
  -7   9   1   25.69    2.08
  -7  -9  -1   26.40    2.36
   7  -9   1   24.84    2.90
  -7  -9  -1   25.41    2.10
  -7  -9  -1   21.46    3.18
  -7   9   1   25.45    2.54
  -7  -9   1   26.05    3.29
  -7   9  -1   27.40    1.73
  -7   9  -1   23.64    2.25
  -7  -9   1   23.57    2.00
   7  -9  -1   24.58    2.22
  -7  -9  -2   39.14    2.88
  -7  -9  -2   38.68    3.78
  -7   9   2   35.05    2.88
   7  -9   2   32.19    2.90
  -7   9   2   28.03    2.93
  -7  -9  -2   37.32    2.55
  -7  -9   2   42.34    3.74
  -7   9  -2   29.02    1.98
  -7  -9   2   38.16    2.66
   7  -9  -2   34.30    2.47
  -7  -9  -3    1.93    1.17
  -7   9   3    3.18    1.28
  -7   9   3    2.16    1.06
  -7  -9  -3    0.54    0.67
   7  -9  -3    2.35    0.63
   7  -9  -3    3.61    1.21
  -7  -9   3    1.00    0.69
  -7  -9   3    1.20    0.98
  -7   9   4    4.61    1.54
  -7  -9  -4    5.79    1.84
  -7   9   4    4.77    1.55
  -7  -9  -4    5.30    1.61
   7  -9  -4    5.08    1.58
  -7  -9   4    9.75    1.80
  -7  -9   4    8.63    2.30
  -7  -9  -5   -0.20    0.78
  -7   9   5   -0.25    0.71
  -7  -9  -5    0.17    0.70
   7  -9  -5    0.99    0.93
  -7   9  -5    0.70    0.74
  -7  -9   5    0.76    0.78
  -7   9   6    0.04    0.82
  -7  -9  -6   -0.29    0.87
   7  -9  -6    2.06    1.28
  -7   9  -6    0.61    0.83
  -7  -9   6    0.13    0.82
  -7  -9  -7    2.79    1.67
  -7   9   7    6.28    2.15
  -7  -9   7    1.66    1.27
   7  -9  -7    3.97    1.85
  -8   9   0   11.37    1.51
  -8   9   0   11.18    1.94
   8  -9   0   10.43    1.85
  -8  -9   0   11.91    2.13
  -8  -9   0   13.10    1.83
  -8   9   1  209.46   10.07
   8  -9   1  224.75    9.97
  -8  -9  -1  212.98    9.18
  -8   9   1  217.59    9.04
  -8  -9  -1  208.06   10.96
  -8  -9  -1  209.84    9.57
  -8   9  -1  204.28    9.52
   8  -9  -1  203.53    9.29
  -8  -9   1  219.43   10.61
  -8   9  -1  209.42    8.36
  -8  -9   1  212.25    9.03
  -8  -9  -2    2.57    1.43
  -8   9   2    2.69    1.15
  -8  -9  -2    1.98    0.87
   8  -9   2    2.22    1.06
  -8   9   2    2.49    1.02
   8  -9  -2    1.94    0.78
  -8   9  -2    2.48    0.93
  -8  -9   2    2.86    1.00
  -8  -9   2    1.91    1.18
  -8  -9  -3   74.65    5.91
  -8   9   3   70.74    5.27
  -8  -9  -3   69.17    4.81
  -8   9   3   85.75    5.24
  -8  -9   3   70.57    5.63
  -8  -9   3   82.87    4.70
  -8  -9  -4   10.09    2.65
  -8  -9  -4    5.41    1.69
  -8   9   4    8.19    2.05
   8  -9  -4    6.71    1.82
  -8  -9   4    8.97    1.86
  -8  -9  -5   28.92    4.46
  -8  -9  -5   24.90    3.80
  -8   9   5   33.85    4.35
  -8   9  -5   29.32    3.87
  -8  -9   5   30.84    3.56
   8  -9  -5   30.02    4.07
  -8  -9  -6    2.51    1.64
  -8   9   6    3.08    1.65
   8  -9  -6    1.48    1.38
  -8  -9   6    2.74    1.26
  -9  -9   0    1.14    0.90
  -9   9   0    2.22    1.02
  -9  -9   0    3.36    1.06
   9  -9   0    1.97    0.92
  -9   9   0    1.78    0.74
   9  -9   1   14.31    2.38
  -9   9   1   16.52    2.08
  -9   9   1   20.21    2.98
  -9  -9  -1   17.82    2.33
  -9  -9   1   19.00    3.02
  -9   9  -1   17.57    2.53
   9  -9  -1   13.61    2.13
  -9  -9   1   20.97    2.42
   9  -9   2    2.51    1.19
  -9  -9  -2    0.85    1.10
  -9  -9  -2    5.25    1.40
  -9   9   2    3.26    1.13
   9  -9  -2    4.51    1.13
  -9  -9   2    2.44    1.30
  -9  -9   2    3.17    1.13
  -9   9  -2    1.47    0.77
  -9   9   3    1.92    1.07
  -9  -9  -3    1.13    1.29
  -9  -9  -3    2.38    1.20
  -9  -9   3    1.09    0.90
  -9  -9  -4    1.11    1.05
  -9   9   4    3.50    1.42
  -9  -9  -4    1.20    1.30
  -9  -9   4    2.19    1.14
  -9  -9  -5    4.44    1.68
  -9   9   5    2.96    1.64
  -9  -9   5    4.02    1.52
  -9  -9  -6    0.20    1.15
  -9   9   6    2.02    1.39
   9  -9  -6    1.46    1.39
  -9  -9   6    3.24    1.41
  10  -9   0  112.09    6.49
 -10  -9   0  115.97    6.10
 -10   9   1    0.83    0.79
  10  -9   1    0.86    0.89
 -10  -9  -1    0.41    0.64
 -10  -9   1    0.11    0.70
 -10  -9   1    0.69    1.00
 -10   9  -1    0.81    0.75
  10  -9  -1    1.27    0.81
 -10   9   2   66.11    4.36
 -10  -9  -2   67.02    4.71
  10  -9   2   70.34    5.10
 -10  -9   2   71.07    4.49
 -10  -9  -3    1.85    1.13
 -10  -9  -3    1.54    1.55
 -10   9   3    0.83    1.02
 -10  -9   3    2.34    1.18
 -10   9   4   33.89    4.16
 -10  -9  -4   28.76    4.03
 -10  -9   4   35.93    3.98
 -10   9   5    1.68    1.26
 -10  -9  -5    0.97    1.30
 -10  -9   5    2.17    1.25
  11  -9   0    0.32    0.73
 -11  -9   0    0.30    0.65
 -11  -9  -1    2.16    1.10
  11  -9   1    2.11    1.17
 -11  -9   1    3.22    1.24
  11  -9  -1    2.13    0.98
 -11  -9  -2   10.96    2.31
 -11   9   2    6.22    1.60
  11  -9   2    4.86    1.69
 -11  -9   2    7.81    1.83
 -11   9   3    0.70    1.08
 -11  -9  -3    3.12    1.32
 -11  -9   3    2.22    1.25
   0  10   0    0.07    0.23
   0 -10   0   -0.03    0.21
   0 -10  -1   -0.37    0.27
   0 -10   1   -0.20    0.14
   0 -10  -1    0.00    0.22
   0  10  -1   -0.12    0.24
   0 -10  -2    9.90    0.96
   0 -10   2   10.16    0.69
   0  10  -2   12.76    1.42
   0 -10  -2   10.08    1.56
   0  10  -2   11.41    0.99
   0  10  -3    0.57    0.33
   0 -10  -3    0.10    0.41
   0 -10  -3    0.30    0.26
   0 -10  -3    0.35    0.23
   0 -10  -3    0.74    0.40
   0  10  -3    0.85    0.49
   0  10   3    0.29    0.28
   0 -10   3    0.17    0.27
   0 -10  -4   15.29    2.39
   0  10  -4   17.55    1.43
   0 -10  -4   14.31    1.41
   0 -10   4   16.18    1.38
   0  10   4   15.52    1.26
   0  10  -4   16.63    1.93
   0  10  -5    1.14    0.59
   0 -10   5    0.25    0.46
   0 -10  -5    1.45    0.98
   0  10   5    0.24    0.35
   0 -10  -5    0.40    0.47
   0 -10   5    0.47    0.51
   0  10  -5    0.55    0.49
   0  10  -6    9.69    1.75
   0 -10  -6   11.91    2.56
   0 -10   6   11.22    2.15
   0 -10   6    9.85    1.65
   0  10  -6   10.06    1.74
   0  10  -7   -0.07    0.65
   0 -10   7   -0.30    0.59
   0 -10   7    0.47    0.63
   0 -10  -7   -0.45    0.73
   0 -10  -8    4.66    2.01
   0 -10  -9    1.43    1.66
   1 -10   0  493.09   17.11
   1 -10   0  471.32   16.77
   1  10   0  461.96   16.82
  -1 -10   0  474.52   16.73
   1  10   0  470.43   17.59
  -1  10   1  302.81   11.75
   1 -10   1  306.96   11.10
   1  10  -1  331.66   12.09
  -1 -10  -1  338.57   12.09
   1  10  -1  329.25   11.89
  -1 -10   1  317.10   11.28
   1 -10  -1  315.77   11.86
  -1  10  -1  328.44   11.71
   1  10   1  309.23   12.59
   1  10   1  328.93   11.49
   1 -10  -1  320.43   12.12
  -1 -10  -2  146.10    5.80
  -1  10   2  160.03    6.23
   1 -10   2  158.84    5.30
  -1 -10  -2  142.57    6.66
   1  10  -2  144.60    6.34
   1 -10  -2  149.25    6.82
   1  10   2  160.13    5.72
   1 -10  -2  153.03    6.10
  -1 -10   2  147.83    5.73
  -1 -10   2  143.71    6.24
  -1  10  -2  152.33    6.15
   1 -10  -2  153.94    6.36
   1 -10   3  252.91    9.80
  -1 -10  -3  279.04    9.99
  -1 -10  -3  280.99   10.08
  -1 -10  -3  287.46   11.59
   1  10  -3  289.90   10.93
  -1  10   3  275.13   10.50
  -1  10  -3  271.91    9.85
  -1  10  -3  278.39    9.86
   1 -10  -3  271.99    9.71
   1 -10  -3  266.79    9.78
   1 -10  -3  277.76   10.79
   1 -10  -3  265.83   11.51
  -1 -10   3  268.12   10.22
  -1  10  -3  264.35   10.47
  -1  10   4   61.36    3.25
   1  10  -4   59.00    3.20
   1  10  -4   51.36    3.36
  -1 -10  -4   56.42    4.04
  -1 -10  -4   57.00    2.84
   1 -10   4   52.12    2.82
   1 -10  -4   53.67    3.36
  -1  10  -4   54.33    2.86
  -1  10  -4   57.25    3.23
  -1 -10   4   65.49    3.29
  -1 -10   4   56.83    3.90
   1  10   4   59.63    2.61
   1 -10  -4   52.06    3.97
  -1 -10  -5   37.10    3.42
   1  10  -5   37.05    2.59
  -1  10   5   31.34    2.32
   1 -10   5   26.55    2.11
   1  10  -5   38.31    2.84
  -1  10  -5   33.70    2.34
  -1  10  -5   33.72    2.49
  -1 -10   5   36.68    3.18
   1  10   5   32.62    1.82
   1 -10  -5   38.03    3.50
  -1 -10   5   31.25    2.42
   1 -10   6   37.10    3.18
   1  10  -6   34.91    2.86
   1 -10   6   32.18    2.54
  -1  10   6   34.80    2.55
  -1 -10  -6   39.48    4.64
   1  10  -6   32.95    2.90
  -1  10  -6   32.47    2.65
  -1  10  -6   37.59    2.79
   1 -10  -6   36.45    4.48
  -1 -10   6   33.87    2.78
  -1 -10   6   40.76    3.63
   1  10  -7   15.08    2.40
  -1 -10  -7   16.42    3.18
   1  10  -7   17.53    2.60
  -1 -10   7   10.88    2.04
  -1 -10   7    9.49    2.20
  -1  10  -7   14.30    2.45
   1 -10  -7   14.34    3.09
  -1 -10  -8    3.08    1.68
   1  10  -8    0.93    0.86
   1 -10  -8    2.78    1.64
  -1 -10  -9   -0.28    1.40
   1 -10  -9   -0.25    1.18
  -2 -10   0   48.14    3.08
  -2 -10   0   47.61    2.36
   2 -10   0   51.24    2.43
   2 -10   0   54.04    2.79
   2  10   0   50.20    3.01
   2  10   0   48.01    2.52
  -2  10   1   10.81    1.12
   2 -10   1   12.52    1.16
   2  10  -1   11.92    1.40
  -2 -10  -1    9.49    1.56
  -2 -10  -1    9.23    1.21
  -2 -10   1   11.54    0.89
   2  10   1   11.73    1.73
   2 -10  -1   13.08    1.55
  -2  10  -1   11.24    0.51
   2 -10  -1   11.98    1.43
   2 -10  -1   12.10    1.22
   2  10   1   12.92    0.95
  -2  10  -1   12.24    1.02
  -2 -10   1   11.97    1.54
  -2 -10  -2   56.74    3.44
   2  10  -2   56.11    3.31
  -2 -10  -2   56.08    2.97
  -2  10   2   72.36    3.46
  -2 -10   2   56.41    2.80
   2 -10  -2   71.57    3.85
   2  10   2   53.96    2.57
  -2  10  -2   70.24    3.13
   2 -10  -2   68.87    3.56
   2 -10  -2   72.91    3.14
  -2 -10   2   55.33    3.14
   2  10  -3    6.50    1.25
  -2  10   3    8.86    1.35
  -2 -10  -3    6.37    0.57
   2 -10   3    8.39    0.60
  -2 -10  -3    6.07    1.35
  -2 -10  -3    7.35    1.01
  -2  10  -3    7.80    0.60
  -2 -10   3    8.26    1.11
   2 -10  -3    9.64    0.72
  -2  10  -3    7.95    1.09
  -2 -10   3    8.92    1.15
   2  10   3    6.50    0.56
   2 -10  -3    9.78    1.77
  -2 -10   3    6.82    1.46
  -2 -10  -4    1.53    0.81
   2  10  -4    1.45    0.74
   2  10  -4    0.94    0.53
  -2 -10  -4    0.80    0.25
  -2 -10  -4    0.56    0.22
  -2  10   4    1.30    0.60
   2 -10  -4    0.88    0.76
  -2  10  -4    0.59    0.36
  -2 -10   4    1.21    0.55
  -2  10  -4    0.61    0.44
  -2 -10   4    0.67    0.63
   2  10   4    1.09    0.29
  -2 -10  -5    1.33    0.98
   2  10  -5    0.41    0.51
  -2  10   5    0.54    0.52
   2  10  -5    0.52    0.62
  -2  10  -5    0.48    0.49
  -2 -10   5    0.27    0.49
  -2  10  -5    0.47    0.45
  -2 -10   5    0.07    0.59
   2 -10  -5    0.11    0.70
   2  10  -6    7.50    1.72
  -2  10   6    8.68    1.60
   2 -10   6    9.65    1.84
   2  10  -6    6.82    1.52
  -2 -10  -6    5.27    1.72
  -2  10  -6    8.69    1.47
   2 -10  -6    6.66    2.00
  -2 -10   6    6.41    1.49
  -2 -10   6    9.02    2.10
  -2 -10  -7   -0.17    0.72
   2  10  -7    0.50    0.71
   2  10  -7    0.16    0.73
   2 -10  -7    0.25    0.90
  -2 -10   7    1.01    0.78
  -2 -10   7    0.02    0.68
  -2 -10  -8    6.24    2.33
   2  10  -8    5.38    1.73
   2  10  -8    5.52    1.60
   2 -10  -8    4.96    2.04
  -2 -10   8    5.11    1.58
  -2 -10  -9    1.00    1.32
   2 -10  -9    4.85    2.13
   3 -10   0  315.83   12.18
   3 -10   0  305.54   11.47
  -3 -10   0  331.62   11.59
  -3  10   0  308.76   11.99
  -3 -10   0  323.25   12.70
  -3 -10   0  325.26   12.29
   3 -10   0  312.17   12.08
  -3  10   0  304.00   11.51
   3  10   0  319.26   11.87
   3 -10   1  562.14   20.43
   3 -10   1  583.41   20.43
   3  10  -1  545.32   20.39
  -3 -10  -1  560.21   20.17
  -3 -10  -1  553.79   20.18
  -3 -10  -1  568.85   21.34
  -3  10   1  554.55   20.47
   3  10   1  541.09   19.81
  -3 -10   1  546.47   20.90
  -3  10  -1  590.89   19.17
   3  10   1  580.69   21.11
  -3 -10   1  538.36   20.70
   3 -10  -1  581.25   20.33
  -3 -10   1  553.16   19.79
   3 -10  -1  558.27   20.40
   3 -10   2  132.64    5.92
  -3 -10  -2  146.51    6.37
  -3 -10  -2  135.64    6.89
  -3  10   2  129.22    6.19
   3  10  -2  144.37    6.38
  -3 -10  -2  139.19    5.88
  -3 -10  -2  142.75    5.47
   3  10   2  139.21    5.28
  -3 -10   2  137.69    5.65
  -3  10  -2  136.82    5.67
  -3 -10   2  142.88    6.18
  -3 -10   2  138.79    6.85
   3 -10  -2  126.37    5.66
   3 -10  -2  133.48    6.45
  -3 -10  -3   98.42    4.63
  -3 -10  -3  100.99    5.51
  -3  10   3  107.42    5.32
   3  10  -3  110.41    5.45
   3 -10  -3  102.85    5.71
  -3  10  -3  101.99    4.61
  -3 -10   3  103.09    5.86
   3 -10  -3  112.70    4.22
  -3 -10   3  107.06    4.84
   3  10   3  103.02    3.88
  -3  10  -3   99.73    3.93
  -3 -10  -4  141.87    7.25
  -3 -10  -4  137.49    5.45
   3  10  -4  136.20    6.79
  -3  10   4  129.26    6.50
   3 -10  -4  130.99    7.23
  -3 -10   4  139.32    7.45
  -3 -10   4  129.89    6.17
  -3  10  -4  131.25    5.82
  -3  10  -4  131.57    5.41
  -3 -10  -5   81.10    5.45
  -3  10   5   73.05    4.54
   3  10  -5   84.18    5.02
   3  10  -5   81.36    4.63
  -3 -10   5   74.95    4.43
   3 -10  -5   69.81    5.23
  -3  10  -5   72.56    3.90
  -3 -10   5   74.18    5.30
   3  10  -6   42.48    3.40
   3  10  -6   40.58    3.58
  -3 -10  -6   42.80    4.92
  -3  10   6   44.04    3.43
  -3 -10   6   50.82    3.61
   3 -10  -6   42.23    4.97
  -3 -10   6   42.85    4.07
   3  10  -7    5.08    1.60
   3  10  -7    7.42    1.84
  -3 -10  -7    4.65    1.90
   3 -10  -7    5.22    1.96
  -3 -10   7    5.24    1.55
  -3 -10   7    5.78    1.98
   3  10  -8   11.76    2.50
  -3 -10  -8   17.89    3.68
   3  10  -8   11.20    2.40
   3 -10  -8   15.64    3.44
  -3 -10   8   12.74    2.41
   4  10   0   20.29    1.63
  -4 -10   0   22.18    2.16
   4 -10   0   21.28    1.43
  -4  10   0   19.32    1.38
  -4 -10   0   21.57    1.93
   4 -10   0   21.32    1.80
  -4  10   0   18.43    1.68
  -4 -10   0   19.55    1.45
  -4 -10  -1    7.09    1.50
  -4  10   1    7.74    1.24
  -4  10   1    9.48    1.49
   4  10  -1   11.05    1.59
   4 -10   1    8.03    1.37
  -4 -10  -1    7.40    1.12
  -4 -10  -1    9.92    1.35
   4 -10  -1    6.92    1.15
  -4 -10   1   10.73    1.68
   4  10   1    9.44    1.15
   4 -10  -1    7.31    1.19
  -4 -10   1   10.39    1.68
  -4  10  -1    7.23    0.59
  -4 -10   1    7.54    1.04
  -4 -10  -2   45.82    3.54
  -4  10   2   42.04    2.99
   4 -10   2   42.18    2.79
   4  10  -2   42.66    2.99
  -4 -10  -2   46.03    2.93
  -4 -10  -2   45.17    2.36
   4  10   2   41.89    2.17
   4 -10  -2   43.96    2.55
  -4  10  -2   44.00    1.90
   4 -10  -2   44.68    3.05
  -4 -10   2   40.37    2.44
  -4 -10   2   44.18    3.38
   4 -10   3    7.65    1.37
  -4  10   3    7.23    1.42
  -4 -10  -3    5.05    1.44
  -4 -10  -3    2.91    0.81
   4  10  -3    2.06    0.93
  -4 -10  -3    4.44    1.19
  -4  10  -3    7.04    0.78
  -4  10  -3    7.05    1.05
  -4 -10   3    5.70    1.53
   4 -10  -3    7.14    1.59
   4 -10  -3    8.23    0.79
  -4 -10  -4   10.55    2.05
   4  10  -4   13.57    2.26
  -4  10   4   15.08    2.25
  -4  10  -4   11.65    1.44
   4 -10  -4   11.82    2.20
  -4 -10   4   15.20    2.62
  -4 -10   4   14.23    1.90
  -4  10   5   12.15    2.09
  -4 -10  -5   15.62    2.74
   4  10  -5   13.16    2.30
  -4 -10   5   10.79    1.85
  -4  10  -5   12.82    1.58
  -4 -10   5   12.47    2.53
  -4  10  -5   11.73    1.50
   4 -10  -5    9.29    2.22
  -4 -10  -6    9.01    2.27
   4  10  -6    7.09    1.82
  -4  10   6    6.97    1.70
   4 -10  -6    5.87    1.92
  -4 -10   6    8.19    1.74
  -4 -10   6    7.13    2.06
  -4  10   7   10.34    2.08
   4  10  -7   17.12    2.86
   4  10  -7   15.53    2.73
  -4 -10  -7   16.02    3.18
  -4 -10   7   14.44    2.46
   4 -10  -7   11.20    2.82
  -4 -10  -8    3.28    1.93
   4  10  -8    3.41    1.67
   4 -10  -8    3.19    1.87
  -4 -10   8    6.38    1.85
  -5  10   0   33.75    2.47
   5  10   0   33.58    2.36
  -5 -10   0   29.80    2.52
  -5 -10   0   27.86    2.69
  -5  10   0   32.96    1.95
   5 -10   0   33.42    2.46
  -5 -10   0   33.35    2.10
  -5 -10  -1   97.87    5.82
  -5 -10  -1  110.34    4.88
  -5 -10  -1  103.81    5.04
  -5  10   1  101.45    4.94
   5  10  -1  101.29    5.18
  -5  10   1   92.98    5.16
   5 -10   1  101.41    5.17
  -5  10  -1  100.17    4.98
   5 -10  -1  105.73    4.93
  -5  10  -1  104.81    4.04
  -5 -10   1   97.14    5.56
   5  10   1   95.31    4.61
  -5 -10   1   98.61    4.56
   5 -10  -1  103.65    5.02
   5 -10   2   76.12    4.21
  -5 -10  -2   67.10    3.46
  -5 -10  -2   70.34    4.02
  -5  10   2   70.38    4.26
  -5  10   2   73.60    4.43
  -5 -10  -2   70.37    4.83
   5  10  -2   72.72    4.33
   5  10   2   68.19    3.28
  -5  10  -2   74.67    3.07
   5 -10  -2   74.80    3.77
   5 -10  -2   68.63    4.14
  -5 -10   2   66.05    4.62
  -5 -10   2   74.66    3.73
  -5 -10  -3   92.15    5.18
  -5  10   3   83.30    5.12
  -5  10   3   78.82    5.12
  -5 -10  -3   88.71    5.70
   5  10  -3   86.65    5.17
  -5 -10  -3   90.77    3.44
   5 -10   3   81.56    4.68
  -5 -10   3   87.86    5.74
   5 -10  -3   86.21    3.86
  -5  10  -3   94.49    4.24
  -5  10  -3   93.98    4.22
   5 -10  -3   89.91    5.28
  -5 -10   3   84.74    4.49
  -5  10   4   25.14    2.63
  -5  10   4   20.60    3.02
  -5 -10  -4   20.27    3.07
  -5 -10  -4   31.62    3.59
   5  10  -4   27.99    3.29
  -5 -10   4   25.18    2.28
   5 -10  -4   26.57    3.38
  -5  10  -4   27.38    1.91
  -5 -10   4   25.86    3.62
   5  10  -5   38.46    3.57
  -5 -10  -5   39.11    3.74
  -5  10   5   43.11    3.67
   5 -10  -5   37.87    4.50
  -5  10  -5   40.42    2.98
  -5 -10   5   42.85    3.29
  -5 -10   5   34.10    4.40
  -5 -10  -6   29.76    4.24
  -5  10   6   30.27    3.19
   5  10  -6   31.23    3.94
  -5 -10   6   33.29    4.57
  -5  10  -6   28.42    2.08
  -5 -10   6   33.41    3.05
   5 -10  -6   33.02    4.50
  -5 -10  -7    6.77    2.26
  -5  10   7    5.31    1.87
   5  10  -7    4.62    1.76
  -5 -10   7    8.32    2.01
   5 -10  -7    5.83    2.06
  -5 -10  -8    6.13    2.46
  -5  10   8    9.22    2.62
  -5 -10   8    9.54    2.24
   5 -10  -8   10.18    2.79
  -6 -10   0    3.36    1.14
  -6  10   0    2.68    0.90
   6 -10   0    1.10    0.64
  -6 -10   0    3.34    1.07
   6  10   0    2.86    0.93
  -6  10   0    1.88    0.60
  -6 -10   0    3.64    0.88
  -6  10   1   15.78    1.89
  -6 -10  -1   15.16    2.53
  -6  10   1   10.85    1.83
   6 -10   1   15.06    2.12
  -6 -10  -1   17.60    1.63
   6  10  -1   16.23    2.15
  -6 -10  -1   14.48    1.93
   6 -10  -1   14.95    1.92
  -6 -10   1   13.79    2.27
  -6  10  -1   16.20    1.70
  -6  10  -1   15.61    1.16
   6  10   1   20.43    1.69
  -6 -10   1   15.99    1.52
  -6 -10  -2   19.72    1.66
  -6 -10  -2   17.76    2.17
  -6  10   2   18.47    2.52
  -6 -10  -2   19.69    3.11
   6  10  -2   23.59    2.85
   6 -10   2   17.24    2.27
  -6  10   2   15.71    2.21
  -6 -10   2   23.69    1.91
  -6 -10   2   22.45    3.05
   6 -10  -2   20.47    2.52
   6 -10  -2   17.12    1.65
  -6  10  -2   15.48    1.22
  -6 -10  -3    1.23    0.82
  -6  10   3    1.51    0.94
  -6 -10  -3    2.51    1.21
  -6  10   3    1.29    0.79
   6  10  -3    0.69    0.79
   6 -10  -3    2.17    1.03
  -6 -10   3    2.56    0.91
   6 -10  -3    1.46    0.50
  -6 -10   3    1.70    1.00
  -6  10  -3    1.47    0.58
  -6  10   4    9.60    2.18
  -6 -10  -4    6.32    1.62
   6  10  -4    8.79    1.98
  -6 -10  -4   10.95    2.43
  -6  10   4    4.78    1.47
  -6 -10   4    9.39    2.26
  -6 -10   4   10.59    1.78
   6 -10  -4    6.42    1.81
  -6  10  -4    6.57    1.14
  -6  10   5   16.64    3.04
  -6  10   5   17.15    2.80
   6  10  -5   16.86    2.93
  -6 -10  -5   16.86    2.98
  -6 -10   5   13.28    2.24
  -6 -10   5   13.63    2.90
   6 -10  -5   15.79    2.92
  -6  10  -5   13.09    2.14
  -6 -10  -6    6.91    2.15
  -6  10   6    8.53    2.28
   6  10  -6    6.65    1.91
  -6  10  -6    8.76    1.69
   6 -10  -6    8.14    2.31
  -6 -10   6    7.65    1.82
  -6  10   7    7.57    2.27
  -6 -10  -7    9.47    2.66
   6 -10  -7    6.78    2.34
  -6 -10   7    4.09    1.57
  -6 -10  -8    2.79    1.81
  -6  10   8    4.24    1.90
  -6 -10   8    3.32    1.46
  -7  10   0  164.90    6.74
   7 -10   0  163.76    7.74
  -7 -10   0  153.44    8.56
  -7 -10   0  167.56    8.11
  -7 -10   0  161.47    7.07
  -7  10   0  159.79    7.78
   7 -10   1   61.56    4.09
  -7 -10  -1   62.25    3.63
  -7 -10  -1   58.23    4.70
  -7  10   1   62.59    4.22
  -7 -10  -1   60.95    3.90
  -7  10   1   64.12    3.60
   7  10  -1   56.92    3.94
  -7 -10   1   62.02    4.52
   7 -10  -1   60.55    3.78
  -7  10  -1   60.61    2.95
  -7  10  -1   61.25    3.87
  -7 -10   1   53.80    3.35
   7 -10   2   90.77    5.41
  -7  10   2   93.30    5.75
   7  10  -2   99.24    5.69
  -7 -10  -2   94.73    6.41
  -7  10   2   93.78    5.30
  -7 -10  -2   95.65    5.23
  -7 -10   2  103.68    5.01
   7 -10  -2   91.12    4.76
  -7 -10   2   94.44    6.21
  -7 -10  -3  114.65    7.45
  -7 -10  -3  122.80    6.63
  -7  10   3  115.43    6.87
   7  10  -3  114.39    6.72
  -7  10   3  125.83    6.83
  -7 -10   3  113.01    7.36
   7 -10  -3  127.61    6.78
  -7 -10   3  123.08    6.07
   7 -10  -3  116.99    5.24
  -7  10  -3  126.96    5.57
  -7  10   4   50.93    4.32
  -7 -10  -4   53.17    4.28
  -7  10   4   53.75    4.41
   7  10  -4   54.38    4.36
  -7 -10  -4   54.75    4.85
  -7 -10   4   55.72    3.81
   7 -10  -4   57.39    4.47
  -7 -10   4   54.22    4.93
  -7 -10  -5   24.87    3.69
  -7  10   5   21.12    3.43
  -7 -10  -5   28.79    4.05
   7 -10  -5   26.68    3.84
  -7 -10   5   27.96    3.25
  -7  10  -5   26.97    3.46
  -7  10   6   13.79    2.97
  -7 -10  -6   14.27    3.17
  -7  10  -6   15.40    3.53
   7 -10  -6   16.22    3.20
  -7 -10   6   14.97    2.57
  -7  10   7    9.83    2.74
  -7 -10  -7    7.03    2.45
   7 -10  -7   11.15    2.99
  -7 -10   7    8.53    2.08
   8 -10   0    4.03    1.20
  -8 -10   0    1.76    0.79
  -8 -10   0    2.87    1.13
  -8  10   0    2.21    0.75
  -8  10   0    2.52    1.01
  -8 -10  -1    9.50    2.30
   8 -10   1    6.12    1.54
  -8  10   1    5.88    1.56
  -8 -10  -1    8.83    1.68
  -8 -10  -1    8.64    1.54
  -8  10   1    6.78    1.33
  -8  10  -1    6.82    1.53
  -8  10  -1    7.36    1.09
   8 -10  -1    5.18    1.27
  -8 -10   1    8.24    1.90
  -8 -10   1    9.84    1.58
   8 -10   2    7.61    1.69
  -8  10   2    8.04    1.87
  -8 -10  -2    4.77    1.84
  -8 -10  -2    8.92    1.76
  -8  10   2    8.90    1.69
   8 -10  -2   12.84    1.80
  -8 -10   2    8.10    1.55
  -8 -10   2    8.28    2.08
  -8  10   3   17.49    2.90
  -8 -10  -3   20.07    2.84
  -8 -10  -3   17.14    3.14
  -8  10   3   14.78    2.55
  -8 -10   3   21.56    2.60
  -8 -10   3   22.45    3.60
  -8  10   4    6.08    1.80
  -8 -10  -4    3.47    1.45
  -8 -10  -4    5.48    2.09
   8 -10  -4    5.26    1.60
  -8 -10   4    3.26    1.21
  -8 -10  -5    4.91    1.92
  -8 -10  -5    4.29    1.58
  -8  10   5    5.17    1.90
  -8 -10   5    5.98    1.66
   8 -10  -5    4.78    1.86
  -8  10  -5    6.47    1.79
  -8 -10  -6    4.44    1.88
  -8  10   6    3.45    1.67
   8 -10  -6    7.38    2.33
  -8 -10   6    6.81    1.88
  -9  10   0   58.68    4.32
   9 -10   0   62.65    4.32
  -9  10   0   63.42    3.46
  -9 -10   0   57.26    3.79
  -9 -10   0   55.02    4.39
  -9  10   1   51.43    4.15
   9 -10   1   50.85    3.99
  -9  10   1   49.55    3.29
  -9 -10  -1   53.73    3.69
   9 -10  -1   52.28    3.73
  -9 -10   1   47.61    4.31
  -9  10  -1   51.13    3.84
  -9 -10   1   55.16    3.57
  -9  10   2   10.08    1.84
  -9 -10  -2   13.82    3.16
  -9 -10  -2   14.37    2.30
   9 -10   2   10.58    2.21
  -9 -10   2    9.75    2.44
  -9 -10   2   11.88    1.97
   9 -10  -2   15.33    2.08
  -9  10   3   36.82    3.34
  -9 -10  -3   35.41    3.98
  -9 -10  -3   36.84    5.17
  -9 -10   3   28.93    3.24
  -9 -10  -4   30.70    4.03
  -9 -10  -4   31.68    4.84
  -9  10   4   36.35    4.29
  -9 -10   4   33.07    3.14
  -9  10   5   14.30    2.85
  -9 -10  -5   13.15    2.83
  -9 -10   5   18.79    2.86
  10 -10   0    1.57    0.90
 -10 -10   0    1.70    0.88
 -10 -10  -1    3.94    1.24
  10 -10   1    3.85    1.47
 -10  10   1    6.19    1.40
 -10 -10   1    5.16    1.34
  10 -10  -1    5.78    1.48
 -10  10  -1    3.99    1.35
 -10 -10   1    7.89    2.19
  10 -10   2    5.99    1.68
 -10 -10  -2    5.61    1.58
 -10  10   2    6.45    1.52
  10 -10  -2    4.71    1.20
 -10 -10   2    2.33    1.13
 -10 -10  -3    2.37    1.21
 -10 -10  -3    0.47    1.30
 -10  10   3    0.51    0.84
 -10 -10   3    0.05    0.78
 -10 -10  -4    7.02    2.04
 -10  10   4    2.80    1.48
 -10 -10   4    3.77    1.49
  11 -10   0   40.61    3.64
 -11 -10   0   36.35    3.24
  11 -10   1   37.82    4.40
 -11 -10  -1   36.68    3.43
 -11 -10   1   41.19    3.40
  11 -10  -1   41.95    3.50
 -11 -10  -2   17.11    2.87
 -11  10   2   22.70    2.90
  11 -10   2   15.70    2.91
 -11 -10   2   17.49    2.65
 -11  10   3   19.38    2.91
 -11 -10  -3   22.30    3.38
 -11 -10   3   14.19    2.48
   0 -11   0    0.46    0.30
   0  11   0   -0.01    0.21
   0 -11   1  483.00   16.95
   0 -11  -1  499.55   17.52
   0  11   1  479.33   17.27
   0  11  -1  502.37   17.57
   0 -11  -1  488.07   17.86
   0 -11  -2   -0.09    0.31
   0  11  -2    0.37    0.34
   0  11  -2    0.04    0.26
   0 -11  -2   -0.08    0.18
   0 -11   2    0.10    0.15
   0 -11  -3  403.26   16.75
   0  11   3  428.23   15.43
   0  11  -3  441.74   16.05
   0 -11  -3  435.90   15.72
   0 -11  -3  437.87   15.20
   0 -11  -3  434.53   15.35
   0 -11   3  411.75   15.16
   0 -11  -4    0.18    0.36
   0  11   4    0.14    0.27
   0  11  -4   -0.21    0.41
   0 -11  -4   -0.34    0.42
   0 -11   4    0.18    0.29
   0  11  -4   -0.02    0.27
   0  11  -5   95.25    5.00
   0 -11   5   91.18    5.49
   0  11   5   91.05    4.24
   0 -11  -5   90.58    4.63
   0  11  -5   89.36    4.55
   0 -11   5   90.35    4.54
   0 -11  -5   94.51    6.03
   0 -11   6   -0.16    0.60
   0  11  -6   -0.01    0.42
   0 -11   6   -0.04    0.42
   0  11  -6    0.39    0.54
   0 -11  -6   -0.17    0.78
   0  11  -7   50.07    3.79
   0 -11   7   52.72    4.32
   0 -11  -7   51.76    5.90
   0 -11  -8   -0.36    0.85
   0 -11  -9   15.07    3.58
   1  11   0   37.63    2.59
  -1  11   0   40.84    2.06
   1  11   0   36.92    2.04
   1 -11   0   41.38    2.26
   1 -11   0   37.04    2.00
  -1 -11   0   36.33    1.97
   1 -11   1  334.57   11.81
   1  11  -1  340.22   12.84
  -1 -11  -1  341.13   12.73
   1  11  -1  345.46   12.59
  -1 -11   1  335.39   11.94
   1  11   1  333.40   13.39
   1 -11  -1  338.61   12.81
  -1  11  -1  334.53   12.38
   1 -11  -1  341.74   12.61
   1  11   1  342.68   12.17
  -1  11   2   23.03    1.66
  -1 -11  -2   27.27    1.53
   1 -11   2   23.52    1.00
  -1 -11  -2   29.07    2.18
   1  11  -2   24.52    1.83
   1  11   2   26.23    1.40
  -1  11  -2   21.26    1.59
   1 -11  -2   22.29    1.71
  -1 -11   2   27.73    1.40
   1 -11  -2   21.11    1.97
  -1 -11  -3   43.01    2.34
  -1  11   3   52.06    2.76
  -1 -11  -3   44.30    3.29
   1 -11   3   51.33    2.14
  -1 -11  -3   45.11    2.38
   1  11  -3   43.55    2.88
   1 -11  -3   51.01    2.34
   1 -11  -3   53.42    3.58
  -1 -11   3   41.58    2.36
  -1  11  -3   49.21    2.78
   1 -11  -3   56.08    3.06
   1  11  -4    1.31    0.67
  -1  11   4    0.32    0.40
  -1 -11  -4    0.37    0.54
   1  11  -4    0.51    0.44
  -1 -11  -4    0.54    0.34
   1 -11   4    0.47    0.34
  -1  11  -4    1.27    0.57
   1 -11  -4    0.44    0.56
   1 -11  -4    1.27    0.84
  -1 -11   4    0.62    0.44
  -1 -11   4    0.30    0.58
  -1  11  -4    0.29    0.29
  -1 -11  -5    7.34    1.89
   1 -11   5    5.98    1.08
   1  11  -5    5.58    1.33
  -1  11   5    6.18    1.16
   1  11  -5    8.18    1.41
  -1  11  -5    7.39    1.41
  -1  11  -5    5.85    1.08
   1 -11  -5    7.67    1.90
   1  11   5    6.79    0.84
  -1 -11   5    6.82    1.26
  -1 -11   5    7.23    1.76
  -1  11   6   13.06    1.79
   1  11  -6   13.78    2.05
   1 -11   6   18.85    2.51
   1  11  -6   14.76    2.31
   1 -11   6   20.18    2.74
  -1 -11  -6   13.35    2.76
  -1  11  -6   18.81    2.33
   1 -11  -6   17.60    3.12
  -1 -11   6   16.75    2.25
  -1 -11   6   14.34    2.55
  -1  11  -6   17.03    2.12
   1  11  -7    1.50    0.92
   1  11  -7    2.18    1.01
  -1 -11  -7    4.87    1.78
  -1  11  -7    1.57    0.88
   1 -11  -7    2.48    1.44
  -1 -11   7    2.40    1.00
  -1 -11   7    1.85    1.16
   1  11  -8    1.32    1.01
  -1 -11  -8    1.32    1.47
   1 -11  -8    0.06    1.30
  -1 -11  -9    5.79    2.22
   1 -11  -9    8.33    2.67
  -2 -11   0  150.58    7.08
   2  11   0  159.52    7.02
   2 -11   0  161.25    6.21
   2 -11   0  159.68    6.60
  -2 -11   0  158.05    6.17
   2  11   0  156.63    6.34
  -2 -11  -1   83.10    3.76
   2  11  -1   74.32    3.67
  -2  11   1   69.28    3.59
   2 -11   1   74.34    2.69
   2 -11   1   80.39    3.73
   2 -11  -1   69.94    3.72
  -2  11  -1   73.44    3.41
  -2  11  -1   68.68    2.68
  -2 -11   1   72.19    3.14
   2 -11  -1   76.58    3.70
   2  11   1   78.46    3.31
   2  11   1   83.57    4.36
  -2 -11   1   71.87    3.94
   2 -11  -1   69.75    3.72
  -2 -11  -2  390.42   13.92
  -2 -11  -2  383.56   14.61
   2  11  -2  376.56   14.35
  -2  11   2  362.06   14.14
  -2 -11   2  364.86   13.54
  -2 -11   2  361.81   14.20
   2 -11  -2  377.84   14.43
   2 -11  -2  383.39   14.79
  -2  11  -2  380.17   13.88
   2 -11  -2  387.78   13.93
   2  11   2  385.70   13.40
  -2 -11  -3    9.64    1.70
  -2  11   3    9.14    1.41
  -2 -11  -3    8.44    1.09
   2 -11   3   10.01    0.58
  -2 -11  -3   10.20    0.78
   2  11  -3    9.43    1.51
  -2  11  -3   10.32    1.33
   2 -11  -3    9.02    1.74
  -2 -11   3    9.76    1.30
  -2  11  -3   10.70    0.62
  -2 -11   3    8.59    1.69
   2 -11  -3    9.15    0.82
   2  11   3   10.10    0.73
  -2 -11   3    9.51    1.19
   2  11  -4  210.66    9.25
  -2  11   4  206.76    8.89
   2 -11   4  184.29    7.78
  -2 -11  -4  215.65    7.63
  -2 -11  -4  215.84    7.79
  -2 -11  -4  200.67    9.79
  -2  11  -4  218.36    8.63
  -2  11  -4  208.44    7.90
   2  11   4  218.57    7.57
   2 -11  -4  212.69   10.04
  -2 -11   4  206.93    9.85
  -2 -11   4  209.62    8.60
  -2  11  -4  209.49    7.52
  -2  11   5    5.55    1.19
  -2 -11  -5    4.42    1.49
   2  11  -5    5.60    1.22
   2  11  -5    3.30    1.12
   2 -11  -5    4.09    1.48
  -2 -11   5    3.44    1.00
  -2 -11   5    3.49    1.31
  -2  11  -5    5.08    1.11
  -2  11  -5    5.92    1.02
   2  11  -6   83.39    4.80
   2  11  -6   78.52    5.06
  -2  11   6   75.21    4.49
  -2 -11  -6   74.03    5.71
  -2  11  -6   85.01    4.52
  -2 -11   6   75.93    4.59
   2 -11  -6   74.64    5.74
  -2 -11   6   74.31    5.47
   2  11  -7    1.10    0.92
   2  11  -7    1.23    1.05
  -2 -11  -7    1.44    1.18
   2 -11  -7    1.18    1.25
  -2 -11   7    1.95    1.24
  -2 -11   7    2.46    1.05
   2  11  -8   10.90    2.37
  -2 -11  -8    6.92    2.40
   2  11  -8    8.48    2.03
  -2 -11   8    6.66    1.90
   2 -11  -8    5.67    2.18
  -2 -11  -9    1.06    1.54
   2 -11  -9    0.72    1.43
  -3 -11   0    9.95    0.93
   3 -11   0    6.61    1.15
  -3 -11   0   11.16    1.53
  -3 -11   0    8.44    1.53
  -3  11   0    6.03    1.05
   3 -11   0    6.92    0.93
   3  11   0    9.76    1.24
  -3  11   1    4.25    0.93
  -3 -11  -1    1.87    0.60
   3 -11   1    2.72    0.75
   3  11  -1    2.15    0.73
   3 -11   1    3.19    0.90
  -3 -11  -1    1.77    0.79
   3  11   1    2.54    0.88
  -3 -11   1    2.71    0.57
   3  11   1    2.49    0.60
   3 -11  -1    5.63    1.03
  -3  11  -1    3.21    0.34
  -3 -11   1    3.04    0.89
  -3 -11   1    1.94    0.78
   3 -11  -1    2.78    0.77
  -3 -11  -2   14.37    1.83
  -3 -11  -2   17.23    2.44
  -3  11   2   16.03    1.58
   3  11  -2   18.10    2.09
   3 -11  -2   15.49    1.35
   3  11   2   14.66    1.05
  -3  11  -2   14.81    1.27
  -3 -11   2   14.34    1.77
  -3 -11   2   15.73    1.25
  -3 -11   2   18.56    2.37
   3 -11  -2   13.56    1.92
  -3 -11  -3   36.89    3.00
  -3 -11  -3   40.73    1.81
  -3  11   3   42.46    2.91
   3  11  -3   40.17    2.94
  -3 -11  -3   41.33    1.73
  -3 -11   3   40.88    2.61
  -3 -11   3   37.29    2.39
  -3  11  -3   46.61    2.52
   3 -11  -3   45.49    2.18
   3  11   3   39.13    1.81
  -3 -11   3   37.01    3.25
   3 -11  -3   46.42    3.40
  -3  11   4    1.13    0.66
  -3 -11  -4    5.12    1.44
  -3 -11  -4    3.60    0.71
   3  11  -4    1.67    0.86
   3 -11  -4    1.40    0.96
  -3 -11   4    1.91    0.72
  -3 -11   4    2.28    1.05
  -3  11  -4    1.90    0.62
  -3  11  -4    1.42    0.40
  -3  11   5   50.45    3.66
   3  11  -5   62.73    4.24
  -3 -11  -5   64.19    4.77
   3 -11  -5   47.40    4.28
  -3  11  -5   50.81    3.21
  -3 -11   5   63.91    3.79
  -3 -11   5   65.18    4.83
   3  11  -6    4.79    1.42
  -3  11   6    3.39    1.17
   3  11  -6    4.92    1.51
  -3 -11  -6    2.73    1.35
   3 -11  -6    2.64    1.35
  -3 -11   6    5.35    1.35
  -3 -11   6    3.51    1.46
  -3 -11  -7    4.47    1.88
   3  11  -7    6.47    1.71
   3  11  -7    3.28    1.28
  -3 -11   7    4.08    1.38
  -3 -11   7    3.01    1.50
   3 -11  -7    6.35    2.12
   3  11  -8    1.50    1.06
  -3 -11  -8   -0.29    1.07
   3  11  -8    0.26    0.92
   3 -11  -8    0.56    1.09
  -3 -11   8    1.77    1.07
  -4  11   0   18.73    1.69
   4 -11   0   17.39    1.66
  -4 -11   0   17.55    1.39
  -4 -11   0   18.59    1.81
   4  11   0   19.87    1.65
  -4 -11   0   23.26    2.24
  -4  11   0   18.02    1.34
   4 -11   0   17.46    1.31
  -4 -11  -1  458.31   17.61
  -4 -11  -1  431.24   16.16
  -4  11   1  416.36   16.54
   4  11  -1  437.26   16.55
   4 -11   1  436.68   16.54
  -4  11   1  424.20   16.34
  -4 -11  -1  442.60   16.36
  -4 -11   1  430.05   15.79
  -4  11  -1  442.67   15.15
  -4 -11   1  432.89   17.02
   4 -11  -1  439.56   16.32
   4  11   1  446.01   15.95
   4 -11  -1  452.39   16.43
  -4 -11   1  426.72   17.09
   4  11  -2    1.24    0.66
  -4 -11  -2    2.87    0.64
  -4 -11  -2    1.39    0.77
   4 -11   2    3.53    0.92
  -4 -11  -2    4.83    1.12
  -4  11   2    3.43    0.98
   4 -11  -2    3.22    0.77
   4  11   2    3.95    0.67
  -4 -11   2    2.21    0.96
   4 -11  -2    3.74    1.04
  -4  11  -2    4.26    0.39
  -4  11  -2    5.01    0.87
  -4 -11   2    2.77    0.89
  -4 -11   2    3.02    0.75
   4 -11   3  245.76    9.89
   4  11  -3  245.45   10.48
  -4 -11  -3  241.84   11.09
  -4 -11  -3  240.80   10.53
  -4 -11  -3  239.76    8.41
  -4  11   3  235.04   10.32
  -4 -11  -3  234.88    8.31
  -4  11  -3  223.40    8.41
  -4 -11   3  236.14    9.55
  -4  11  -3  241.24    9.34
  -4 -11   3  240.60   11.12
   4  11   3  238.86    8.48
   4 -11  -3  246.94    9.03
   4 -11  -3  226.79   10.56
   4  11  -4    7.58    1.68
  -4 -11  -4    9.57    1.96
  -4  11   4    7.98    1.62
  -4 -11   4    9.72    1.56
  -4 -11   4    7.52    1.85
  -4  11  -4   10.09    1.41
   4 -11  -4    8.33    1.90
  -4 -11  -5   18.56    3.09
  -4  11   5   19.40    2.63
   4  11  -5   16.89    2.69
  -4  11  -5   21.28    1.79
  -4 -11   5   22.41    2.58
   4 -11  -5   18.51    3.09
  -4  11  -5   18.47    1.67
  -4 -11   5   23.14    3.46
  -4 -11  -6    1.45    1.17
  -4  11   6    1.20    0.84
   4  11  -6    1.89    1.10
  -4 -11   6    3.80    1.27
  -4 -11   6    1.29    1.13
   4 -11  -6    1.73    1.24
  -4  11   7   29.82    3.13
  -4 -11  -7   28.75    4.46
   4  11  -7   41.08    4.58
   4 -11  -7   36.17    4.93
  -4 -11   7   38.74    3.37
  -4 -11  -8    0.61    1.40
   4  11  -8   -0.35    0.75
  -4 -11   8    0.17    0.74
   4 -11  -8    0.18    1.06
  -5 -11   0    0.20    0.45
  -5 -11   0    0.51    0.64
  -5  11   0    0.65    0.52
  -5 -11   0    0.31    0.39
  -5  11   0    0.22    0.34
   5 -11   0    0.63    0.48
   5  11   0    0.30    0.42
  -5  11   1   30.66    2.32
   5  11  -1   31.38    2.51
  -5 -11  -1   33.10    3.07
  -5 -11  -1   30.48    2.22
  -5  11   1   32.50    2.57
  -5 -11  -1   35.78    2.51
   5 -11   1   34.91    2.62
   5 -11  -1   32.33    2.32
  -5 -11   1   31.96    2.83
  -5  11  -1   33.90    1.67
  -5 -11   1   32.91    2.12
  -5  11  -1   34.50    2.45
   5 -11  -1   35.68    2.51
   5  11   1   33.97    2.22
  -5 -11   1   30.74    2.76
  -5 -11  -2   30.31    2.46
  -5  11   2   35.47    2.83
   5 -11   2   33.55    2.62
  -5 -11  -2   29.74    3.04
  -5  11   2   35.36    2.78
   5  11  -2   27.73    2.56
  -5 -11  -2   31.46    2.11
   5 -11  -2   34.24    2.31
  -5 -11   2   31.37    3.00
   5 -11  -2   36.03    2.74
  -5 -11   2   32.47    2.23
  -5  11  -2   35.99    1.69
   5  11   2   32.96    1.99
   5  11  -3    5.25    1.40
  -5  11   3    7.81    1.76
  -5 -11  -3    5.74    1.46
  -5 -11  -3    6.52    1.79
   5 -11   3    6.81    1.42
  -5  11   3    7.41    1.59
   5 -11  -3    7.17    1.00
   5 -11  -3    7.06    1.61
  -5 -11   3    4.71    1.03
  -5  11  -3    7.33    1.19
  -5 -11   3    5.08    1.62
   5  11  -4    4.60    1.39
  -5 -11  -4    3.86    1.35
  -5  11   4    3.60    1.20
  -5 -11  -4    2.40    1.24
  -5 -11   4    2.80    1.29
  -5  11  -4    2.12    0.69
  -5 -11   4    3.72    1.08
   5 -11  -4    1.96    1.11
  -5 -11  -5    5.89    1.81
   5  11  -5    7.30    1.83
  -5  11   5    5.87    1.56
   5 -11  -5    5.24    1.69
  -5 -11   5    7.87    1.63
  -5  11  -5    6.85    1.43
  -5 -11   5    6.70    1.96
   5  11  -6    7.31    1.90
  -5  11   6    5.70    1.62
  -5 -11  -6    5.85    2.00
  -5  11  -6    7.24    1.14
   5 -11  -6    6.54    2.09
  -5 -11   6    3.44    1.25
  -5 -11  -7    4.02    1.83
   5  11  -7    4.63    1.64
  -5 -11   7    4.21    1.43
   5 -11  -7    5.52    2.06
  -5 -11  -8    2.28    1.72
  -5  11   8   -0.06    1.03
  -5 -11   8    1.18    1.03
   5 -11  -8    1.04    1.57
  -6 -11   0  293.04   12.63
   6 -11   0  305.71   12.35
  -6 -11   0  299.44   11.60
  -6  11   0  300.30   11.29
  -6  11   0  296.43   12.33
  -6 -11   0  294.39   13.25
   6  11   0  307.52   12.16
   6 -11   1    5.67    1.34
   6  11  -1    5.16    1.27
  -6  11   1    3.70    1.13
  -6 -11  -1    3.37    1.00
  -6 -11  -1    3.97    0.97
  -6  11   1    3.70    0.95
  -6 -11  -1    3.17    1.26
  -6 -11   1    3.97    1.30
   6 -11  -1    4.10    1.05
  -6 -11   1    3.00    1.14
   6  11   1    4.90    1.07
   6 -11  -1    4.80    1.09
  -6 -11   1    3.97    0.94
  -6  11  -1    5.16    0.75
  -6  11  -1    4.43    1.09
  -6 -11  -2  135.06    6.12
   6  11  -2  133.71    6.99
   6 -11   2  145.39    6.94
  -6  11   2  131.32    6.78
  -6 -11  -2  139.67    7.84
  -6  11   2  143.51    7.21
  -6 -11  -2  135.45    6.63
   6 -11  -2  137.34    6.76
  -6 -11   2  135.49    7.61
  -6 -11   2  135.13    6.19
   6 -11  -2  144.50    6.36
  -6  11  -2  135.54    5.47
  -6 -11  -3   10.90    1.95
  -6  11   3    9.58    1.93
  -6 -11  -3    9.18    2.20
   6  11  -3    9.14    1.88
  -6  11   3    9.79    1.93
   6 -11  -3    8.59    1.17
  -6 -11   3    9.10    1.54
  -6  11  -3    7.81    1.26
   6 -11  -3    9.67    1.91
  -6 -11   3    8.36    2.07
  -6 -11  -4  108.43    7.00
  -6  11   4  119.72    6.91
   6  11  -4  108.29    6.50
  -6 -11  -4   95.43    6.21
  -6  11   4   99.69    6.27
  -6  11  -4  100.09    4.97
   6 -11  -4  112.40    6.64
  -6 -11   4  110.56    7.27
  -6 -11   4  120.28    5.86
  -6 -11  -5    1.77    1.10
  -6  11   5    3.18    1.30
   6  11  -5    2.92    1.30
  -6  11   5    1.77    1.20
  -6 -11   5    2.83    1.13
  -6 -11   5    2.26    1.33
  -6  11  -5    2.44    1.04
   6 -11  -5    2.82    1.39
  -6 -11  -6    8.51    2.37
  -6  11   6    8.23    2.24
   6  11  -6   12.08    2.54
   6 -11  -6    9.86    2.46
  -6 -11   6    8.84    1.93
  -6  11  -6   11.48    1.85
  -6  11   7    3.74    1.80
  -6 -11  -7    5.42    2.17
  -6 -11   7    2.58    1.33
   6 -11  -7    5.31    2.08
  -7 -11   0   18.95    2.64
   7  11   0   17.35    2.23
  -7  11   0   23.31    1.71
  -7 -11   0   21.65    3.29
  -7  11   0   24.50    2.35
  -7 -11   0   18.98    1.83
   7 -11   0   23.38    2.78
   7 -11   1    5.95    1.47
  -7 -11  -1    8.99    2.17
  -7  11   1    7.33    1.60
   7  11  -1    6.91    1.52
  -7 -11  -1    9.83    1.70
  -7 -11  -1    9.79    1.56
  -7  11   1    7.15    1.30
  -7  11  -1    7.26    1.45
   7 -11  -1    7.16    1.42
  -7  11  -1    6.86    0.97
  -7 -11   1    8.20    1.83
  -7 -11   1    9.36    1.45
  -7  11   2    6.63    1.49
   7  11  -2    9.97    1.95
  -7  11   2    5.05    1.44
  -7 -11  -2    9.55    1.70
   7 -11   2    6.19    1.55
  -7 -11  -2    8.30    2.14
  -7 -11   2    9.92    2.15
  -7 -11   2    9.70    1.53
   7 -11  -2    9.70    1.81
   7 -11  -2    5.37    1.19
  -7 -11  -3    1.91    1.01
  -7  11   3    0.65    0.82
   7  11  -3    1.89    1.02
  -7  11   3    0.60    0.78
  -7 -11  -3    2.24    1.28
   7 -11  -3    1.06    0.78
  -7 -11   3    0.92    0.76
   7 -11  -3    0.91    0.49
  -7  11  -3    0.81    0.52
  -7 -11   3    2.53    1.25
  -7 -11  -4   21.29    3.57
  -7 -11  -4   20.37    3.17
  -7  11   4   21.89    3.21
   7  11  -4   18.21    2.99
  -7  11   4   25.62    3.53
   7 -11  -4   20.30    3.11
  -7 -11   4   14.48    2.96
  -7 -11   4   19.04    2.48
  -7 -11  -5    1.80    1.14
  -7  11   5    1.08    1.09
   7  11  -5    3.40    1.39
  -7 -11  -5    3.74    1.64
  -7 -11   5    1.10    0.87
   7 -11  -5    0.18    0.96
  -7 -11  -6    6.86    2.23
  -7  11   6    7.79    2.27
  -7 -11   6    6.40    1.74
   7 -11  -6    5.79    2.00
  -7 -11  -7   -0.43    0.91
  -7  11   7    0.75    1.10
  -7 -11   7    0.86    0.90
   7 -11  -7    0.39    1.29
  -8  11   0   10.88    1.42
  -8 -11   0   11.02    2.15
   8 -11   0    9.08    1.77
  -8 -11   0   11.61    1.75
  -8  11   0    8.92    1.77
  -8  11   1   98.40    5.84
   8 -11   1   97.62    5.70
  -8  11   1   91.83    4.83
  -8 -11  -1   93.45    5.42
  -8 -11  -1  107.39    9.35
  -8 -11  -1   97.39    5.18
  -8 -11   1   91.99    4.90
  -8 -11   1   94.06    6.08
  -8  11  -1   91.24    5.37
   8 -11  -1   91.18    5.27
  -8  11   2   15.77    2.29
  -8 -11  -2   11.93    2.69
   8 -11   2   16.52    2.65
  -8  11   2   15.29    2.60
  -8 -11  -2   16.02    2.34
  -8 -11   2   18.33    3.07
  -8 -11   2   11.86    1.83
   8 -11  -2   17.51    2.20
  -8 -11  -3   60.17    4.37
  -8 -11  -3   59.09    5.32
  -8  11   3   64.33    4.54
  -8  11   3   53.50    5.18
  -8 -11   3   60.55    5.17
  -8 -11   3   58.01    3.87
   8 -11  -3   57.23    3.24
  -8  11   4    1.31    1.17
  -8 -11  -4    2.53    1.57
  -8 -11  -4    1.42    1.07
  -8 -11   4    1.40    0.94
   8 -11  -4    1.55    1.21
  -8  11   5   48.83    4.64
  -8 -11  -5   57.69    5.39
  -8 -11  -5   44.76    5.32
   8 -11  -5   60.21    5.01
  -8 -11   5   56.86    4.24
  -8 -11  -6    0.63    1.22
  -8  11   6    1.48    1.27
   8 -11  -6    0.11    1.00
  -8 -11   6    0.12    0.78
  -9 -11   0   19.28    2.87
  -9 -11   0   20.71    2.51
   9 -11   0   18.90    2.73
  -9  11   0   19.71    2.81
  -9  11   0   19.41    2.31
  -9  11   1    3.41    1.30
   9 -11   1    3.32    1.30
  -9 -11  -1    2.53    1.04
  -9  11   1    3.19    0.97
  -9 -11   1    2.25    0.96
   9 -11  -1    4.01    1.20
  -9  11  -1    3.35    1.20
  -9 -11   1    2.80    1.34
  -9  11   2   14.35    2.24
   9 -11   2   16.24    2.72
  -9 -11  -2   15.88    2.48
  -9 -11   2   15.01    2.15
   9 -11  -2   11.44    1.87
  -9 -11   2   16.81    3.23
  -9  11   3    4.18    1.38
  -9 -11  -3    3.44    1.25
  -9 -11  -3    6.06    2.24
  -9 -11   3    2.61    1.08
  -9  11   4    2.59    1.30
  -9 -11  -4    4.42    1.73
  -9 -11  -4    3.41    1.79
  -9 -11   4    6.49    1.65
  -9  11   5    3.89    1.68
  -9 -11  -5    4.44    1.82
  -9 -11   5    5.52    1.66
   9 -11  -5    2.51    1.51
 -10 -11   0   45.13    3.45
  10 -11   0   42.22    3.63
 -10 -11  -1   -0.14    0.53
  10 -11   1   -0.74    0.57
 -10  11   1   -0.28    0.60
  10 -11  -1    0.76    0.74
 -10 -11   1    0.03    0.62
 -10 -11   1    0.07    0.92
 -10 -11  -2   66.13    4.79
 -10  11   2   72.13    4.54
  10 -11   2   61.24    4.93
  10 -11  -2   73.47    4.41
 -10 -11   2   71.05    4.58
 -10 -11  -3    5.07    1.61
 -10  11   3    5.86    1.65
 -10 -11   3    6.44    1.67
 -10  11   4   28.89    3.94
 -10 -11  -4   34.40    4.58
 -10 -11   4   31.44    3.69
 -11 -11   0   16.71    2.56
  11 -11   0   21.50    3.04
  11 -11   1    0.42    0.89
 -11 -11  -1    1.28    0.95
 -11 -11   1    0.44    0.81
  11 -11  -1    0.70    0.81
  11 -11   2    8.25    2.15
 -11 -11  -2    9.90    2.14
 -11  11   2   10.65    2.27
 -11 -11   2   10.38    2.06
 -11  11   3    0.27    0.95
 -11 -11  -3    1.29    1.05
 -11 -11   3    0.52    0.95
   0 -12   0   34.54    1.89
   0  12   0   30.72    1.82
   0  12   1    0.07    0.21
   0  12  -1    0.20    0.27
   0 -12  -1   -0.26    0.24
   0 -12   1   -0.13    0.15
   0 -12  -1    0.17    0.26
   0 -12  -2  180.61    8.02
   0  12  -2  184.58    7.52
   0 -12  -2  184.96    7.31
   0  12  -2  185.81    7.45
   0 -12   2  183.43    6.60
   0  12  -3    0.96    0.52
   0  12   3    0.74    0.39
   0 -12  -3    0.86    0.44
   0 -12  -3    1.23    0.71
   0 -12   3    0.86    0.34
   0 -12  -4   72.64    3.86
   0  12  -4   72.20    4.12
   0 -12  -4   74.14    4.96
   0  12   4   77.42    3.61
   0  12  -4   84.91    3.72
   0 -12   4   70.61    3.49
   0 -12  -5    0.72    0.65
   0  12  -5    0.31    0.47
   0 -12   5    0.94    0.54
   0  12  -5    1.33    0.58
   0  12   5    0.31    0.37
   0 -12  -5    1.04    0.89
   0 -12   6   22.80    3.08
   0 -12   6   21.86    2.02
   0 -12  -6   21.15    3.47
   0  12  -6   26.45    3.02
   0  12  -6   23.39    2.12
   0 -12  -7    0.33    1.09
   0 -12   7    0.03    0.71
   0  12  -7    1.36    0.91
   0 -12  -8   11.29    2.94
   0 -12  -9   -0.39    1.25
   1 -12   0   58.98    3.05
   1  12   0   54.68    3.44
   1 -12   0   57.15    2.82
  -1  12   0   67.37    2.97
  -1 -12   0   57.02    2.79
   1  12   0   62.39    2.93
   1  12  -1  223.10    8.73
   1 -12   1  227.63    8.02
  -1 -12  -1  220.61    8.87
   1  12  -1  217.74    9.04
   1 -12  -1  226.13    8.78
   1 -12  -1  210.87    8.89
   1  12   1  230.52    9.66
  -1 -12   1  220.58    8.10
   1  12   1  224.44    8.35
  -1  12  -1  230.18    8.60
   1  12  -2   46.94    2.79
  -1 -12  -2   43.14    2.96
   1 -12   2   48.36    1.80
   1  12  -2   49.34    2.50
  -1 -12  -2   49.20    2.41
  -1  12   2   46.76    2.57
  -1 -12   2   42.57    2.11
   1  12   2   43.23    2.20
   1 -12  -2   50.36    2.80
  -1  12  -2   48.12    2.62
   1 -12  -2   50.01    3.19
   1 -12   3  119.83    4.55
   1  12  -3  122.79    5.78
  -1 -12  -3  131.68    6.51
  -1  12   3  123.40    5.40
  -1 -12  -3  124.59    5.08
  -1 -12  -3  128.16    5.14
   1 -12  -3  119.65    5.02
   1 -12  -3  123.14    5.66
  -1  12  -3  116.64    5.46
   1 -12  -3  120.51    6.36
  -1 -12   3  119.12    4.98
  -1 -12  -4   84.65    3.90
  -1 -12  -4   82.57    3.38
  -1 -12  -4   79.88    5.21
  -1  12   4   87.23    4.20
  -1 -12  -4   86.26    3.36
   1 -12   4   81.52    3.65
   1  12  -4   74.63    4.48
  -1  12  -4   85.00    4.39
  -1 -12   4   79.43    3.96
   1 -12  -4   88.55    5.46
  -1  12  -4   92.85    3.79
   1  12  -5   39.72    2.64
  -1  12   5   33.95    2.43
   1 -12   5   33.96    2.22
  -1 -12  -5   32.97    4.03
   1  12  -5   32.91    2.79
  -1 -12   5   32.61    3.18
   1 -12  -5   35.65    4.12
  -1  12  -5   42.75    2.44
  -1  12  -5   34.67    2.64
  -1 -12   5   33.31    2.43
  -1  12   6   61.16    4.27
   1  12  -6   67.19    4.00
   1  12  -6   66.03    4.32
  -1 -12  -6   64.08    5.20
   1 -12   6   58.60    4.36
  -1 -12   6   64.70    4.82
  -1 -12   6   66.15    3.91
   1 -12  -6   60.53    5.08
  -1  12  -6   51.85    3.71
   1  12  -7   30.59    2.77
   1  12  -7   28.03    3.43
  -1 -12  -7   24.04    3.96
  -1 -12   7   27.33    3.06
  -1  12  -7   25.08    2.95
  -1 -12   7   22.64    3.46
   1 -12  -7   20.97    3.68
  -1 -12  -8   23.68    4.16
   1  12  -8   30.70    3.78
   1 -12  -8   21.12    4.01
  -1 -12  -9    2.36    1.70
   1 -12  -9    4.15    2.11
  -2 -12   0   21.11    1.44
   2  12   0   23.53    2.03
   2  12   0   25.38    1.65
   2 -12   0   23.04    1.78
   2 -12   0   22.27    1.49
  -2 -12   0   22.69    2.08
   2 -12   1   97.73    3.65
   2 -12   1  100.99    4.65
   2  12  -1   99.38    4.64
  -2 -12  -1  101.86    4.66
  -2  12   1   91.77    4.53
   2  12  -1   97.09    4.75
   2  12   1  102.19    5.31
  -2 -12   1   90.15    4.90
   2 -12  -1  100.89    4.77
  -2  12  -1  105.73    4.45
   2  12   1   99.51    4.23
  -2 -12   1   97.45    4.06
   2 -12  -1  100.97    4.78
  -2  12  -1  111.06    3.58
  -2 -12  -2   10.85    1.64
   2  12  -2   11.63    1.61
  -2  12   2   10.92    1.43
  -2 -12   2    9.30    1.42
   2 -12  -2   13.30    1.89
  -2 -12   2    9.27    0.88
   2 -12  -2   11.86    1.18
  -2  12  -2   12.05    1.36
   2  12   2   13.21    0.94
   2 -12   3    9.17    0.43
  -2 -12  -3    7.22    1.09
  -2  12   3    8.50    1.31
  -2 -12  -3    7.86    1.61
  -2 -12  -3    7.88    0.74
   2  12  -3    7.86    1.43
  -2 -12   3   10.16    1.19
   2 -12  -3    7.09    1.62
  -2 -12   3   10.93    1.45
   2  12   3    9.38    0.74
   2 -12  -3    7.46    0.96
  -2  12  -3    8.39    1.24
  -2 -12   3    7.57    1.67
   2  12  -4    8.89    1.68
  -2  12   4    3.52    1.00
  -2 -12  -4    8.15    0.73
  -2 -12  -4    8.86    0.85
  -2 -12  -4    9.28    1.97
  -2  12  -4    4.30    1.01
  -2 -12   4    7.55    1.70
  -2 -12   4    8.67    1.32
   2 -12  -4    2.60    1.11
   2  12   4    7.54    0.66
  -2 -12  -5   22.30    3.31
   2  12  -5   21.95    2.73
  -2  12   5   21.81    2.04
  -2 -12   5   21.70    1.99
   2 -12  -5   23.14    3.40
  -2 -12   5   22.36    3.21
  -2  12  -5   23.68    2.04
   2  12  -6    2.46    1.07
  -2 -12  -6    1.27    1.09
   2  12  -6    1.20    0.73
  -2  12   6    1.01    0.72
  -2 -12   6    0.70    0.93
   2 -12  -6    0.24    0.91
  -2 -12   6    1.76    0.79
  -2  12  -6    2.84    0.92
  -2 -12  -7    0.61    1.08
   2  12  -7   -0.43    0.73
   2  12  -7    0.33    0.65
  -2 -12   7    0.65    0.98
  -2 -12   7    0.25    0.63
   2 -12  -7    1.03    1.26
  -2 -12  -8    2.77    1.66
   2  12  -8    0.75    1.04
   2 -12  -8    4.27    1.98
  -2 -12  -9    6.86    2.70
   2 -12  -9    7.12    2.56
  -3 -12   0  402.49   16.24
  -3  12   0  413.92   15.45
   3 -12   0  412.83   15.55
   3 -12   0  410.27   14.88
   3  12   0  420.77   15.28
  -3 -12   0  415.65   14.96
   3  12  -1  135.90    6.20
  -3 -12  -1  134.10    6.94
  -3  12   1  148.37    6.34
  -3 -12  -1  141.52    6.07
  -3 -12   1  135.23    5.56
  -3 -12   1  142.38    6.74
   3 -12  -1  146.18    6.23
  -3 -12   1  138.71    6.62
  -3  12  -1  141.52    4.99
   3  12   1  139.72    5.73
   3  12   1  135.56    6.74
   3 -12  -1  136.84    6.18
  -3 -12  -2  119.22    6.42
  -3 -12  -2  115.64    5.70
  -3  12   2  119.13    5.61
   3  12  -2  109.99    5.60
   3  12   2  118.50    4.77
  -3 -12   2  120.42    4.98
  -3  12  -2  121.99    5.18
  -3 -12   2  117.82    6.20
  -3 -12   2  122.01    5.73
   3 -12  -2  116.24    5.90
   3 -12  -2  114.65    5.24
  -3 -12  -3   71.87    4.47
   3  12  -3   72.83    4.30
  -3  12   3   68.98    4.07
  -3 -12  -3   76.06    2.94
  -3  12  -3   73.27    3.67
  -3 -12   3   71.19    3.59
  -3 -12   3   65.89    3.81
   3 -12  -3   73.37    4.63
   3 -12  -3   75.91    3.40
   3  12   3   74.64    3.03
  -3 -12   3   69.16    4.68
  -3 -12  -4   53.28    4.11
   3  12  -4   60.08    3.94
  -3 -12  -4   56.06    2.93
  -3  12   4   58.13    3.71
  -3 -12   4   54.71    4.29
  -3  12  -4   55.77    3.22
   3 -12  -4   58.71    4.36
  -3 -12   4   57.71    3.33
  -3 -12  -5   69.07    5.21
  -3  12   5   70.26    4.42
   3  12  -5   80.13    4.96
  -3 -12   5   76.08    5.44
   3 -12  -5   64.26    5.15
  -3  12  -5   70.59    3.96
  -3 -12   5   75.54    4.25
   3  12  -6    5.78    1.63
  -3 -12  -6    3.81    1.63
  -3  12   6    6.10    1.51
  -3 -12   6    8.55    1.66
  -3  12  -6   11.36    2.65
  -3 -12   6    7.37    2.01
   3 -12  -6    8.68    2.29
  -3 -12  -7    5.41    2.05
   3  12  -7    5.28    1.66
  -3 -12   7    4.32    1.69
  -3 -12   7    5.49    1.49
   3 -12  -7    2.74    1.55
   3  12  -8    1.56    1.19
  -3 -12  -8    1.84    1.45
  -3 -12   8    2.27    1.17
   3 -12  -8    3.44    1.91
  -4  12   0   67.20    3.10
  -4  12   0   59.91    3.49
   4  12   0   62.33    3.42
  -4 -12   0   60.17    4.05
   4 -12   0   65.05    3.65
   4 -12   0   65.57    3.05
  -4 -12   0   57.28    3.66
  -4 -12   0   60.78    3.11
   4  12  -1    1.10    0.62
  -4  12   1    1.47    0.61
  -4  12   1    1.69    0.68
  -4 -12  -1    0.75    0.47
  -4 -12  -1    0.80    0.74
  -4 -12  -1    0.26    0.41
   4 -12   1    2.07    0.76
  -4 -12   1    1.50    0.71
   4 -12  -1    1.55    0.60
   4 -12  -1    1.10    0.58
  -4  12  -1    2.50    0.38
   4  12   1    0.11    0.35
  -4 -12   1   -0.24    0.41
  -4 -12   1    0.18    0.35
   4  12  -2   30.86    2.52
   4 -12   2   31.96    2.41
  -4 -12  -2   31.05    2.43
  -4 -12  -2   34.34    3.09
  -4 -12  -2   29.20    1.94
  -4  12   2   30.27    2.46
  -4 -12   2   31.02    2.55
  -4 -12   2   31.47    2.02
  -4 -12   2   31.97    2.89
   4 -12  -2   30.91    2.15
   4  12   2   30.90    1.82
  -4  12  -2   32.30    2.06
   4 -12  -2   28.47    2.46
  -4 -12  -3    3.46    0.51
  -4  12   3    3.47    1.03
  -4 -12  -3    3.23    1.24
  -4 -12  -3    3.23    0.42
   4  12  -3    2.49    1.01
   4 -12   3    3.50    0.94
  -4 -12  -3    3.50    1.16
  -4 -12   3    4.52    0.94
  -4  12  -3    3.32    0.81
   4 -12  -3    4.39    1.34
  -4 -12   3    2.69    1.14
   4  12   3    4.92    0.64
   4 -12  -3    4.26    0.79
   4  12  -4   21.82    2.85
  -4  12   4   24.83    2.43
  -4 -12  -4   22.93    3.13
  -4  12  -4   21.43    1.82
  -4 -12   4   25.25    3.45
  -4 -12   4   28.81    2.24
   4 -12  -4   25.50    3.34
  -4  12   5    9.84    1.90
   4  12  -5   14.31    2.42
  -4 -12  -5   11.14    2.42
   4 -12  -5   11.58    2.47
  -4 -12   5   15.08    2.13
  -4  12  -5   11.48    1.49
  -4 -12   5   10.68    2.39
  -4  12  -5   12.48    1.68
  -4 -12  -6   13.32    2.89
  -4  12   6   12.31    2.25
   4  12  -6   12.60    2.46
  -4 -12   6   12.43    2.73
   4 -12  -6   15.53    3.06
  -4 -12   6   12.68    2.17
  -4  12   7    0.76    0.84
  -4 -12  -7    2.99    1.62
   4  12  -7    1.10    1.20
   4 -12  -7    1.32    1.21
  -4 -12   7    1.95    1.01
   4  12  -8    1.60    1.21
  -4 -12  -8    1.57    1.61
  -4 -12   8    1.00    0.95
   4 -12  -8    2.00    1.72
  -5 -12   0  164.38    7.69
  -5 -12   0  163.29    8.18
  -5  12   0  162.86    6.58
  -5  12   0  165.01    7.42
  -5 -12   0  167.76    6.83
   5 -12   0  157.62    7.35
   5  12   0  158.16    7.16
  -5  12   1   81.42    4.66
  -5 -12  -1   84.77    4.51
  -5 -12  -1   82.28    5.31
   5 -12   1   89.89    4.74
  -5 -12  -1   83.80    4.29
  -5  12   1   84.53    4.39
   5  12  -1   88.14    4.74
  -5  12  -1   85.38    3.42
   5 -12  -1   88.36    4.39
   5 -12  -1   88.54    4.55
  -5 -12   1   78.55    3.96
  -5 -12   1   80.46    5.03
   5  12   1   82.03    4.15
  -5 -12   1   85.76    5.13
  -5  12   2  172.39    8.18
  -5 -12  -2  173.17    9.02
  -5 -12  -2  161.13    7.20
   5 -12   2  183.66    8.05
  -5  12   2  168.69    8.09
  -5 -12  -2  172.88    7.90
   5  12  -2  178.96    8.27
  -5 -12   2  180.78    7.37
   5  12   2  177.51    7.04
   5 -12  -2  181.16    8.14
   5 -12  -2  177.69    7.57
  -5  12  -2  180.69    6.47
  -5 -12   2  171.40    8.76
  -5 -12  -3  109.13    5.97
   5  12  -3  108.03    6.03
  -5  12   3  105.03    5.91
  -5 -12  -3   99.82    6.45
  -5 -12   3  114.14    6.74
  -5  12  -3  100.74    4.91
  -5 -12   3  116.76    5.29
   5 -12  -3  109.50    6.14
   5 -12  -3  104.12    4.74
  -5  12   4   25.67    2.61
   5  12  -4   21.58    2.99
  -5 -12  -4   22.10    3.08
  -5  12  -4   21.05    1.79
  -5 -12   4   23.43    3.48
   5 -12  -4   18.38    2.88
  -5 -12   4   26.89    2.28
   5  12  -5   61.41    4.64
  -5  12   5   67.64    4.65
  -5 -12  -5   52.75    4.66
   5 -12  -5   65.27    5.15
  -5  12  -5   58.61    3.71
  -5 -12   5   59.07    5.13
  -5 -12   5   63.22    4.04
   5  12  -6   12.35    2.52
  -5 -12  -6   13.23    2.94
  -5  12   6    7.44    1.81
  -5  12  -6   11.11    1.37
   5 -12  -6   13.34    2.87
  -5 -12   6   12.19    2.16
   5  12  -7    1.33    1.16
  -5 -12  -7   -0.51    1.05
   5 -12  -7    1.14    1.25
  -5 -12   7    0.75    0.82
  -5 -12  -8    0.96    1.54
  -5  12   8    0.36    1.01
   5 -12  -8    0.76    1.17
  -5 -12   8    0.10    0.82
  -6  12   0    9.35    1.24
  -6  12   0   10.56    1.77
  -6 -12   0   10.38    2.08
  -6 -12   0   13.53    2.06
   6 -12   0    8.36    1.60
  -6 -12   0   12.97    1.59
   6  12   0   15.16    2.02
   6 -12   1   36.54    2.90
   6  12  -1   37.86    2.96
  -6  12   1   34.82    2.87
  -6  12   1   40.62    2.68
  -6 -12  -1   34.50    3.42
  -6 -12  -1   36.51    2.77
  -6 -12  -1   33.35    2.50
  -6  12  -1   37.84    1.92
  -6  12  -1   34.60    2.71
   6 -12  -1   35.16    2.72
  -6 -12   1   36.50    3.23
  -6 -12   1   39.96    2.53
   6  12   1   36.17    2.51
   6 -12  -1   34.06    2.51
  -6 -12  -2    8.80    1.35
  -6 -12  -2    7.44    2.04
  -6  12   2    5.32    1.37
  -6  12   2    8.42    1.75
   6  12  -2    9.99    1.84
   6 -12   2    6.48    1.48
  -6 -12  -2    7.60    1.49
   6 -12  -2    5.73    1.38
  -6 -12   2    8.80    1.36
   6 -12  -2    6.19    1.23
  -6 -12   2    9.27    2.04
   6  12  -3   20.41    2.86
  -6  12   3   17.02    2.65
  -6 -12  -3   16.10    2.96
  -6 -12  -3   19.33    2.62
  -6  12   3   20.34    2.77
  -6  12  -3   20.86    1.73
  -6 -12   3   15.98    2.80
  -6 -12   3   16.07    2.05
   6 -12  -3   21.51    2.83
   6 -12  -3   18.16    1.53
  -6  12   4    0.38    0.67
  -6 -12  -4    1.28    0.93
   6  12  -4    1.02    0.95
  -6 -12  -4    1.37    1.11
  -6  12   4    0.37    0.75
  -6 -12   4    1.79    0.85
  -6 -12   4    1.28    1.10
   6 -12  -4   -0.33    0.56
  -6  12  -4    1.20    0.58
   6  12  -5    9.60    2.25
  -6  12   5   12.99    2.47
  -6 -12  -5   10.10    2.43
  -6  12   5   12.16    2.61
  -6 -12   5   13.70    2.17
  -6 -12   5   14.30    3.43
   6 -12  -5   14.77    2.89
  -6 -12  -6    4.45    1.83
   6  12  -6    2.96    1.46
  -6  12   6    5.12    1.81
   6 -12  -6    5.67    2.01
  -6  12  -6    4.23    1.16
  -6 -12   6    3.48    1.27
  -6  12   7    3.11    1.76
  -6 -12  -7    6.54    2.29
   6 -12  -7    4.98    2.16
  -6 -12   7    3.20    1.39
  -7  12   0    0.93    0.49
  -7 -12   0   -0.10    0.57
   7  12   0    0.04    0.44
   7 -12   0    0.78    0.71
  -7 -12   0    0.44    0.54
  -7  12   0    0.77    0.60
  -7 -12  -1   83.73    4.56
  -7 -12  -1   79.31    5.80
  -7 -12  -1   80.47    4.76
  -7  12   1   82.15    4.39
  -7  12   1   81.54    5.03
   7  12  -1   86.62    5.04
   7 -12   1   82.90    5.00
  -7 -12   1   85.91    4.38
  -7  12  -1   81.27    4.77
   7 -12  -1   75.45    4.63
  -7  12  -1   82.00    3.66
  -7 -12   1   86.10    5.52
  -7  12   2   55.91    4.32
  -7  12   2   59.91    4.07
  -7 -12  -2   65.66    4.18
   7  12  -2   68.44    4.59
   7 -12   2   62.52    4.33
  -7 -12  -2   70.35    5.36
  -7 -12   2   63.75    3.76
   7 -12  -2   70.70    4.32
  -7 -12   2   64.74    4.98
   7 -12  -2   71.56    4.00
  -7  12   3   41.08    3.58
  -7 -12  -3   36.34    4.67
   7  12  -3   47.08    3.87
  -7 -12  -3   42.40    3.59
  -7  12   3   44.05    3.82
   7 -12  -3   43.91    3.61
  -7 -12   3   51.23    4.51
  -7  12  -3   48.21    2.93
  -7 -12   3   47.98    3.23
   7 -12  -3   43.64    2.69
  -7 -12  -4   46.19    4.01
  -7  12   4   42.87    3.93
  -7 -12  -4   44.79    5.40
   7  12  -4   44.22    3.98
  -7  12   4   40.57    4.64
  -7 -12   4   41.76    4.34
  -7 -12   4   43.93    3.31
   7 -12  -4   55.66    4.33
  -7 -12  -5   13.79    2.85
   7  12  -5   13.69    2.69
  -7  12   5   20.83    3.48
  -7 -12   5   20.17    2.64
   7 -12  -5   14.84    2.86
  -7  12   6   42.23    5.20
  -7 -12  -6   35.45    4.99
  -7 -12   6   46.87    3.85
   7 -12  -6   43.86    5.30
  -7  12   7    1.41    1.30
  -7 -12  -7    0.91    1.34
   7 -12  -7   -0.26    0.99
  -7 -12   7    0.66    0.93
  -8  12   0   16.75    1.55
   8 -12   0   26.34    3.14
  -8 -12   0   16.42    2.63
  -8  12   0   20.41    2.73
  -8 -12   0   16.07    2.08
  -8  12   1    2.04    1.02
  -8 -12  -1    1.31    0.80
   8 -12   1    1.84    0.91
  -8 -12  -1    2.82    1.00
  -8  12   1    2.94    0.93
  -8 -12   1    3.03    1.00
  -8 -12   1    2.50    1.28
   8 -12  -1    1.47    0.78
  -8  12  -1    1.58    0.84
  -8  12   2   10.24    1.84
  -8 -12  -2    8.48    1.75
  -8  12   2    9.02    1.97
   8 -12   2   11.82    2.27
  -8 -12  -2   10.08    2.65
  -8 -12   2    6.37    1.87
  -8 -12   2   12.22    1.81
   8 -12  -2    7.72    1.44
  -8 -12  -3    2.64    1.61
  -8  12   3    1.03    0.80
  -8 -12  -3    3.27    1.23
  -8 -12   3    2.01    0.98
   8 -12  -3    2.09    0.73
  -8 -12   3    1.51    1.12
   8 -12  -3    0.08    0.67
  -8  12   4    2.13    1.21
  -8 -12  -4    1.35    1.32
  -8 -12  -4    1.32    1.07
  -8 -12   4    0.94    0.83
   8 -12  -4    1.55    1.11
  -8 -12  -5    2.06    1.28
  -8 -12  -5    1.46    1.32
  -8  12   5    3.14    1.54
   8 -12  -5    2.64    1.42
  -8 -12   5    3.57    1.24
  -8  12   6    0.97    1.17
  -8 -12  -6    1.12    1.19
   8 -12  -6    1.34    1.27
  -8 -12   6    0.59    0.81
  -9 -12   0   45.14    3.21
  -9 -12   0   40.84    3.69
  -9  12   0   36.74    3.39
   9 -12   0   36.03    3.29
   9 -12   1   24.92    3.24
  -9  12   1   21.78    2.08
  -9 -12  -1   22.76    2.80
  -9 -12   1   23.45    2.64
   9 -12  -1   25.10    2.99
  -9  12  -1   24.24    3.03
  -9 -12   1   22.75    3.52
   9 -12   2   20.40    3.06
  -9 -12  -2   20.15    2.80
  -9  12   2   17.30    2.46
  -9 -12   2   21.67    2.58
  -9 -12   2   17.68    3.28
   9 -12  -2   19.68    2.43
  -9 -12  -3   13.48    2.48
  -9 -12  -3   13.31    3.19
  -9  12   3   14.26    2.47
  -9 -12   3   12.82    2.18
  -9 -12  -4   37.78    5.46
  -9  12   4   39.11    4.44
  -9 -12  -4   34.63    4.43
  -9 -12   4   34.48    3.19
  -9 -12  -5   19.87    3.60
  -9  12   5   26.83    4.07
  -9 -12   5   26.99    3.42
   9 -12  -5   29.55    4.21
 -10 -12   0   -0.52    0.41
  10 -12   0    0.93    0.84
 -10 -12  -1   21.82    2.89
  10 -12   1   16.35    2.73
 -10 -12   1   18.16    2.49
  10 -12  -1   18.08    2.68
 -10  12   2    1.80    0.97
  10 -12   2    2.52    1.21
 -10 -12  -2    2.48    1.16
  10 -12  -2    0.44    0.66
 -10 -12   2    3.98    1.29
 -10  12   3   15.61    2.64
 -10 -12  -3   12.44    2.55
 -10 -12   3   13.12    2.31
 -10  12   4    0.52    1.02
 -10 -12  -4    0.20    1.06
 -10 -12   4    1.49    1.06
 -11 -12   0   25.08    3.16
  11 -12   0   22.48    3.19
 -11 -12  -1    4.89    1.45
  11 -12   1    3.85    1.55
 -11 -12   1    3.29    1.32
  11 -12  -1    2.47    1.17
 -11 -12  -2   24.98    3.45
  11 -12   2   24.77    3.59
 -11 -12   2   29.48    3.52
   0 -13   0    0.94    0.37
   0  13   0    0.52    0.31
   0 -13  -1  160.76    6.88
   0  13  -1  158.74    6.58
   0 -13   1  160.26    6.04
   0  13   1  166.65    6.39
   0 -13  -1  163.09    6.59
   0 -13  -2    0.11    0.24
   0  13  -2    0.07    0.25
   0 -13   2    0.11    0.17
   0  13  -2   -0.11    0.22
   0 -13  -2   -0.24    0.27
   0  13  -3  252.49    9.87
   0 -13  -3  228.90   10.52
   0 -13   3  229.20    8.71
   0 -13  -3  253.59    9.58
   0 -13   4    0.45    0.35
   0 -13  -4    0.45    0.42
   0  13   4    0.42    0.36
   0  13  -4    0.18    0.50
   0 -13  -4    0.37    0.61
   0 -13  -4    0.23    0.16
   0 -13  -4    0.66    0.23
   0 -13  -5   87.46    6.10
   0  13  -5   91.62    5.20
   0  13  -5  106.69    4.78
   0  13   5   93.60    4.46
   0 -13   5  102.17    4.64
   0  13  -6    0.22    0.51
   0  13  -6    0.28    0.54
   0 -13  -6   -0.23    0.80
   0 -13   6   -0.04    0.42
   0 -13   6    1.05    0.91
   0  13  -7   16.94    2.56
   0 -13   7   21.93    3.31
   0 -13  -7   21.36    3.77
   0 -13  -8   -0.26    0.93
   0 -13  -9   13.98    3.58
  -1  13   0   16.02    1.27
   1  13   0   19.68    1.40
   1 -13   0   16.22    1.28
   1  13   0   19.61    1.89
  -1 -13   0   19.21    1.34
   1 -13   0   16.88    1.43
  -1 -13  -1   59.14    3.32
   1 -13   1   63.60    2.67
   1  13  -1   59.89    3.52
   1  13  -1   61.10    3.23
   1 -13  -1   68.55    3.53
   1  13   1   61.89    2.94
   1 -13  -1   67.08    3.34
  -1  13  -1   65.99    3.17
  -1 -13   1   65.08    2.75
   1  13   1   59.48    3.87
  -1 -13  -2   78.35    3.44
  -1 -13  -2   74.48    4.17
   1  13  -2   73.44    3.83
   1 -13   2   72.76    2.74
  -1  13   2   69.99    3.56
   1  13  -2   75.04    3.59
   1  13   2   75.77    3.26
   1 -13  -2   66.72    4.07
  -1 -13   2   70.95    3.05
  -1  13  -2   70.79    3.60
   1 -13  -2   77.81    3.83
   1  13  -3   70.45    3.97
  -1 -13  -3   64.21    4.31
   1 -13   3   72.45    2.78
  -1  13   3   72.69    3.65
  -1 -13  -3   71.74    3.39
  -1 -13  -3   71.69    3.40
  -1 -13   3   63.61    3.13
   1 -13  -3   73.97    3.45
   1 -13  -3   79.62    4.01
   1 -13  -3   76.62    4.63
  -1  13  -3   73.75    3.82
  -1 -13  -4   16.72    1.40
  -1 -13  -4   18.14    1.23
  -1  13   4   14.36    1.46
   1  13  -4   19.92    2.40
   1 -13   4   15.04    1.12
  -1 -13  -4   14.18    2.40
  -1 -13  -4   18.09    1.16
   1 -13  -4   14.81    2.56
  -1  13  -4   13.25    1.80
  -1 -13   4   20.67    1.51
   1 -13   5   18.48    1.51
   1  13  -5   22.01    2.69
  -1 -13  -5   19.35    3.07
  -1  13   5   19.82    1.76
  -1 -13   5   17.71    1.68
  -1  13  -5   23.21    2.55
   1 -13  -5   23.54    3.36
  -1  13  -5   21.43    1.63
  -1 -13   5   19.74    2.98
   1  13  -6    5.97    1.52
  -1 -13  -6    8.63    2.32
   1  13  -6    7.19    1.43
   1 -13   6    9.19    1.97
  -1  13  -6   10.10    1.81
  -1 -13   6    7.31    1.91
  -1 -13   6    7.12    1.40
   1 -13  -6    9.22    2.34
   1  13  -7   19.18    2.83
   1  13  -7   23.08    3.18
  -1 -13  -7   16.14    3.37
  -1  13  -7   20.92    2.70
   1 -13  -7   23.35    3.94
  -1 -13   7   17.48    3.07
  -1 -13  -8    4.18    2.00
   1  13  -8    4.93    1.67
   1 -13  -8    4.84    2.08
  -1 -13  -9    0.86    1.37
   1 -13  -9   -0.93    1.15
  -2 -13   0   71.22    3.31
   2  13   0   72.16    3.47
   2 -13   0   67.38    3.29
   2  13   0   72.99    4.14
  -2  13   1    3.83    0.85
   2  13  -1    4.11    0.92
  -2 -13  -1    5.20    0.98
   2  13  -1    5.77    1.03
   2 -13   1    4.42    0.48
   2 -13  -1    5.16    1.05
  -2 -13   1    4.52    0.68
   2  13   1    5.64    1.36
  -2 -13   1    3.24    0.96
  -2  13  -1    4.39    0.81
   2  13   1    4.82    0.78
  -2  13   2  194.56    7.90
   2  13  -2  191.08    8.08
  -2 -13  -2  185.91    8.26
  -2  13  -2  192.00    7.65
   2  13   2  193.68    7.17
  -2 -13   2  191.98    7.20
   2 -13  -2  181.61    7.69
   2 -13  -2  170.73    8.25
  -2 -13   2  193.47    8.17
  -2  13   3   49.68    2.97
  -2 -13  -3   43.71    2.24
   2  13  -3   47.48    3.16
  -2 -13  -3   47.04    3.44
  -2  13  -3   48.72    2.83
   2 -13  -3   44.78    2.46
  -2 -13   3   45.54    2.86
   2  13   3   43.34    2.15
   2 -13  -3   50.09    3.62
  -2 -13   3   46.64    2.47
   2 -13   4  156.87    5.85
   2  13  -4  157.99    7.56
  -2 -13  -4  161.29    6.33
  -2 -13  -4  156.54    8.19
  -2 -13  -4  156.00    6.10
  -2  13   4  157.77    7.11
  -2  13  -4  150.91    6.90
  -2 -13   4  159.30    8.19
   2  13   4  164.63    5.97
  -2 -13   4  163.61    6.74
   2 -13  -4  144.12    8.07
   2  13  -5    2.72    1.06
  -2 -13  -5    3.12    1.42
  -2  13   5    2.93    0.94
  -2 -13   5    3.28    1.33
  -2 -13   5    3.18    0.92
   2 -13  -5    3.30    1.37
  -2  13  -5    4.75    1.13
   2  13  -6   62.18    4.50
  -2 -13  -6   65.94    5.38
  -2  13   6   61.82    3.96
  -2 -13   6   67.71    5.26
  -2 -13   6   68.07    4.07
   2 -13  -6   62.90    5.33
  -2  13  -6   64.39    4.02
  -2 -13  -7    7.83    2.45
   2  13  -7   12.92    2.39
   2  13  -7    8.57    1.80
   2 -13  -7    9.95    2.63
  -2 -13   7    5.97    1.87
  -2 -13   7   11.10    1.97
   2  13  -8   25.30    3.66
  -2 -13  -8   27.46    4.71
   2 -13  -8   27.63    4.66
   3 -13   0   -0.05    0.32
   3 -13   0    0.28    0.31
   3  13   0    0.63    0.41
  -3 -13   0    0.46    0.35
  -3 -13   0    1.12    0.71
  -3  13   1  115.22    5.40
   3  13  -1  115.37    5.40
  -3 -13  -1  115.76    6.22
  -3 -13  -1  114.48    5.25
  -3 -13   1  117.84    5.91
  -3 -13   1  116.74    4.77
  -3  13  -1  105.22    4.13
   3  13   1  126.65    5.02
   3  13   1  123.18    6.12
   3 -13  -1  113.15    5.36
   3 -13  -1  102.98    5.24
   3  13  -2    4.15    1.05
  -3  13   2    7.19    1.26
  -3 -13  -2    5.90    1.23
   3 -13  -2    7.46    1.49
   3 -13  -2    6.77    1.13
  -3  13  -2    7.84    1.15
   3  13   2    5.62    0.79
  -3 -13   2    5.74    1.22
  -3 -13   2    6.67    0.95
  -3 -13   2    5.37    1.33
  -3 -13  -3   18.49    1.10
  -3 -13  -3   19.39    2.54
  -3 -13  -3   17.35    1.52
   3  13  -3   19.29    2.35
  -3  13   3   16.58    1.74
  -3  13  -3   18.97    1.58
   3 -13  -3   14.37    1.29
  -3 -13   3   16.42    2.46
   3 -13  -3   15.04    2.38
  -3 -13   3   19.88    1.53
   3  13   3   19.92    1.18
  -3 -13   3   17.68    1.74
  -3  13   4   11.68    1.85
   3  13  -4   10.50    1.94
  -3 -13  -4   12.97    2.31
  -3  13  -4    9.77    1.47
  -3 -13   4   10.68    1.49
   3 -13  -4   13.40    2.41
  -3 -13   4    9.57    2.01
  -3  13   5    3.54    1.06
  -3 -13  -5    3.95    1.51
   3  13  -5    4.28    1.38
  -3 -13   5    4.93    1.16
  -3  13  -5    2.00    0.79
  -3 -13   5    7.55    1.92
   3 -13  -5    4.14    1.51
  -3 -13  -6    5.36    1.95
  -3  13   6    9.06    1.73
   3  13  -6    7.50    1.85
  -3  13  -6    7.60    1.49
  -3 -13   6    6.50    1.99
   3 -13  -6    9.94    2.43
  -3 -13   6    5.70    1.44
  -3 -13  -7    5.03    1.99
   3  13  -7    4.18    1.58
   3 -13  -7    4.56    1.84
  -3 -13   7    5.53    1.46
  -3 -13  -8    2.57    1.75
   3  13  -8    1.45    1.25
   3 -13  -8    3.36    1.95
  -3 -13   8    2.19    1.33
  -4 -13   0   10.98    1.31
   4  13   0   12.40    1.60
  -4 -13   0    8.62    1.51
  -4  13   0   11.21    1.06
   4 -13   0   10.02    1.52
   4 -13   0   10.56    1.20
  -4  13   0   10.01    1.49
  -4 -13   0   10.38    1.91
  -4  13   1  276.57   11.27
  -4 -13  -1  293.36   12.38
   4  13  -1  272.12   11.19
  -4 -13  -1  277.49   10.91
  -4 -13  -1  272.05   11.01
   4 -13   1  289.11   11.34
   4 -13  -1  267.53   10.92
   4 -13  -1  275.59   11.09
  -4 -13   1  258.62   11.63
  -4  13  -1  278.36    9.71
   4  13   1  278.53   10.63
  -4 -13   1  276.72   11.79
  -4 -13   1  274.41   10.43
  -4  13   2   24.88    2.19
  -4 -13  -2   24.95    1.79
   4 -13   2   22.67    2.07
  -4 -13  -2   25.12    3.22
  -4 -13  -2   24.54    2.18
   4  13  -2   26.09    2.29
   4 -13  -2   23.31    1.89
   4  13   2   24.58    1.62
  -4 -13   2   25.05    1.77
  -4 -13   2   28.16    2.43
  -4  13  -2   24.89    1.82
  -4 -13   2   24.06    2.51
   4 -13  -2   24.86    2.29
   4 -13   3   93.21    4.87
  -4 -13  -3   91.03    3.80
  -4 -13  -3   99.07    5.50
   4  13  -3   86.25    5.17
  -4  13   3   89.66    5.09
   4  13   3   91.90    3.77
  -4 -13   3   92.99    4.45
  -4  13  -3   90.95    4.44
  -4 -13   3   91.68    5.80
   4 -13  -3   88.47    5.41
   4 -13  -3   93.58    4.24
   4  13  -4    6.72    1.61
  -4  13   4    7.38    1.55
  -4 -13  -4    7.65    1.84
  -4 -13   4    8.30    1.38
   4 -13  -4    9.69    2.12
  -4 -13   4    9.33    2.17
  -4  13  -4    8.72    1.35
   4  13  -5   46.34    3.85
  -4 -13  -5   46.71    4.23
  -4  13   5   42.85    3.50
   4 -13  -5   43.29    4.18
  -4 -13   5   45.76    4.29
  -4  13  -5   43.84    2.94
  -4 -13   5   53.43    3.40
  -4  13  -5   47.93    2.82
   4  13  -6    1.16    1.11
  -4 -13  -6    1.58    1.27
  -4  13   6    0.97    0.82
  -4 -13   6    1.92    1.20
  -4 -13   6    2.33    1.01
   4 -13  -6    2.56    1.39
   4  13  -7    8.83    2.14
  -4  13   7    9.90    2.09
  -4 -13  -7    8.85    2.71
   4 -13  -7    9.93    2.72
  -4 -13   7   10.37    2.00
   4  13  -8   -0.57    0.74
  -4 -13  -8    2.16    1.83
  -4 -13   8    0.72    0.85
   4 -13  -8   -0.32    1.13
  -5  13   0   83.48    4.64
   5 -13   0   84.36    4.70
   5  13   0   84.57    4.49
  -5 -13   0   89.12    4.99
  -5 -13   0   88.02    4.20
  -5 -13   0   87.70    5.42
  -5  13   0   85.49    3.95
  -5 -13  -1   91.86    4.60
   5 -13   1   96.72    5.04
  -5 -13  -1   81.52    5.53
  -5 -13  -1   90.47    4.78
  -5  13   1   88.17    4.62
  -5  13   1   91.24    4.98
   5  13  -1   90.23    4.94
   5 -13  -1  103.01    4.76
  -5  13  -1   98.14    3.65
  -5 -13   1   82.87    4.18
  -5 -13   1   83.48    5.26
   5  13   1   79.40    4.30
  -5 -13   1   83.11    5.29
   5 -13  -1  102.43    4.95
   5  13  -2   47.82    3.42
  -5  13   2   41.66    3.18
  -5  13   2   40.78    3.13
  -5 -13  -2   46.04    2.72
  -5 -13  -2   43.87    3.11
   5 -13   2   43.39    3.15
  -5 -13  -2   40.82    3.74
   5 -13  -2   40.99    2.78
   5 -13  -2   35.31    2.93
   5  13   2   45.28    2.50
  -5 -13   2   47.73    3.79
  -5 -13   2   45.29    2.69
   5  13  -3   54.69    4.06
  -5  13   3   70.95    4.37
  -5 -13  -3   53.50    3.98
  -5 -13  -3   53.43    4.53
  -5  13  -3   61.40    3.39
   5 -13  -3   64.05    4.37
  -5 -13   3   60.74    4.68
  -5 -13   3   53.79    3.33
   5 -13  -3   65.90    3.27
  -5 -13  -4   29.68    3.65
   5  13  -4   28.80    3.59
  -5  13   4   29.87    2.87
  -5 -13   4   27.33    3.80
   5 -13  -4   30.39    3.76
  -5  13  -4   25.48    2.08
  -5 -13   4   36.00    2.59
  -5  13   5    2.67    1.22
   5  13  -5    4.64    1.57
  -5 -13  -5    3.65    1.52
   5 -13  -5    1.93    1.24
  -5 -13   5    3.20    1.10
  -5 -13   5    2.43    1.36
   5  13  -6    1.45    1.08
  -5  13   6    1.96    1.07
  -5 -13  -6    4.17    1.78
  -5 -13   6    1.67    0.95
  -5  13  -6    1.76    0.60
   5 -13  -6    1.43    1.28
   5  13  -7    3.09    1.46
  -5 -13  -7    3.34    1.77
   5 -13  -7    2.37    1.60
  -5 -13   7    6.05    1.78
  -5 -13  -8    2.71    2.04
   5  13  -8    1.97    1.43
  -5 -13   8    1.56    1.11
   5 -13  -8    1.95    1.63
   6  13   0  143.37    6.83
   6 -13   0  134.45    6.91
  -6  13   0  146.67    7.10
  -6 -13   0  143.10    7.92
  -6  13   0  148.18    6.07
  -6 -13   0  157.83    6.54
  -6 -13   0  138.36    7.27
  -6  13   1   20.67    2.21
  -6 -13  -1   23.31    2.06
  -6  13   1   22.40    2.01
  -6 -13  -1   25.61    2.30
  -6 -13  -1   26.00    3.61
   6  13  -1   26.36    2.43
   6 -13   1   25.76    2.43
   6  13   1   23.59    1.99
  -6 -13   1   23.42    3.04
   6 -13  -1   24.73    2.25
   6 -13  -1   26.84    2.15
  -6  13  -1   23.23    2.17
  -6 -13   1   26.59    2.00
  -6  13  -1   24.59    1.46
   6  13  -2   90.62    5.42
   6 -13   2   97.88    5.39
  -6 -13  -2   97.44    5.23
  -6 -13  -2   82.11    6.01
  -6 -13  -2   92.99    4.66
  -6  13   2   92.78    5.27
  -6  13   2   92.52    5.45
  -6 -13   2   93.82    4.65
   6  13   2   89.75    4.35
   6 -13  -2   93.80    4.86
   6 -13  -2   97.77    5.29
  -6 -13   2   90.19    5.97
  -6 -13  -3    2.19    1.00
   6  13  -3    2.95    1.26
  -6  13   3    5.16    1.47
  -6  13   3    4.35    1.33
  -6 -13  -3    3.31    1.41
  -6  13  -3    5.20    1.08
   6 -13  -3    4.84    1.40
  -6 -13   3    3.24    1.39
   6 -13  -3    3.83    0.87
  -6 -13   3    4.46    1.12
   6  13  -4   75.52    5.29
  -6  13   4   81.64    5.30
  -6 -13  -4   68.38    5.10
  -6 -13  -4   70.33    5.62
  -6  13   4   72.49    5.30
  -6 -13   4   85.44    4.60
  -6 -13   4   73.05    5.77
  -6  13  -4   72.61    4.03
   6 -13  -4   85.91    5.61
   6  13  -5    2.54    1.26
  -6  13   5    2.94    1.38
  -6 -13  -5    1.93    1.22
  -6  13   5    1.41    0.97
  -6 -13   5    2.07    0.98
   6 -13  -5    1.97    1.41
   6  13  -6    9.07    2.29
  -6 -13  -6   10.90    2.72
  -6  13   6   15.25    3.01
   6 -13  -6   13.90    3.02
  -6  13  -6    8.72    1.64
  -6 -13   6   14.33    2.33
  -6 -13  -7    2.93    1.82
  -6  13   7    2.70    1.54
   6  13  -7    3.83    1.71
  -6 -13   7    4.44    1.50
   6 -13  -7    4.14    1.93
  -7 -13   0   38.12    3.29
  -7 -13   0   38.96    2.69
   7 -13   0   40.13    3.16
   7  13   0   36.26    2.89
  -7  13   0   36.41    2.27
  -7  13   0   34.45    2.96
  -7 -13  -1    3.79    1.48
  -7  13   1    2.13    0.76
   7 -13   1    2.83    1.09
  -7 -13  -1    3.78    1.06
  -7  13   1    2.19    0.95
  -7 -13  -1    4.75    1.28
   7  13  -1    4.21    1.29
   7  13   1    2.55    0.88
  -7 -13   1    4.11    1.33
  -7 -13   1    2.95    0.90
   7 -13  -1    3.83    1.11
  -7  13  -1    3.95    1.10
  -7  13   2   11.72    2.17
   7 -13   2    9.96    1.93
   7  13  -2   11.18    2.12
  -7 -13  -2   10.38    2.46
  -7 -13  -2   10.94    1.89
  -7  13   2   10.34    1.86
  -7 -13   2    9.74    1.55
   7 -13  -2   12.06    1.76
   7 -13  -2   14.03    2.11
  -7 -13   2    9.69    2.17
  -7 -13  -3   15.15    3.14
  -7  13   3   12.31    2.27
   7  13  -3   15.42    2.67
  -7  13   3   11.33    2.25
  -7 -13  -3   18.22    2.67
   7 -13  -3   16.64    1.57
   7 -13  -3   15.01    2.47
  -7  13  -3   15.30    1.92
  -7 -13   3   16.14    2.99
  -7 -13   3   13.91    2.02
  -7 -13  -4    1.73    1.08
  -7  13   4    2.31    1.11
  -7 -13  -4    0.47    1.13
   7  13  -4    0.98    0.90
  -7  13   4    1.92    1.22
  -7 -13   4    3.50    1.72
  -7 -13   4    1.21    0.86
   7 -13  -4    1.90    1.08
  -7  13   5   10.00    2.46
  -7 -13  -5    5.98    1.92
   7  13  -5    5.77    1.81
   7 -13  -5   10.04    2.43
  -7 -13   5    7.48    1.71
  -7  13   6    0.95    0.99
  -7 -13  -6    1.82    1.40
   7  13  -6    1.31    1.19
   7 -13  -6    1.41    1.35
  -7 -13   6    0.77    0.89
  -7 -13  -7    5.49    2.28
  -7  13   7    5.29    2.11
  -7 -13   7    6.64    1.91
   7 -13  -7    7.62    2.49
  -8  13   0    0.46    0.62
   8 -13   0    0.13    0.52
  -8 -13   0    0.22    0.62
  -8  13   0    0.40    0.48
  -8 -13   0    0.25    0.62
   8  13  -1   68.11    4.55
  -8  13   1   63.70    4.59
   8 -13   1   67.70    4.64
  -8  13   1   69.86    3.91
  -8 -13  -1   68.02    4.22
  -8 -13   1   62.44    3.86
   8 -13  -1   67.47    4.33
  -8 -13   1   68.08    5.09
  -8  13  -1   59.57    4.22
  -8 -13  -2    2.97    1.51
  -8  13   2    1.29    0.84
  -8  13   2    1.83    0.87
   8  13  -2    1.83    1.05
  -8 -13  -2    2.28    1.02
   8 -13   2    2.86    1.21
   8 -13  -2    2.63    0.93
  -8 -13   2    2.49    0.94
  -8 -13   2    3.93    1.61
  -8  13   3   45.32    3.75
   8  13  -3   42.85    3.89
  -8 -13  -3   49.38    3.94
  -8 -13  -3   41.61    5.36
   8 -13  -3   37.82    2.68
  -8 -13   3   41.94    4.43
   8 -13  -3   48.86    3.90
  -8 -13   3   45.06    3.30
  -8  13  -3   42.88    3.30
  -8  13   4    4.51    1.63
   8  13  -4    6.29    1.85
  -8 -13  -4    3.10    1.62
  -8 -13  -4    5.01    1.72
   8 -13  -4    7.91    2.09
  -8 -13   4    6.19    1.52
  -8 -13  -5   24.34    4.20
  -8 -13  -5   36.17    4.74
  -8  13   5   31.27    4.30
  -8 -13   5   28.45    3.41
   8 -13  -5   26.98    3.92
  -8 -13  -6    5.50    2.10
  -8  13   6    5.08    2.04
   8 -13  -6    5.97    2.17
  -8 -13   6    5.54    1.79
  -9 -13   0   12.21    2.37
  -9  13   0    8.68    1.91
  -9 -13   0    9.93    1.79
   9 -13   0    9.72    1.93
  -9  13   1    4.92    1.20
  -9 -13  -1    4.88    1.36
   9 -13   1    4.80    1.50
  -9  13  -1    6.19    1.52
   9 -13  -1    3.55    1.21
  -9 -13   1    3.75    1.21
  -9 -13   1    3.41    1.47
  -9 -13  -2   13.13    2.32
   9 -13   2   13.46    2.53
  -9  13   2    9.28    1.80
  -9 -13   2   11.71    2.98
  -9 -13   2   11.45    1.94
   9 -13  -2   10.53    1.85
  -9 -13  -3    9.80    2.92
  -9 -13  -3   12.38    2.44
  -9  13   3   15.88    2.59
  -9 -13   3   15.17    2.34
   9 -13  -3   17.20    1.69
  -9 -13  -4   14.30    2.87
  -9 -13  -4   17.12    3.71
  -9  13   4   13.25    2.68
  -9 -13   4   13.46    2.30
  -9 -13  -5    7.46    2.38
  -9  13   5    5.11    1.83
  -9 -13   5    4.02    1.49
   9 -13  -5    3.14    1.64
  10 -13   0    8.77    2.02
 -10 -13   0    5.12    1.42
 -10 -13  -1    0.91    0.76
  10 -13   1    1.41    1.05
 -10 -13   1    1.39    0.94
  10 -13  -1    0.65    0.75
 -10  13   2   28.57    2.79
 -10 -13  -2   36.55    4.09
  10 -13   2   32.89    4.07
 -10 -13   2   39.01    3.20
  10 -13  -2   35.63    2.99
 -10  13   3    7.76    1.90
 -10 -13  -3    5.32    1.74
 -10 -13   3    3.26    1.30
 -10  13   4   12.86    2.61
 -10 -13  -4   17.09    3.26
 -10 -13   4   14.58    2.61
  11 -13   0    0.36    0.92
 -11 -13   0    1.90    1.06
  11 -13   1   14.31    2.72
 -11 -13  -1   14.06    2.53
 -11 -13   1   13.49    2.29
  11 -13   2    2.41    1.49
 -11 -13  -2    1.52    1.04
 -11 -13   2    1.90    1.16
   0 -14   0  155.39    6.27
   0  14   0  153.05    6.26
   0  14   1    0.14    0.21
   0 -14   1    0.34    0.22
   0 -14  -1   -0.06    0.27
   0  14  -1    0.07    0.25
   0 -14  -1    0.43    0.30
   0 -14  -2   36.06    2.23
   0 -14   2   38.97    1.68
   0  14  -2   35.55    2.39
   0  14  -2   36.89    2.45
   0 -14  -2   34.86    2.69
   0 -14  -3    0.52    0.41
   0  14  -3    1.48    0.61
   0 -14  -3    0.45    0.58
   0 -14   3    0.06    0.22
   0  14  -3    0.12    0.22
   0  14  -4  188.72    8.20
   0 -14   4  170.29    7.00
   0 -14  -4  186.78    6.90
   0 -14  -4  189.66    7.84
   0  14   4  178.15    7.34
   0 -14  -4  183.33    6.81
   0 -14  -4  182.48    9.16
   0  14  -5    0.01    0.42
   0 -14   5    0.07    0.33
   0 -14  -5    0.20    0.73
   0  14   5    0.13    0.34
   0  14  -6   45.56    3.54
   0 -14  -6   48.10    5.46
   0 -14   6   46.24    4.00
   0  14  -7    0.97    0.80
   0 -14  -7    0.66    0.95
   0 -14   7    0.46    0.88
   0 -14  -8   13.07    3.37
   0 -14  -9   -0.74    1.26
  -1  14   0   81.91    3.72
   1 -14   0   73.87    3.62
   1  14   0   78.70    3.72
   1  14   0   83.44    4.58
  -1 -14   0   82.65    3.69
   1 -14   0   76.09    3.88
   1  14  -1   85.21    4.19
   1 -14   1   88.88    3.59
  -1 -14  -1   84.70    4.32
   1  14  -1   86.61    4.59
   1 -14  -1   82.70    4.19
  -1  14  -1   86.95    4.08
   1  14   1   98.77    5.22
  -1 -14   1   91.07    3.66
   1 -14  -1   85.34    4.36
   1  14   1   89.00    3.90
   1 -14   2   68.28    2.49
   1  14  -2   64.64    3.35
  -1 -14  -2   62.16    3.10
  -1 -14  -2   52.70    3.60
   1  14  -2   58.68    3.45
   1 -14  -2   56.34    3.72
  -1  14  -2   60.99    3.30
  -1 -14   2   69.92    2.79
   1 -14  -2   66.14    3.52
   1  14   2   64.24    2.97
   1  14  -3   93.70    4.99
  -1 -14  -3  100.19    4.44
  -1 -14  -3   99.86    5.66
  -1 -14  -3   95.11    4.39
   1 -14   3  101.68    3.68
  -1  14   3  102.29    4.68
  -1 -14   3   96.21    4.10
   1  14   3   97.43    4.14
  -1  14  -3   98.94    4.85
   1 -14  -3  107.04    5.78
   1 -14  -3   98.83    4.50
  -1 -14  -4   51.13    4.13
  -1  14   4   57.98    3.28
   1  14  -4   61.89    3.84
  -1 -14  -4   60.90    2.80
   1 -14   4   56.03    2.57
  -1 -14  -4   63.46    3.17
  -1 -14   4   61.78    3.01
   1 -14  -4   57.37    2.44
   1 -14  -4   58.80    4.38
   1 -14  -4   55.46    2.39
  -1  14  -4   55.02    3.47
  -1  14   5   27.57    2.08
   1  14  -5   17.30    2.50
  -1 -14  -5   18.83    3.13
  -1 -14   5   19.13    2.93
  -1  14  -5   28.28    2.42
  -1 -14   5   22.79    1.85
   1 -14  -5   22.84    3.39
  -1  14  -5   30.72    2.64
  -1 -14  -6   20.98    3.52
   1  14  -6   17.63    2.58
   1 -14  -6   17.01    3.20
  -1 -14   6   22.85    2.02
  -1  14  -6   19.07    2.54
  -1 -14   6   22.40    3.32
  -1 -14  -7   15.07    3.25
   1  14  -7   13.28    2.41
   1 -14   7   14.21    2.97
  -1  14  -7   14.15    2.31
  -1 -14   7   13.62    2.78
   1 -14  -7   13.94    3.12
  -1 -14  -8    9.13    2.74
   1  14  -8   12.75    2.54
   1 -14  -8   16.83    3.77
   2  14   0   25.43    2.24
   2 -14   0   20.87    1.53
  -2 -14   0   22.44    1.55
   2  14   0   19.67    1.57
   2  14  -1   77.60    4.01
   2  14  -1   81.49    4.30
  -2 -14  -1   80.15    4.05
   2 -14   1   78.87    3.13
   2  14   1   77.28    3.63
   2 -14  -1   78.03    4.12
   2  14   1   73.67    4.60
  -2 -14   1   76.96    3.43
  -2  14  -1   89.41    3.91
  -2 -14   1   79.42    4.52
   2  14  -2   31.76    2.33
  -2 -14  -2   32.02    2.48
  -2  14   2   23.89    1.97
  -2  14  -2   25.75    1.91
   2 -14  -2   23.98    2.75
   2  14   2   31.64    1.74
   2 -14  -2   25.62    1.99
  -2 -14   2   30.55    2.39
  -2 -14   2   33.11    1.73
  -2 -14  -3   30.38    1.74
  -2 -14  -3   32.53    2.80
   2  14  -3   27.70    2.39
  -2  14   3   28.42    2.18
  -2 -14   3   29.76    1.81
  -2  14  -3   29.08    2.14
   2 -14  -3   27.63    1.88
   2  14   3   28.94    1.63
  -2 -14   3   29.93    2.29
   2 -14  -3   27.99    2.68
  -2 -14  -4   23.61    3.20
  -2 -14  -4   25.71    1.71
  -2  14   4   23.63    2.06
   2  14  -4   28.25    2.54
  -2 -14  -4   24.24    1.57
  -2 -14   4   26.49    3.37
  -2 -14   4   29.11    1.93
   2  14   4   24.74    1.43
   2 -14  -4   23.90    1.14
   2 -14  -4   21.71    3.10
   2 -14  -4   24.80    1.12
  -2  14  -4   27.82    2.19
  -2  14   5   33.30    2.57
  -2 -14  -5   34.76    4.23
   2  14  -5   32.16    2.93
  -2 -14   5   37.24    2.50
  -2 -14   5   29.45    3.78
  -2  14  -5   32.39    2.60
   2 -14  -5   27.96    3.89
   2  14  -6   20.04    2.88
  -2 -14  -6   17.74    3.31
  -2  14   6   19.06    2.01
  -2  14  -6   18.99    2.43
   2 -14  -6   17.48    3.23
  -2 -14   6   19.81    3.22
  -2 -14   6   20.22    2.40
  -2 -14  -7    5.01    2.03
   2  14  -7    8.01    1.93
  -2 -14   7    7.66    1.65
   2 -14  -7    6.28    2.14
  -2 -14   7    8.12    2.25
  -2 -14  -8    6.11    2.37
   2  14  -8    5.74    1.73
   2 -14  -8    8.98    2.71
  -3 -14   0  136.25    6.93
   3  14   0  138.13    5.99
   3 -14   0  126.30    5.56
   3 -14   0  140.64    6.31
   3  14   0  131.30    6.59
  -3 -14   0  144.68    5.79
  -3  14   1  122.25    5.74
  -3 -14  -1  129.63    6.75
   3  14  -1  130.07    5.85
  -3 -14  -1  121.52    5.63
   3  14   1  131.74    5.39
  -3 -14   1  125.08    6.32
   3 -14  -1  127.81    5.83
  -3  14  -1  117.39    4.49
   3  14   1  117.11    6.34
  -3 -14   1  126.65    5.13
   3 -14  -1  116.89    5.69
  -3 -14  -2   28.19    2.42
   3  14  -2   32.89    2.54
  -3  14   2   34.08    2.49
   3 -14  -2   32.48    2.65
   3  14   2   36.22    1.96
   3 -14  -2   30.26    2.22
  -3  14  -2   29.40    2.11
  -3 -14   2   32.77    1.95
  -3 -14   2   36.22    2.73
  -3 -14   2   34.63    2.94
  -3  14   3   31.38    2.53
   3  14  -3   39.84    2.96
  -3 -14  -3   36.03    1.82
  -3 -14  -3   31.63    2.50
  -3 -14  -3   39.39    3.17
   3 -14  -3   34.46    2.17
   3  14   3   35.70    1.85
  -3  14  -3   31.61    2.28
   3 -14  -3   31.92    2.96
  -3 -14   3   36.11    3.21
  -3 -14   3   36.70    2.20
  -3 -14   3   37.16    2.70
  -3  14   4   35.62    2.81
   3  14  -4   37.40    3.14
  -3 -14  -4   36.16    3.38
  -3 -14   4   39.19    2.51
   3 -14  -4   33.33    3.92
  -3  14  -4   38.06    2.62
  -3 -14   4   44.09    3.78
   3  14  -5    3.67    1.26
  -3 -14  -5    5.35    1.78
  -3 -14  -5    4.04    0.53
  -3  14   5    3.48    1.09
  -3  14  -5    2.83    0.90
   3 -14  -5    5.34    1.72
  -3 -14   5    3.64    0.99
  -3 -14   5    4.45    1.57
   3  14  -6   27.17    3.50
  -3 -14  -6   26.69    4.12
  -3  14   6   29.98    2.73
   3 -14  -6   31.53    4.49
  -3 -14   6   31.34    2.63
  -3 -14   6   29.27    4.12
  -3  14  -6   33.37    2.69
   3  14  -7    6.59    1.88
  -3 -14  -7    7.48    2.44
  -3 -14   7   10.95    1.93
   3 -14  -7    4.35    1.86
   3  14  -8    4.34    1.74
  -3 -14  -8    4.95    2.22
   3 -14  -8    5.59    2.25
   4  14   0  205.55    8.69
  -4 -14   0  202.60    8.33
  -4  14   0  211.98    8.92
   4 -14   0  215.15    8.19
  -4 -14   0  208.67    9.81
  -4 -14   0  204.91    9.14
  -4  14   0  214.46    8.22
   4 -14   0  216.59    9.08
  -4 -14  -1   30.48    2.91
  -4 -14  -1   29.56    2.15
  -4  14   1   22.98    2.11
   4  14  -1   31.03    2.37
  -4 -14  -1   31.25    2.28
   4 -14   1   25.08    2.22
   4  14   1   27.36    1.94
   4 -14  -1   24.83    2.06
  -4 -14   1   26.60    2.55
  -4  14  -1   23.91    1.24
  -4 -14   1   29.03    2.60
   4 -14  -1   24.51    2.10
  -4 -14   1   31.13    1.90
   4  14  -2  124.20    6.22
  -4 -14  -2  117.18    5.42
  -4  14   2  125.08    6.14
  -4 -14  -2  115.94    6.87
   4 -14   2  134.07    6.15
  -4 -14  -2  121.83    6.09
   4  14   2  125.05    5.23
   4 -14  -2  115.06    5.65
  -4  14  -2  126.56    5.56
  -4 -14   2  123.81    6.34
   4 -14  -2  129.14    6.34
  -4 -14   2  121.46    6.78
  -4 -14   2  118.42    5.29
  -4  14   3   19.42    2.50
  -4 -14  -3   27.21    3.20
   4  14  -3   27.52    3.08
  -4 -14  -3   25.47    1.54
  -4 -14   3   18.92    2.92
   4 -14  -3   21.77    2.88
   4  14   3   25.88    1.50
   4 -14  -3   22.05    1.74
  -4 -14   3   27.43    1.98
  -4  14  -3   21.92    1.84
   4  14  -4   35.45    3.20
  -4 -14  -4   36.60    3.45
  -4  14   4   42.80    3.25
   4 -14  -4   35.37    4.10
  -4 -14   4   41.55    2.73
  -4 -14   4   34.62    3.61
  -4  14  -4   39.94    2.69
  -4  14   5    6.01    1.53
  -4 -14  -5    3.16    1.47
   4  14  -5    4.05    1.41
   4 -14  -5    6.22    1.88
  -4  14  -5    6.11    1.06
  -4 -14   5    5.60    1.82
  -4 -14   5    4.62    1.14
  -4  14  -5    8.62    1.51
  -4  14   6    1.95    0.94
  -4 -14  -6    3.32    1.66
   4  14  -6    3.34    1.32
  -4 -14   6    3.03    1.49
   4 -14  -6    1.94    1.35
  -4 -14   6    1.08    0.80
   4  14  -7    0.24    0.86
  -4 -14  -7   -0.08    1.01
  -4 -14   7    0.82    0.88
   4 -14  -7    0.53    1.11
  -4 -14  -8    3.49    2.07
   4  14  -8    5.98    1.97
  -4 -14   8    3.26    1.32
   4 -14  -8    4.89    2.15
   5 -14   0  112.07    4.71
   5 -14   0  103.02    5.43
  -5  14   0  102.84    5.35
  -5 -14   0  100.15    4.81
  -5 -14   0  104.99    6.19
  -5 -14   0  100.75    5.62
  -5  14   0   98.48    4.54
   5  14   0  107.66    5.23
  -5  14   1   26.89    2.24
   5 -14   1   29.15    2.53
  -5 -14  -1   30.09    2.45
  -5  14   1   29.83    2.55
  -5 -14  -1   37.82    2.54
  -5 -14  -1   35.56    3.38
   5  14  -1   38.89    2.80
   5 -14  -1   35.08    2.62
  -5 -14   1   22.52    3.01
  -5 -14   1   29.13    2.07
  -5  14  -1   32.20    1.56
   5 -14  -1   34.14    2.41
  -5 -14   1   30.53    2.87
   5  14   1   29.44    2.17
  -5 -14  -2   21.11    1.80
   5 -14   2   22.33    2.20
  -5 -14  -2   22.67    3.33
  -5  14   2   21.52    2.68
  -5 -14  -2   22.46    2.57
   5  14  -2   20.90    2.62
  -5  14   2   20.47    2.15
  -5 -14   2   22.95    3.14
   5 -14  -2   20.85    1.92
  -5  14  -2   18.62    1.67
  -5 -14   2   23.14    1.82
   5 -14  -2   21.45    2.60
   5  14   2   23.48    1.70
  -5 -14  -3   66.98    4.49
  -5 -14  -3   65.36    5.06
   5  14  -3   65.30    4.50
  -5  14   3   70.89    4.48
  -5  14  -3   69.56    3.71
  -5 -14   3   69.36    3.74
  -5 -14   3   64.47    4.95
   5 -14  -3   63.16    4.51
   5 -14  -3   67.01    3.55
  -5  14   4   24.71    2.60
  -5 -14  -4   23.80    3.41
   5  14  -4   22.06    3.11
  -5 -14   4   29.44    2.32
  -5 -14   4   25.84    3.74
   5 -14  -4   22.90    3.26
  -5  14  -4   24.31    2.05
  -5  14   5   35.51    3.22
   5  14  -5   26.48    3.59
  -5 -14  -5   29.86    4.08
   5 -14  -5   36.61    4.46
  -5 -14   5   30.96    2.67
  -5 -14   5   31.65    4.35
   5  14  -6   14.42    2.76
  -5  14   6   17.54    2.72
  -5 -14  -6   14.44    3.08
  -5  14  -6   13.59    1.26
   5 -14  -6   12.32    2.80
  -5 -14   6   19.59    2.62
  -5 -14  -7    8.63    2.62
   5  14  -7    9.87    2.45
   5 -14  -7   12.98    3.16
  -5 -14   7    9.48    2.00
   5  14  -8   10.92    2.72
  -5 -14  -8   11.07    3.21
   5 -14  -8   10.30    2.97
  -5 -14   8   10.10    2.15
  -6 -14   0   36.65    3.15
  -6 -14   0   34.80    3.53
   6 -14   0   37.46    2.99
  -6  14   0   44.27    2.40
  -6 -14   0   38.91    2.61
  -6  14   0   41.54    3.08
   6  14   0   32.98    2.70
  -6 -14  -1   66.90    5.04
  -6 -14  -1   62.82    3.99
   6  14  -1   63.07    4.10
   6 -14   1   62.36    4.16
  -6  14   1   63.65    4.18
  -6 -14  -1   67.99    3.88
  -6  14   1   61.59    3.68
   6 -14  -1   63.11    3.98
  -6  14  -1   63.01    2.86
  -6 -14   1   64.42    4.60
   6 -14  -1   69.98    3.82
  -6 -14   1   63.86    3.54
   6  14   1   67.26    3.75
  -6  14   2   19.42    2.57
   6 -14   2   23.59    2.87
  -6 -14  -2   13.91    1.79
   6  14  -2   17.36    2.53
  -6  14   2   20.48    2.68
  -6 -14  -2   14.14    2.84
  -6 -14  -2   12.77    1.99
  -6 -14   2   13.01    2.46
   6 -14  -2   15.78    2.00
   6  14   2   13.32    1.81
  -6 -14   2   13.21    1.71
   6 -14  -2   19.07    2.42
  -6 -14  -3   39.25    3.91
  -6  14   3   30.56    2.97
   6  14  -3   33.28    3.83
  -6 -14  -3   34.61    3.10
  -6  14   3   28.60    3.48
  -6 -14   3   30.95    2.44
   6 -14  -3   31.43    2.26
  -6 -14   3   34.28    3.57
   6 -14  -3   32.23    3.03
  -6  14  -3   31.80    2.34
  -6  14   4    0.07    0.66
  -6 -14  -4    2.30    1.21
  -6  14   4    0.12    0.60
   6  14  -4    0.36    0.77
  -6 -14   4    1.41    0.75
   6 -14  -4   -0.21    0.68
  -6  14  -4    1.23    0.64
  -6 -14   4    1.47    1.16
   6  14  -5    6.88    1.98
  -6  14   5    9.31    2.08
  -6  14   5   10.29    2.45
  -6 -14  -5    6.93    2.06
  -6 -14   5    8.40    1.65
   6 -14  -5    9.69    2.37
  -6 -14  -6   -0.47    0.78
   6  14  -6    0.42    0.99
  -6  14   6    0.23    0.80
  -6  14  -6    0.70    0.69
  -6 -14   6    0.01    0.56
   6 -14  -6    0.37    1.00
  -6  14   7    1.93    1.42
   6  14  -7    4.27    1.72
  -6 -14  -7    2.36    1.67
   6 -14  -7    4.11    2.01
  -6 -14   7    2.32    1.17
   7  14   0   34.86    2.83
  -7  14   0   31.80    2.06
   7 -14   0   32.65    2.87
  -7 -14   0   28.64    2.34
  -7 -14   0   30.87    2.95
  -7  14   0   29.42    2.74
  -7 -14  -1   27.42    2.55
  -7  14   1   17.27    2.53
  -7 -14  -1   29.09    2.45
  -7  14   1   21.24    1.99
  -7 -14  -1   29.78    4.13
   7  14  -1   31.72    2.80
   7 -14   1   20.51    2.77
  -7 -14   1   24.87    2.10
  -7 -14   1   26.54    3.48
   7 -14  -1   26.39    2.47
   7  14   1   23.65    2.14
  -7  14  -1   25.26    2.41
  -7  14   2   32.27    2.82
  -7 -14  -2   27.76    2.65
   7  14  -2   24.95    3.29
  -7 -14  -2   28.32    4.16
   7 -14   2   29.07    2.87
  -7  14   2   30.01    2.95
   7 -14  -2   34.80    2.88
  -7 -14   2   28.91    2.37
   7 -14  -2   33.91    2.66
  -7 -14   2   34.98    3.55
   7  14  -3   31.04    3.83
  -7  14   3   34.25    3.99
  -7 -14  -3   33.49    4.56
  -7 -14  -3   29.33    3.63
  -7  14   3   33.19    3.26
   7 -14  -3   34.01    3.80
  -7  14  -3   33.06    2.50
  -7 -14   3   42.56    4.16
   7 -14  -3   32.06    2.36
  -7 -14   3   41.68    2.92
   7  14  -4   15.21    2.76
  -7  14   4   15.22    2.81
  -7 -14  -4   19.83    3.69
  -7 -14  -4   19.95    3.14
   7 -14  -4   20.24    3.17
  -7 -14   4   15.98    2.25
  -7 -14  -5   20.22    3.42
  -7  14   5   13.54    2.86
   7  14  -5   21.32    3.39
   7 -14  -5   23.16    3.60
  -7 -14   5   23.51    2.82
  -7  14   6    4.94    1.93
  -7 -14  -6    8.25    2.61
   7  14  -6    3.61    1.67
   7 -14  -6    4.35    1.91
  -7 -14   6   11.98    2.26
  -7  14   7    1.48    1.33
  -7 -14  -7    0.64    1.48
  -7 -14   7    2.50    1.30
   7 -14  -7    0.73    1.21
  -8  14   0   45.32    3.61
   8 -14   0   42.93    3.49
  -8 -14   0   44.09    3.11
  -8 -14   0   38.33    3.56
   8  14  -1    6.17    1.55
   8 -14   1    3.21    1.24
  -8 -14  -1    3.90    1.19
  -8  14   1    2.55    1.14
  -8  14   1    2.38    0.84
  -8 -14   1    4.24    1.13
   8 -14  -1    3.24    1.12
  -8 -14   1    4.66    1.62
  -8  14  -1    3.99    1.21
  -8 -14  -2   13.75    2.27
  -8 -14  -2   14.08    3.11
  -8  14   2   14.83    2.26
  -8  14   2   14.43    2.50
   8  14  -2   14.60    2.55
   8 -14   2   17.31    2.68
  -8 -14   2   14.27    2.00
  -8 -14   2   16.90    3.08
   8 -14  -2   16.57    2.21
  -8 -14  -3    5.03    1.96
   8  14  -3    5.74    1.74
  -8 -14  -3    5.97    1.65
  -8  14   3    5.90    1.62
  -8  14  -3    6.07    1.29
  -8 -14   3    6.98    1.60
   8 -14  -3    6.74    1.74
   8 -14  -3    5.75    1.15
  -8 -14  -4   17.99    3.47
  -8  14   4   16.84    3.01
  -8 -14  -4   21.66    3.37
   8  14  -4   18.35    3.15
   8 -14  -4   24.54    3.49
  -8 -14   4   13.39    2.21
  -8  14   5   10.20    2.56
  -8 -14  -5   11.54    2.72
  -8 -14   5    9.66    1.99
   8 -14  -5    7.67    2.24
  -8  14   6   22.19    3.92
  -8 -14  -6   20.38    3.87
  -8 -14   6   17.87    2.82
   8 -14  -6   14.84    3.19
  -9 -14   0   18.75    3.35
  -9 -14   0   18.92    2.44
   9 -14   0   15.54    2.51
  -9  14   0   19.55    2.87
   9 -14   1   17.53    2.73
  -9 -14  -1   15.84    2.38
   9 -14  -1   17.79    2.53
  -9 -14   1   16.92    3.06
  -9 -14   1   18.72    2.39
  -9  14  -1   15.44    2.47
   9 -14   2   29.89    3.92
  -9  14   2   27.77    2.64
  -9 -14  -2   26.62    3.36
   9 -14  -2   24.49    2.46
  -9 -14   2   30.21    2.68
  -9  14   3   26.97    3.36
  -9 -14  -3   23.19    4.23
  -9 -14  -3   21.14    3.23
  -9 -14   3   21.25    2.71
   9 -14  -3   23.27    2.07
  -9  14   4    5.03    1.75
  -9 -14  -4    5.79    2.24
  -9 -14  -4    5.58    1.95
  -9 -14   4    8.65    1.99
  -9 -14  -5    5.11    2.04
  -9  14   5    4.45    1.82
  -9 -14   5    4.19    1.53
   9 -14  -5    6.59    2.09
  10 -14   0    1.91    0.97
 -10 -14   0    2.10    1.01
  10 -14   1    9.55    2.22
 -10 -14  -1    8.50    1.88
 -10 -14   1    5.35    1.48
  10 -14  -1    8.61    1.88
  10 -14   2    0.15    0.85
 -10 -14  -2    2.02    1.12
 -10 -14   2    1.45    0.94
  10 -14  -2    0.29    0.64
 -10 -14  -3   15.12    2.79
 -10  14   3   11.13    2.29
 -10 -14   3   15.08    2.45
 -10 -14  -4    2.97    1.61
 -10  14   4    1.67    1.17
 -10 -14   4    2.28    1.30
  11 -14   0    7.76    1.96
 -11 -14   0    7.13    1.77
 -11 -14  -1   13.56    2.53
  11 -14   1   12.09    2.57
 -11 -14   1   14.32    2.41
  11 -14   2    8.09    2.13
 -11 -14  -2   11.07    2.35
 -11 -14   2   14.06    2.49
   0  15   0    0.74    0.34
   0  15   1  282.40   10.54
   0 -15  -1  278.64   11.09
   0  15  -1  278.64   10.78
   0 -15  -1  278.79   10.77
   0 -15   1  280.93   10.21
   0  15  -2    0.00    0.32
   0  15  -2    0.04    0.28
   0 -15  -2   -0.16    0.24
   0 -15  -2   -0.03    0.38
   0 -15   2    0.07    0.19
   0  15  -3  273.80   11.28
   0 -15  -3  282.45   10.97
   0 -15   3  288.22   10.00
   0 -15  -3  264.14   12.07
   0  15  -3  282.12   10.45
   0 -15   4    0.07    0.26
   0 -15  -4    0.24    0.45
   0 -15  -4    0.32    0.31
   0 -15  -4    0.61    0.77
   0 -15  -4    0.38    0.25
   0  15  -4    1.28    0.67
   0 -15  -5   23.34    3.53
   0  15  -5   24.03    2.91
   0  15   5   26.57    1.91
   0 -15   5   27.55    1.84
   0 -15  -6    0.31    0.89
   0 -15   6    0.31    0.78
   0  15  -6    0.33    0.57
   0 -15  -7   18.42    3.62
   0  15  -7   21.37    2.97
   0 -15   7   17.79    3.07
   0 -15  -8    1.28    1.37
   1  15   0    4.57    1.17
   1  15   0    2.80    0.67
  -1  15   0    1.35    0.48
  -1 -15   0    2.85    0.67
   1 -15   0    3.29    0.71
   1  15  -1   74.68    4.29
   1 -15   1   81.50    3.32
  -1 -15  -1   77.42    4.03
   1  15  -1   71.65    3.82
  -1  15  -1   82.48    3.86
   1 -15  -1   76.20    4.05
  -1 -15   1   75.38    3.32
   1  15   1   77.86    4.74
   1  15   1   73.92    3.54
  -1 -15  -2   71.29    3.38
   1  15  -2   73.44    3.70
  -1 -15  -2   70.23    4.10
   1 -15   2   64.21    2.65
   1  15  -2   66.79    3.75
   1 -15  -2   62.08    3.97
  -1  15  -2   67.31    3.56
   1  15   2   68.24    3.17
  -1 -15   2   66.03    2.89
  -1  15   3   51.95    3.08
   1  15  -3   57.85    3.56
  -1 -15  -3   58.35    3.02
   1 -15   3   60.17    2.25
  -1 -15  -3   53.82    3.91
   1 -15  -3   54.84    3.96
  -1  15  -3   64.40    3.52
  -1 -15   3   52.39    2.59
   1  15   3   56.21    2.75
   1 -15  -3   58.08    3.13
  -1 -15  -4   28.93    3.59
   1 -15   4   29.15    1.44
  -1  15   4   29.03    2.12
  -1 -15  -4   28.53    1.98
   1  15  -4   27.80    3.04
  -1 -15  -4   26.70    1.69
  -1  15  -4   24.90    2.20
   1 -15  -4   24.59    1.44
  -1 -15   4   31.23    1.85
   1 -15  -4   23.84    1.50
   1 -15  -4   21.77    3.14
  -1  15   5   63.13    3.59
  -1 -15  -5   58.32    4.83
   1  15  -5   64.26    4.23
   1 -15  -5   68.96    5.18
  -1 -15   5   69.94    4.95
  -1  15  -5   60.64    3.93
  -1 -15   5   59.44    3.30
   1  15  -6   16.03    2.49
  -1 -15  -6   16.19    3.14
  -1 -15   6   16.58    2.94
  -1 -15   6   15.21    1.89
  -1  15  -6   13.30    2.14
   1 -15  -6   13.77    2.90
   1  15  -7    1.19    1.06
  -1 -15  -7    2.51    1.61
   1 -15   7    3.95    1.50
   1 -15  -7    4.67    1.97
  -1 -15   7    2.88    1.31
  -1  15  -7    3.59    1.29
  -1 -15  -8    9.89    2.91
   1  15  -8    6.82    1.84
   1 -15  -8    6.21    2.50
   2  15   0   93.79    4.33
   2  15   0   86.94    4.96
   2 -15   0   86.83    4.11
  -2 -15   0   92.73    4.16
   2 -15   1   20.67    1.18
   2  15  -1   19.39    1.90
   2  15  -1   20.74    1.76
  -2 -15  -1   19.83    1.74
   2 -15  -1   19.33    1.79
  -2  15  -1   20.65    1.61
   2  15   1   21.43    1.55
  -2 -15   1   20.62    1.38
   2  15   1   26.41    3.09
  -2  15   2   71.09    3.76
   2  15  -2   66.35    3.87
  -2 -15  -2   68.12    4.09
  -2 -15   2   74.20    3.16
   2 -15  -2   61.80    3.62
   2 -15  -2   61.92    4.06
   2  15   2   80.39    3.33
  -2  15  -2   62.88    3.51
  -2 -15  -3    9.78    1.36
  -2 -15  -3    8.08    1.02
  -2  15   3    7.76    1.35
   2  15  -3    6.25    1.36
  -2 -15  -3    4.60    1.30
   2 -15  -3    5.82    1.49
   2 -15  -3    8.85    1.24
  -2 -15   3    6.78    0.96
   2  15   3    7.14    0.92
  -2  15  -3    7.63    1.28
   2  15  -4   58.38    3.98
  -2  15   4   57.93    3.57
  -2 -15  -4   60.13    4.53
   2 -15  -4   58.89    4.51
  -2 -15   4   53.57    4.32
   2 -15  -4   62.14    2.68
   2 -15  -4   64.66    2.64
  -2 -15   4   62.66    3.20
  -2  15  -4   62.42    3.65
   2  15   4   57.63    2.75
   2  15  -5   19.52    2.76
  -2 -15  -5   21.46    3.43
  -2  15   5   18.32    1.86
  -2 -15   5   17.27    1.66
  -2  15  -5   20.43    2.46
  -2 -15   5   16.56    2.86
   2 -15  -5   16.60    2.97
  -2  15   6   33.41    2.62
  -2 -15  -6   27.64    4.17
   2  15  -6   26.62    3.43
  -2  15  -6   29.16    2.64
  -2 -15   6   27.13    2.34
  -2 -15   6   26.71    3.81
   2 -15  -6   27.46    4.13
  -2 -15  -7    9.67    2.69
   2  15  -7    8.45    1.99
   2 -15  -7   11.41    2.75
  -2 -15   7    7.16    2.19
  -2 -15  -8    3.91    1.88
   2  15  -8    2.68    1.42
   2 -15  -8    4.81    2.03
   3 -15   0   46.28    2.91
  -3 -15   0   36.94    2.30
  -3 -15   0   32.56    2.99
   3 -15   0   44.05    2.35
   3  15   0   38.68    2.97
   3  15   0   36.91    2.45
   3  15  -1  183.92    7.82
  -3  15   1  182.54    7.80
  -3 -15  -1  181.63    7.66
   3 -15   1  175.32    6.39
   3  15   1  187.36    8.61
  -3 -15   1  190.16    7.09
  -3 -15   1  197.60    8.61
  -3  15  -1  162.12    6.36
   3  15   1  193.49    7.38
   3 -15  -1  164.34    7.66
  -3  15  -1  168.25    7.28
   3 -15  -1  168.40    7.64
   3  15  -2    4.42    1.14
  -3 -15  -2    6.77    1.39
  -3  15   2    4.28    1.02
  -3  15  -2    6.16    1.08
  -3 -15   2    4.28    0.78
   3 -15  -2    7.79    1.55
   3 -15  -2    6.75    1.22
  -3 -15   2    2.25    0.83
   3  15   2    4.45    0.80
   3  15  -3   11.16    1.88
  -3 -15  -3   11.74    2.04
  -3  15   3    7.70    1.42
  -3 -15  -3   10.53    0.90
   3  15   3   10.33    1.10
  -3 -15   3   11.52    1.36
  -3 -15   3    9.47    1.90
   3 -15  -3   10.89    2.12
   3 -15  -3    8.07    1.23
  -3  15  -3   11.23    1.56
   3  15  -4    9.56    1.88
  -3 -15  -4    8.16    1.93
  -3  15   4    8.53    1.54
  -3 -15   4    7.71    1.91
  -3 -15   4    6.95    1.21
   3 -15  -4    7.22    1.85
  -3  15  -4   12.45    1.70
   3 -15  -4    9.06    0.75
  -3  15   5   11.60    1.94
  -3 -15  -5   11.48    2.54
   3  15  -5   10.50    2.10
  -3  15  -5   14.76    2.03
   3 -15  -5   15.55    2.95
  -3 -15   5   13.42    1.80
  -3 -15   5   17.12    3.03
  -3 -15  -6    6.93    2.14
   3  15  -6    6.39    1.73
  -3  15   6   10.18    1.82
  -3 -15   6    7.86    2.21
  -3 -15   6    5.84    1.33
  -3  15  -6   11.28    1.90
   3 -15  -6    6.83    2.19
   3  15  -7    0.67    0.83
  -3 -15  -7    0.29    1.04
  -3 -15   7    0.59    0.75
   3 -15  -7    0.60    1.17
   3  15  -8   11.22    2.67
  -3 -15  -8   15.36    3.75
   3 -15  -8   15.34    3.55
  -4 -15   0   11.19    2.10
   4 -15   0    9.46    1.19
   4 -15   0   11.71    1.79
  -4 -15   0   10.70    1.37
  -4 -15   0    9.74    1.67
   4  15   0    8.40    1.37
  -4  15   0   10.97    1.30
  -4  15   1   64.45    3.97
   4  15  -1   66.76    3.98
  -4 -15  -1   71.59    3.88
   4 -15   1   73.19    4.17
  -4 -15  -1   66.42    3.89
  -4 -15  -1   76.46    5.00
   4  15   1   71.36    3.65
  -4 -15   1   70.40    3.45
  -4 -15   1   74.17    4.55
   4 -15  -1   66.27    3.81
  -4  15  -1   70.29    2.76
   4 -15  -1   67.30    3.97
  -4 -15   1   75.12    4.68
   4 -15   2   10.22    1.69
  -4 -15  -2    7.87    1.51
   4  15  -2    8.76    1.63
  -4 -15  -2   11.07    1.46
  -4 -15  -2    8.98    1.99
  -4  15   2    6.64    1.36
  -4  15  -2    9.18    1.37
  -4 -15   2    9.88    1.32
  -4 -15   2    7.73    1.63
  -4 -15   2    9.03    1.96
   4 -15  -2    9.40    1.67
   4  15   2    9.17    1.21
   4 -15  -2   10.36    1.58
   4  15  -3   39.83    3.24
  -4 -15  -3   41.60    2.30
  -4  15   3   45.63    3.27
  -4 -15  -3   39.26    3.32
   4 -15  -3   43.59    3.54
  -4  15  -3   45.69    2.82
  -4 -15   3   44.96    3.84
   4 -15  -3   44.51    2.66
  -4 -15   3   43.73    2.64
   4  15   3   40.26    2.22
   4  15  -4    1.87    0.93
  -4  15   4    1.66    0.82
  -4 -15  -4    1.68    1.00
  -4 -15   4    1.80    0.70
  -4 -15   4    2.05    1.12
   4 -15  -4    0.71    0.84
   4 -15  -4    1.37    0.36
  -4  15  -4    1.89    0.76
  -4  15   5   61.48    4.34
  -4 -15  -5   65.07    5.23
   4  15  -5   69.38    4.94
  -4 -15   5   68.29    3.99
  -4 -15   5   74.23    5.65
   4 -15  -5   67.25    5.31
  -4  15  -5   63.30    3.89
  -4 -15  -6    1.60    1.30
   4  15  -6    0.03    0.80
  -4  15   6   -0.48    0.52
   4 -15  -6    1.03    1.06
  -4 -15   6    1.25    0.81
   4  15  -7   16.46    3.03
  -4 -15  -7   17.91    3.67
   4 -15  -7   15.76    3.39
  -4 -15   7   19.58    2.69
  -4 -15  -8    2.60    1.81
   4  15  -8    1.38    1.30
   4 -15  -8    1.86    1.47
  -5  15   0   13.04    1.23
  -5  15   0   13.63    1.94
  -5 -15   0   16.74    1.83
   5 -15   0   11.47    1.84
  -5 -15   0   12.89    2.37
   5  15   0   15.40    1.97
   5 -15   0   14.37    1.29
  -5 -15   0   16.75    2.33
   5  15  -1   85.81    4.86
  -5 -15  -1   80.28    4.70
  -5  15   1   92.98    5.04
  -5  15   1   91.32    4.67
  -5 -15  -1   85.68    4.62
  -5 -15  -1   78.90    5.62
   5 -15   1   93.91    5.08
   5 -15  -1   91.29    4.61
  -5  15  -1   88.59    3.49
   5  15   1   79.44    4.32
   5 -15  -1   99.02    5.01
  -5 -15   1   87.34    5.48
  -5 -15   1   85.99    4.25
  -5 -15   1   94.76    5.57
  -5 -15  -2  157.76    6.81
  -5 -15  -2  150.34    8.46
  -5 -15  -2  158.27    7.49
   5  15  -2  159.06    7.63
   5 -15   2  163.01    7.53
  -5  15   2  148.87    7.44
  -5  15   2  137.41    7.25
  -5 -15   2  157.52    6.62
  -5  15  -2  154.93    6.74
   5  15   2  154.51    6.46
   5 -15  -2  151.50    7.41
  -5 -15   2  148.74    8.15
   5 -15  -2  146.51    6.92
  -5 -15  -3   38.54    3.35
  -5 -15  -3   36.83    3.80
   5  15  -3   38.73    3.36
  -5  15   3   41.84    3.32
  -5 -15   3   41.99    2.75
  -5  15  -3   45.66    2.85
  -5 -15   3   41.51    3.88
   5 -15  -3   42.62    3.58
   5 -15  -3   46.29    2.76
  -5  15   4   13.85    2.32
  -5 -15  -4   14.20    2.61
   5  15  -4   16.08    2.66
  -5 -15   4   21.50    3.38
  -5 -15   4   22.26    1.96
   5 -15  -4   14.73    1.02
  -5  15  -4   13.97    1.87
   5 -15  -4   17.62    2.96
  -5  15   5    7.02    1.73
   5  15  -5    7.39    1.99
  -5 -15  -5    5.94    1.97
   5 -15  -5   10.18    2.39
  -5  15  -5    7.45    1.68
  -5 -15   5    7.72    1.54
  -5 -15   5    6.33    2.05
  -5  15   6    5.74    1.68
  -5 -15  -6    8.86    2.42
   5  15  -6    6.10    1.92
  -5  15  -6    4.15    0.80
  -5 -15   6    8.11    1.72
   5 -15  -6    4.15    1.77
  -5 -15  -7    1.48    1.46
   5  15  -7    1.48    1.23
  -5 -15   7    1.31    0.91
   5 -15  -7    2.67    1.64
  -5 -15  -8    0.12    1.32
   5  15  -8    1.05    1.17
   5 -15  -8    1.63    1.74
  -5 -15   8    0.90    1.02
   6  15   0   43.52    3.11
   6 -15   0   45.25    3.36
  -6 -15   0   43.83    3.49
  -6 -15   0   42.74    2.82
  -6  15   0   44.32    2.50
  -6  15   0   43.74    3.24
  -6 -15   0   39.09    3.77
  -6  15   1    2.72    0.89
   6  15  -1    2.22    0.90
   6 -15   1    2.37    0.96
  -6 -15  -1    1.81    0.80
  -6 -15  -1    3.29    1.42
  -6  15   1    4.10    1.20
  -6 -15  -1    1.86    0.85
   6 -15  -1    3.17    0.99
   6 -15  -1    4.70    1.10
  -6 -15   1    2.33    0.79
  -6 -15   1    2.60    1.09
   6  15   1    3.08    0.94
  -6 -15  -2   48.79    3.15
  -6  15   2   44.37    3.54
  -6 -15  -2   50.15    4.46
   6  15  -2   43.65    3.56
   6 -15   2   47.64    3.62
  -6 -15  -2   47.40    3.46
  -6  15   2   41.45    3.31
   6 -15  -2   43.72    3.33
  -6 -15   2   52.35    3.08
   6 -15  -2   46.06    3.21
  -6 -15   2   53.74    4.35
  -6  15   3   26.16    2.69
  -6 -15  -3   20.65    3.46
  -6  15   3   26.16    3.34
  -6 -15  -3   25.48    3.21
   6  15  -3   19.46    2.87
  -6 -15   3   26.47    2.20
   6 -15  -3   23.97    1.99
  -6  15  -3   24.28    2.07
  -6 -15   3   19.35    3.24
   6 -15  -3   31.56    3.56
   6  15  -4   25.09    3.49
  -6  15   4   22.34    3.34
  -6 -15  -4   28.25    3.77
  -6  15   4   25.44    3.29
   6 -15  -4   25.96    1.45
   6 -15  -4   28.63    3.72
  -6 -15   4   26.47    3.97
  -6  15  -4   25.31    2.16
  -6 -15   4   23.73    2.65
  -6  15   5    4.84    1.79
   6  15  -5    5.83    1.77
  -6 -15  -5    6.06    1.91
   6 -15  -5    1.99    1.29
  -6 -15   5    6.00    1.45
  -6  15   6   21.32    3.71
  -6 -15  -6   28.00    4.36
   6  15  -6   26.92    4.00
  -6  15  -6   28.36    2.47
   6 -15  -6   29.85    4.46
  -6 -15   6   27.45    3.20
   6  15  -7    1.20    1.20
  -6  15   7    1.48    1.38
  -6 -15  -7    0.79    1.55
   6 -15  -7    1.27    1.50
  -6 -15   7    1.04    0.92
  -7  15   0   11.87    1.99
   7 -15   0   14.36    2.24
  -7 -15   0    8.32    1.50
   7  15   0    8.48    1.67
  -7 -15   0   10.40    2.06
  -7  15   0   12.04    1.41
  -7 -15  -1   32.10    2.61
  -7 -15  -1   29.53    2.69
  -7  15   1   24.29    2.18
  -7  15   1   23.40    2.99
   7  15  -1   33.70    2.93
   7 -15   1   30.25    2.84
  -7 -15  -1   36.17    4.59
  -7 -15   1   28.01    2.28
  -7 -15   1   28.10    3.58
   7 -15  -1   29.03    2.66
   7  15   1   26.11    2.36
  -7  15   2    8.50    1.88
   7 -15   2   10.44    2.03
  -7  15   2    9.58    1.90
  -7 -15  -2    8.94    1.75
  -7 -15  -2    6.18    2.01
   7  15  -2   10.16    2.06
   7 -15  -2   12.70    1.96
  -7 -15   2   11.09    2.38
   7 -15  -2   12.73    2.07
  -7 -15   2    6.96    1.35
  -7 -15  -3    7.61    1.89
  -7  15   3    3.53    1.30
  -7  15   3    4.79    1.46
   7  15  -3    9.72    2.14
  -7 -15  -3    5.08    1.89
   7 -15  -3    5.96    1.62
  -7 -15   3    6.32    1.38
  -7 -15   3    5.98    1.86
   7 -15  -3    5.57    1.15
  -7  15  -3    5.70    1.23
  -7 -15  -4   21.14    3.85
  -7  15   4   23.04    3.40
  -7 -15  -4   23.61    3.46
   7  15  -4   21.33    3.39
  -7 -15   4   20.67    2.56
   7 -15  -4   23.71    3.45
  -7  15   5   15.08    3.01
   7  15  -5   17.79    3.12
  -7 -15  -5   17.93    3.47
  -7 -15   5   23.52    2.89
   7 -15  -5   21.96    3.57
   7  15  -6    3.79    1.70
  -7 -15  -6    1.18    1.44
  -7  15   6    1.76    1.33
  -7 -15   6    0.73    0.94
   7 -15  -6    3.45    1.74
  -7 -15  -7   12.45    3.30
  -7  15   7   11.09    2.89
   7 -15  -7   10.84    2.87
  -7 -15   7   13.71    2.54
  -8  15   0    0.10    0.56
   8 -15   0    0.04    0.57
   8  15   0   -0.14    0.54
  -8 -15   0   -0.66    0.55
  -8 -15   0    0.16    0.55
  -8 -15  -1   86.41    5.03
   8 -15   1   86.36    5.49
   8  15  -1   80.04    5.24
  -8  15   1   83.42    5.45
  -8  15   1   83.71    4.52
  -8 -15   1   90.88    4.80
  -8 -15   1   84.30    5.91
   8 -15  -1   74.99    4.97
   8  15  -2   13.41    2.47
   8 -15   2   15.23    2.71
  -8 -15  -2   13.45    2.28
  -8 -15  -2   15.21    3.26
  -8  15   2   16.41    2.39
   8 -15  -2   14.45    2.17
  -8 -15   2   13.99    2.05
  -8 -15   2   12.36    2.62
  -8 -15  -3   20.36    3.07
  -8 -15  -3   16.77    3.42
  -8  15   3   22.06    3.14
   8  15  -3   22.15    3.39
   8 -15  -3   20.29    2.92
   8 -15  -3   19.64    1.92
  -8  15  -3   19.06    2.32
  -8 -15   3   21.64    2.61
  -8 -15  -4    6.57    2.30
   8  15  -4    7.28    2.07
  -8 -15  -4    9.60    2.34
  -8  15   4    7.11    1.95
  -8 -15   4    7.39    1.65
   8 -15  -4    5.80    1.82
  -8 -15  -5    7.60    2.32
   8  15  -5    9.29    2.39
  -8  15   5    9.92    2.54
   8 -15  -5   10.14    2.54
  -8 -15   5   10.79    2.10
  -8  15   6    1.88    1.44
  -8 -15  -6    2.37    1.43
  -8 -15   6    2.48    1.27
   8 -15  -6    2.68    1.67
   9 -15   0   17.12    2.61
  -9 -15   0   20.07    2.58
   9 -15   1    6.27    1.75
  -9 -15  -1    1.26    0.84
  -9  15  -1    4.24    1.39
  -9 -15   1    3.72    1.54
   9 -15  -1    3.60    1.23
  -9 -15   1    2.40    0.97
  -9  15   2   17.17    2.44
   9 -15   2   12.76    2.49
  -9 -15  -2   16.45    2.67
  -9 -15   2   15.53    2.29
   9 -15  -2   10.78    1.89
  -9 -15  -3    8.64    2.12
  -9  15   3    8.37    1.99
  -9 -15  -3   10.84    3.01
   9 -15  -3    9.14    1.54
  -9 -15   3   10.82    2.02
  -9 -15  -4   10.31    2.48
  -9  15   4   10.26    2.39
  -9 -15  -4   19.58    3.99
   9 -15  -4   11.45    2.52
  -9 -15   4   14.09    2.41
  -9  15   5    8.88    2.44
  -9 -15  -5    7.92    2.49
  -9 -15   5   12.80    2.41
   9 -15  -5   13.43    2.86
 -10 -15   0   59.68    4.22
  10 -15   0   54.15    4.43
 -10 -15  -1    3.43    1.32
  10 -15   1    2.97    1.33
 -10 -15   1    4.25    1.33
  10 -15  -1    2.07    1.09
 -10 -15  -2   48.30    4.18
  10 -15   2   55.54    4.67
 -10 -15   2   53.42    3.91
  10 -15  -2   47.67    3.68
 -10  15   3    0.76    1.00
 -10 -15  -3    0.93    1.11
 -10 -15   3    0.91    0.99
 -10 -15  -4   13.89    2.99
 -10  15   4   19.20    3.22
 -10 -15   4   15.85    2.63
 -11 -15   0    0.82    0.90
  11 -15   0    1.35    1.22
 -11 -15  -1   10.41    2.29
  11 -15   1    3.48    1.52
 -11 -15   1    9.25    2.02
 -11 -15  -2    1.97    1.18
  11 -15   2    4.07    1.66
 -11 -15   2    2.12    1.22
   0 -16   0  239.08    9.26
   0  16   0  235.21    9.26
   0  16  -1    0.66    0.39
   0 -16   1    0.78    0.33
   0  16   1    0.67    0.36
   0 -16  -1    0.43    0.34
   0 -16  -2  137.49    6.03
   0 -16  -2  136.14    6.72
   0  16  -2  137.38    6.25
   0  16  -2  135.94    6.39
   0 -16   2  140.49    5.20
   0  16   2  134.37    5.67
   0 -16   3    0.14    0.28
   0 -16  -3    1.40    0.86
   0  16  -3    0.60    0.38
   0  16  -3    0.86    0.56
   0 -16  -3    0.88    0.52
   0 -16  -4  172.25    6.92
   0 -16  -4  167.61    8.86
   0  16  -4  167.02    7.87
   0 -16   4  173.14    6.54
   0 -16  -4  172.28    6.73
   0 -16  -5    0.58    0.77
   0 -16   5    0.37    0.42
   0  16  -5   -0.72    0.43
   0  16  -6   16.20    2.50
   0 -16  -6   15.90    3.16
   0 -16   6   15.08    2.71
   0 -16   7   -0.31    0.59
   0  16  -7    0.60    0.83
   0 -16  -7    0.37    1.07
   0 -16  -8   14.83    3.66
  -1 -16   0   69.11    3.47
   1  16   0   66.65    4.29
   1 -16   0   71.34    3.50
   1  16   0   71.78    3.56
  -1  16   0   70.23    3.49
   1 -16   1   89.39    3.82
  -1 -16  -1   91.48    4.60
   1  16  -1   90.53    4.48
   1  16  -1   87.32    4.91
   1  16   1   99.02    5.52
   1  16   1   91.19    4.13
  -1  16  -1   91.28    4.34
   1 -16  -1   88.67    4.60
  -1 -16   1   89.67    3.89
   1  16  -2  276.06   11.16
  -1 -16  -2  278.42   11.60
   1  16  -2  279.15   11.09
  -1 -16  -2  276.62   10.64
   1 -16   2  276.79    9.82
  -1 -16   2  279.65   10.05
   1 -16  -2  269.80   11.59
   1  16   2  281.21   10.43
  -1  16  -2  275.78   10.96
   1  16  -3   15.79    2.06
   1 -16   3   14.03    0.77
  -1  16   3   13.95    1.38
  -1 -16  -3   13.64    1.29
  -1 -16  -3   14.99    2.34
   1  16   3   12.88    1.12
  -1 -16   3   12.60    1.03
   1 -16  -3   15.45    1.48
   1 -16  -3   14.20    2.30
  -1  16  -3   14.80    1.91
  -1 -16  -4   79.02    3.77
  -1 -16  -4   72.12    4.36
   1 -16   4   69.50    3.27
  -1 -16  -4   68.29    4.94
  -1  16   4   70.74    3.78
   1  16  -4   73.06    4.41
  -1  16  -4   64.27    4.01
  -1 -16   4   77.28    3.37
   1 -16  -4   62.91    3.19
   1 -16  -4   63.91    3.10
   1 -16  -4   70.94    5.03
  -1 -16  -5    3.08    1.41
  -1  16   5    5.07    1.09
   1  16  -5    5.96    1.53
  -1  16  -5    8.93    1.69
   1 -16  -5    8.69    2.17
  -1 -16   5    6.39    1.71
  -1 -16   5    5.02    0.96
   1  16  -6    2.85    1.21
  -1 -16  -6    2.44    1.46
  -1 -16   6    1.54    1.09
   1 -16  -6    1.04    1.13
  -1  16  -6    0.18    0.66
   1  16  -7   -0.46    0.53
  -1 -16  -7    1.20    1.15
   1 -16   7   -0.37    0.59
  -1  16  -7   -0.42    0.42
   1 -16  -7    1.26    1.30
  -1 -16   7    0.50    0.90
  -1 -16  -8    3.24    1.86
   1  16  -8    3.59    1.53
   1 -16  -8    3.47    2.03
   2 -16   0   11.25    1.37
   2  16   0    8.16    1.62
   2  16   0   11.17    1.43
  -2 -16   0    7.71    1.13
   2  16  -1  138.09    6.51
  -2 -16  -1  130.24    6.09
   2 -16   1  134.90    5.17
   2  16  -1  129.48    6.07
  -2  16  -1  137.95    5.89
  -2 -16   1  136.92    5.46
   2  16   1  131.69    5.69
   2  16   1  131.04    6.96
   2 -16  -1  131.67    6.19
   2  16  -2    3.88    0.99
  -2 -16  -2    2.24    0.88
  -2  16   2    1.58    0.63
   2 -16  -2    2.55    0.93
  -2 -16   2    3.08    0.63
   2 -16  -2    1.94    0.74
   2  16   2    2.83    0.62
  -2  16  -2    2.07    0.67
  -2  16   3   40.68    2.76
  -2 -16  -3   47.36    3.55
   2  16  -3   37.29    2.96
  -2 -16  -3   42.46    2.88
  -2 -16  -3   40.00    2.28
   2 -16  -3   39.69    3.39
  -2  16  -3   39.01    2.71
   2  16   3   43.88    2.25
  -2 -16   3   39.89    2.23
   2 -16  -3   41.16    2.57
   2  16  -4    1.76    0.92
  -2  16   4    0.84    0.57
  -2 -16  -4    0.13    0.57
   2 -16  -4    2.06    1.10
   2  16   4    0.53    0.33
  -2 -16   4    0.13    0.37
  -2  16  -4    0.30    0.47
  -2 -16   4    0.79    0.75
   2 -16  -4    1.17    0.41
  -2 -16  -5    9.41    2.32
  -2 -16  -5   11.94    0.82
   2  16  -5    9.72    1.94
  -2 -16  -5   11.43    0.79
  -2  16   5   13.89    1.95
   2 -16  -5   14.56    2.83
  -2  16  -5   15.01    2.12
  -2 -16   5   12.98    2.53
  -2 -16   5   13.24    1.61
   2  16  -6    2.59    1.29
  -2  16   6    0.84    0.67
  -2 -16  -6    2.27    1.33
   2 -16  -6    5.60    1.96
  -2  16  -6    1.98    0.96
  -2 -16   6    3.24    1.39
  -2 -16   6    4.21    1.05
  -2 -16  -7   11.46    2.87
   2  16  -7   10.59    2.30
   2 -16  -7   14.02    3.17
  -2 -16  -8    1.36    1.61
   2  16  -8    0.75    1.09
   2 -16  -8    0.78    1.33
  -3 -16   0    0.54    0.59
   3 -16   0    1.02    0.50
  -3 -16   0    0.16    0.34
   3  16   0    0.02    0.32
   3  16   0    0.48    0.57
   3  16  -1   87.07    4.53
  -3 -16  -1   84.93    4.39
  -3  16   1   77.41    4.33
   3 -16   1   82.07    3.23
   3  16   1   88.66    4.12
  -3  16  -1   82.72    4.11
  -3 -16   1   90.70    3.90
  -3  16  -1   76.71    3.22
  -3 -16   1   83.37    5.04
   3 -16  -1   90.49    4.54
   3 -16  -1   83.89    4.51
   3  16   1   84.33    5.15
   3  16  -2   36.20    2.69
  -3 -16  -2   30.79    2.56
  -3  16   2   28.13    2.32
  -3 -16   2   26.00    2.51
   3 -16  -2   31.07    2.32
  -3  16  -2   32.11    2.19
   3 -16  -2   25.44    2.44
  -3 -16   2   29.65    1.85
   3  16   2   28.09    1.86
   3  16  -3   24.89    2.89
  -3 -16  -3   27.80    1.67
  -3 -16  -3   26.26    3.15
  -3  16   3   23.53    2.20
   3  16   3   26.39    1.66
  -3 -16   3   29.92    2.98
  -3 -16   3   31.46    1.97
  -3  16  -3   27.09    2.13
   3 -16  -3   22.23    3.00
   3 -16  -3   25.05    1.96
   3  16  -4   25.73    3.16
  -3 -16  -4   28.55    3.63
  -3  16   4   27.33    2.42
   3 -16  -4   26.70    1.60
  -3 -16   4   26.32    1.99
  -3  16  -4   27.16    2.29
  -3 -16   4   28.52    3.65
   3 -16  -4   31.28    3.79
   3  16  -5    8.41    1.88
  -3  16   5    3.88    1.14
  -3 -16  -5    6.08    1.92
  -3 -16   5    5.21    1.12
  -3 -16   5    4.43    1.62
  -3  16  -5    9.03    1.63
   3 -16  -5    4.47    1.69
   3  16  -6   29.58    3.80
  -3 -16  -6   28.29    4.35
  -3  16   6   32.99    2.88
  -3  16  -6   42.43    3.14
   3 -16  -6   33.44    4.66
  -3 -16   6   38.74    2.83
  -3 -16   6   30.80    4.36
   3  16  -7    7.74    2.03
  -3 -16  -7    5.95    2.25
  -3 -16   7    7.49    1.57
   3 -16  -7    6.52    2.30
   3  16  -8   10.01    2.41
  -3 -16  -8   10.93    3.25
   3 -16  -8   14.72    3.47
  -4 -16   0   98.84    5.89
  -4 -16   0   93.75    5.23
  -4  16   0   93.95    4.32
   4 -16   0  102.31    5.22
  -4 -16   0   88.46    4.47
   4 -16   0   96.79    4.32
   4  16   0   93.67    4.82
  -4  16   1    3.05    0.91
   4 -16   1    2.47    0.87
   4  16  -1    3.15    0.94
  -4 -16  -1    1.42    0.67
  -4 -16  -1    2.18    1.10
  -4 -16  -1    2.42    0.80
   4 -16  -1    2.51    0.89
  -4 -16   1    2.73    0.71
  -4 -16   1    2.28    0.99
  -4  16  -1    3.06    0.42
   4  16   1    1.65    0.65
  -4 -16   1    1.73    0.80
   4 -16  -1    2.55    0.82
   4  16  -2   55.59    3.77
  -4 -16  -2   55.20    3.71
  -4  16   2   57.24    3.70
   4 -16   2   60.51    3.78
  -4 -16  -2   56.76    3.26
  -4 -16   2   57.70    3.04
   4 -16  -2   57.33    3.84
  -4 -16   2   57.34    4.23
  -4  16  -2   59.31    3.32
   4  16   2   54.51    2.99
   4 -16  -2   56.88    3.49
  -4 -16  -3    3.43    1.20
  -4  16   3    2.15    0.83
  -4 -16  -3    3.76    0.75
   4  16  -3    1.58    0.85
   4 -16  -3    1.86    0.66
   4  16   3    3.27    0.82
  -4  16  -3    1.70    0.68
  -4 -16   3    3.64    1.38
  -4 -16   3    5.49    1.05
   4 -16  -3    2.68    1.07
  -4  16   4   87.30    5.15
   4  16  -4   84.23    5.42
  -4 -16  -4   89.61    5.89
   4 -16  -4   87.22    3.78
  -4 -16   4   82.31    5.98
   4 -16  -4   93.46    6.00
  -4 -16   4   92.28    4.54
  -4  16  -4   89.57    4.72
   4  16  -5    6.21    1.81
  -4  16   5    8.86    1.77
  -4 -16  -5    6.68    2.04
  -4 -16   5    6.36    1.32
   4 -16  -5   10.28    2.45
  -4 -16   5    5.22    1.94
  -4  16  -5   12.91    1.92
  -4  16   6   26.06    2.73
  -4 -16  -6   36.86    4.92
   4  16  -6   26.87    3.78
   4 -16  -6   33.90    4.66
  -4 -16   6   30.93    2.62
  -4 -16  -7    2.47    1.63
   4  16  -7    2.20    1.37
  -4 -16   7    5.83    1.51
   4 -16  -7    1.17    1.30
   4  16  -8   13.41    2.85
  -4 -16  -8   10.64    3.08
   4 -16  -8   12.89    3.32
  -5 -16   0    0.10    0.41
  -5  16   0    0.22    0.30
   5  16   0    0.48    0.52
   5 -16   0    0.25    0.34
  -5  16   0    0.51    0.50
   5 -16   0   -0.40    0.31
  -5 -16   0   -0.52    0.47
  -5 -16   0   -0.01    0.39
  -5  16   1    8.93    1.64
  -5 -16  -1    8.49    1.57
   5  16  -1   11.11    1.81
  -5 -16  -1    7.00    1.35
  -5  16   1   10.22    1.62
   5 -16   1    9.29    1.68
  -5 -16  -1    5.71    1.71
   5 -16  -1    8.49    1.60
  -5 -16   1    8.73    1.30
   5  16   1    7.74    1.33
  -5  16  -1    7.70    0.91
   5 -16  -1   10.45    1.60
  -5 -16   1    9.42    1.94
  -5 -16  -2   14.11    2.13
  -5  16   2   14.96    2.25
  -5 -16  -2   19.96    3.23
   5 -16   2   15.58    2.28
   5  16  -2   20.32    2.62
  -5 -16  -2   18.25    1.73
   5 -16  -2   15.33    2.24
   5  16   2   17.34    1.54
  -5 -16   2   18.17    1.62
   5 -16  -2   20.09    2.35
  -5  16  -2   17.13    1.95
  -5 -16   2   13.49    2.46
  -5  16   3   23.03    2.39
   5  16  -3   20.57    2.87
  -5 -16  -3   19.36    2.77
   5 -16  -3   21.58    2.92
   5 -16  -3   25.13    1.98
  -5 -16   3   14.48    2.74
  -5  16  -3   22.88    1.94
  -5 -16   3   18.74    1.78
  -5 -16  -4   42.40    3.83
   5  16  -4   37.80    4.22
  -5  16   4   37.50    3.27
  -5 -16   4   40.72    4.06
  -5  16  -4   39.84    2.83
   5 -16  -4   36.48    4.28
   5 -16  -4   38.34    2.07
  -5 -16   4   43.05    2.86
  -5 -16  -5   20.15    3.46
   5  16  -5   18.31    3.06
  -5  16   5   20.87    2.91
  -5 -16   5   20.14    2.45
  -5  16  -5   19.73    2.40
  -5 -16   5   16.92    3.37
   5 -16  -5   21.16    3.52
  -5 -16  -6   19.04    3.63
   5  16  -6   15.51    2.92
  -5  16  -6   15.47    1.29
   5 -16  -6   15.39    3.22
  -5 -16   6   19.44    2.54
   5  16  -7    9.32    2.50
  -5 -16  -7    6.34    2.47
   5 -16  -7    9.33    2.76
  -5 -16   7    7.63    1.77
  -6 -16   0   58.76    5.36
  -6 -16   0   57.12    4.08
  -6  16   0   54.23    3.76
  -6 -16   0   58.30    3.43
   6  16   0   56.30    3.73
  -6  16   0   54.01    2.92
   6 -16   0   53.90    3.85
  -6  16   1   50.33    3.14
  -6  16   1   44.11    3.41
   6 -16   1   42.72    3.43
  -6 -16  -1   43.90    3.12
  -6 -16  -1   40.94    3.20
   6  16  -1   45.46    3.44
  -6 -16  -1   39.04    3.95
   6  16   1   44.40    3.02
   6 -16  -1   48.28    3.08
  -6 -16   1   48.03    2.93
   6 -16  -1   45.83    3.33
  -6 -16   1   45.44    3.82
  -6  16   2    0.80    0.66
   6  16  -2    0.36    0.57
  -6  16   2    0.28    0.48
   6 -16   2    1.14    0.77
  -6 -16  -2    0.30    0.64
  -6 -16  -2    0.04    0.71
  -6 -16   2    0.98    0.62
   6 -16  -2   -0.32    0.50
   6 -16  -2    0.38    0.51
  -6 -16   2    0.20    0.70
  -6  16   3   65.90    4.78
  -6 -16  -3   66.87    4.75
  -6  16   3   70.31    4.75
   6  16  -3   68.69    4.90
  -6 -16  -3   77.97    5.87
  -6  16  -3   71.59    4.02
   6 -16  -3   74.74    4.94
   6 -16  -3   67.99    3.87
  -6 -16   3   70.50    5.47
  -6 -16   3   70.93    4.00
  -6 -16  -4    4.81    1.66
   6  16  -4    6.98    1.88
  -6  16   4    5.64    1.61
  -6  16   4    7.54    2.03
  -6  16  -4    6.61    1.38
   6 -16  -4    8.95    2.12
  -6 -16   4    9.94    2.52
  -6 -16   4    6.15    1.35
   6 -16  -4    6.47    0.87
  -6  16   5   14.48    2.90
  -6 -16  -5   21.13    3.62
   6  16  -5   20.59    3.31
   6 -16  -5   16.36    3.09
  -6 -16   5   21.56    2.62
  -6  16   6    4.53    1.84
  -6 -16  -6    2.32    1.50
   6  16  -6    2.18    1.54
   6 -16  -6    3.77    1.74
  -6  16  -6    4.01    1.14
  -6 -16   6    2.33    1.14
  -6 -16  -7    9.86    3.02
  -6  16   7   10.63    2.87
   6  16  -7   16.93    3.31
   6 -16  -7   17.77    3.65
  -6 -16   7   14.24    2.48
  -7 -16   0   45.43    3.79
  -7 -16   0   49.75    3.27
   7 -16   0   51.84    3.79
  -7  16   0   48.40    3.65
   7  16   0   46.64    3.49
  -7  16   1   23.85    3.03
  -7 -16  -1   23.48    5.44
  -7 -16  -1   24.55    2.36
  -7 -16  -1   27.29    2.62
  -7  16   1   26.39    2.22
   7  16  -1   26.47    3.19
   7 -16   1   28.92    3.36
  -7 -16   1   25.77    2.21
  -7 -16   1   31.23    3.87
   7 -16  -1   21.85    2.71
   7  16   1   30.14    2.48
   7  16  -2   17.91    2.81
  -7  16   2   23.08    2.81
  -7 -16  -2   17.07    2.50
  -7 -16  -2   21.63    3.83
  -7  16   2   19.14    2.76
   7 -16   2   22.72    2.97
   7 -16  -2   18.02    2.40
  -7 -16   2   19.22    2.21
  -7 -16   2   18.91    3.20
   7 -16  -2   18.88    2.57
  -7  16   3   13.85    2.51
  -7 -16  -3   12.66    2.45
  -7  16   3   11.38    2.25
  -7 -16  -3   17.24    3.34
   7  16  -3   14.27    2.64
  -7  16  -3   13.83    1.91
   7 -16  -3   17.14    2.74
   7 -16  -3   11.29    1.69
  -7 -16   3    9.71    2.47
  -7 -16   3   11.36    1.82
  -7 -16  -4   17.42    3.07
   7  16  -4   14.28    2.75
  -7 -16  -4   14.84    3.28
  -7  16   4   20.30    3.25
   7 -16  -4   18.06    2.98
   7 -16  -4   17.54    1.26
  -7 -16   4   15.80    2.27
  -7 -16  -5   10.14    2.48
   7  16  -5   12.03    2.73
  -7  16   5   12.18    2.72
   7 -16  -5    7.17    2.10
  -7 -16   5   12.54    2.13
  -7  16   6    1.13    1.24
  -7 -16  -6    1.69    1.43
   7  16  -6    1.08    1.15
   7 -16  -6    1.53    1.39
  -7 -16   6    1.38    1.10
  -8 -16   0   45.95    3.94
   8 -16   0   39.98    3.52
   8  16   0   42.17    3.40
  -8  16   0   48.35    3.72
  -8 -16   0   36.58    2.99
  -8 -16  -1    3.30    1.15
   8  16  -1    2.57    1.10
  -8  16   1    2.34    1.05
  -8  16   1    2.25    0.87
   8 -16   1    2.39    1.05
  -8 -16   1    4.67    1.20
  -8 -16   1    5.48    1.73
   8 -16  -1    2.34    1.04
   8  16  -2   43.48    3.92
  -8  16   2   49.56    3.66
  -8 -16  -2   47.19    3.81
   8 -16   2   52.96    4.23
  -8 -16   2   47.46    3.36
   8 -16  -2   53.05    3.67
  -8 -16   2   50.81    4.71
  -8 -16  -3    0.91    1.36
  -8  16   3    1.19    0.93
   8  16  -3    0.76    0.78
  -8 -16  -3    0.19    0.68
   8 -16  -3    1.53    1.06
  -8  16  -3    0.46    0.60
   8 -16  -3    0.32    0.49
  -8 -16   3    0.64    0.77
   8  16  -4    8.93    2.32
  -8 -16  -4   10.38    2.82
  -8  16   4   12.20    2.61
  -8 -16  -4   11.81    2.65
  -8 -16   4   12.30    2.07
   8 -16  -4    8.05    2.18
  -8 -16  -5    1.01    1.13
   8  16  -5    0.01    0.85
  -8  16   5   -0.80    0.87
  -8 -16   5    1.67    1.15
   8 -16  -5   -0.02    1.00
  -8 -16  -6   11.41    3.03
  -8  16   6   13.55    3.12
  -8 -16   6   10.81    2.24
   8 -16  -6   11.57    2.84
  -9 -16   0   11.31    1.96
   9 -16   0    8.78    1.96
  -9 -16  -1   28.27    3.34
   9 -16   1   28.11    3.67
  -9 -16   1   31.35    4.20
  -9 -16   1   26.38    2.98
   9 -16  -1   22.92    3.06
   9 -16   2   20.22    3.22
  -9 -16  -2   19.02    2.87
  -9  16   2   16.73    2.46
   9 -16  -2   20.46    2.62
  -9 -16   2   21.73    2.69
  -9  16   3   19.11    2.89
  -9 -16  -3   18.84    4.45
  -9 -16  -3   18.49    3.09
  -9 -16   3   16.53    2.35
   9 -16  -3   17.27    2.11
  -9  16   4    5.39    1.78
  -9 -16  -4    7.04    2.11
  -9 -16  -4   10.44    3.08
   9 -16  -4   10.56    2.48
  -9 -16   4    9.56    2.07
  -9  16   5   12.16    2.83
  -9 -16  -5    8.91    2.58
   9 -16  -5   11.50    2.72
  -9 -16   5    9.88    2.23
  10 -16   0    0.68    0.80
 -10 -16   0    1.69    0.99
 -10 -16  -1   30.59    3.70
  10 -16   1   29.49    3.93
  10 -16  -1   32.99    3.75
 -10 -16   1   28.75    3.32
 -10 -16  -2    4.81    1.63
  10 -16   2    4.78    1.77
 -10 -16   2    7.30    1.77
  10 -16  -2    4.62    1.38
 -10  16   3   29.30    3.58
 -10 -16  -3   23.93    3.72
  10 -16  -3   23.79    2.23
 -10 -16   3   25.78    3.21
 -11 -16   0    1.99    1.14
 -11 -16  -1   26.92    3.60
  11 -16   1   18.64    3.14
 -11 -16   1   27.79    3.40
   0  17   0    0.99    0.42
   0 -17   1   70.97    3.32
   0 -17  -1   74.34    4.06
   0  17  -1   79.07    3.88
   0  17   1   71.58    3.57
   0  17   2   -0.06    0.23
   0 -17  -2    0.25    0.47
   0 -17   2    0.12    0.25
   0  17  -2    0.03    0.33
   0  17  -2    0.40    0.49
   0 -17  -3  213.97   10.05
   0 -17   3  210.38    7.80
   0  17  -3  218.46    8.65
   0  17  -3  219.68    9.31
   0 -17  -4    0.53    0.75
   0 -17  -4    0.51    0.39
   0  17  -4    0.10    0.50
   0 -17   4    0.21    0.31
   0 -17  -5   13.43    2.70
   0  17  -5   13.24    2.17
   0  17  -6    0.68    0.71
   0 -17   6    0.03    0.61
   0 -17  -6    0.22    0.98
   0 -17  -7    1.67    1.45
   0  17  -7    3.20    1.26
   0 -17   7    1.28    1.26
   0 -17  -8    1.07    1.43
   1  17   0  221.43    8.61
   1  17   0  226.23    9.84
   1 -17   0  198.66    8.40
  -1 -17   0  215.84    8.50
  -1  17   0  200.98    8.42
  -1  17   1  198.87    7.63
  -1 -17  -1  187.59    8.09
   1  17  -1  189.62    7.98
   1  17  -1  188.40    8.57
   1 -17   1  190.79    7.22
  -1 -17   1  184.01    7.26
  -1  17  -1  199.51    7.86
   1 -17  -1  188.60    8.13
   1  17   1  156.77    8.67
   1  17   1  184.42    7.53
   1  17  -2   52.51    3.21
  -1 -17  -2   53.10    3.55
   1 -17   2   42.97    2.11
   1  17  -2   54.65    3.29
  -1 -17  -2   51.20    2.83
   1  17   2   50.34    2.63
   1 -17  -2   45.77    3.37
  -1  17  -2   47.02    2.95
  -1 -17   2   50.25    2.35
   1 -17   3  139.90    4.67
   1  17  -3  127.03    6.37
  -1 -17  -3  117.85    5.54
  -1 -17  -3  112.42    6.63
   1 -17  -3  115.63    6.69
  -1 -17   3  124.09    5.01
  -1  17  -3  123.95    6.05
  -1  17  -3  126.46    5.95
   1 -17  -3  125.73    5.83
   1  17   3  134.83    5.37
   1  17  -4   23.75    2.84
  -1 -17  -4   20.57    3.12
  -1  17   4   22.78    1.94
  -1 -17  -4   24.64    2.12
  -1 -17   4   27.56    1.69
   1 -17  -4   26.55    2.11
   1 -17  -4   23.97    3.38
   1  17   4   21.30    1.57
   1 -17  -4   26.72    1.79
  -1  17  -4   26.03    1.25
  -1  17  -4   27.61    2.39
  -1  17   5   29.78    2.25
   1  17  -5   23.83    3.05
  -1 -17  -5   24.30    3.69
  -1 -17   5   26.15    1.86
  -1  17  -5   29.90    2.64
   1 -17  -5   29.65    4.04
   1  17  -6   10.62    2.13
  -1 -17  -6   12.25    2.87
  -1  17  -6    6.94    1.63
  -1 -17   6   11.49    2.57
   1 -17  -6    7.39    2.22
   1  17  -7    0.60    0.83
  -1 -17  -7   -0.94    0.78
   1 -17   7    0.94    0.87
  -1  17  -7    0.34    0.77
   1 -17  -7   -0.06    1.03
  -1 -17   7    0.21    0.92
   1  17  -8    2.34    1.36
  -1 -17  -8    3.65    1.95
   1 -17  -8    1.63    1.71
   2 -17   0  173.36    7.32
  -2 -17   0  181.29    7.40
   2  17   0  180.01    8.52
   2  17   0  179.64    7.56
  -2  17   0  181.88    7.41
   2 -17   1   11.30    0.93
  -2 -17  -1   14.09    1.79
   2  17  -1   12.87    1.72
   2  17  -1   10.81    1.75
   2 -17  -1   13.89    1.88
  -2 -17   1    9.65    1.16
   2  17   1   10.73    2.05
   2  17   1   12.09    1.42
  -2  17  -1   12.34    1.52
   2  17  -2   34.73    2.65
  -2 -17  -2   34.19    2.79
   2 -17  -2   29.25    2.38
  -2 -17   2   35.00    1.94
  -2  17  -2   34.26    2.40
   2 -17  -2   31.59    2.73
   2  17   2   37.13    2.13
  -2 -17  -3    4.58    1.35
   2  17  -3    4.36    1.20
  -2 -17  -3    5.08    0.86
  -2  17   3    5.51    1.13
   2 -17  -3    4.74    1.41
  -2 -17   3    5.39    0.85
   2 -17  -3    5.13    1.03
   2  17   3    5.28    0.85
  -2  17  -3    3.32    0.94
  -2  17   4   17.39    1.81
   2  17  -4   18.54    2.63
  -2 -17  -4   16.35    2.84
   2 -17  -4   11.77    2.41
   2 -17  -4   18.38    1.41
  -2  17  -4   18.94    2.32
  -2 -17   4   20.13    1.54
   2  17   4   21.59    1.41
  -2 -17  -5   10.81    0.95
   2  17  -5    7.81    1.83
  -2  17   5    6.36    1.36
  -2 -17  -5    7.19    2.03
  -2  17  -5    8.00    1.65
  -2 -17   5   10.34    2.34
   2 -17  -5    6.25    2.00
  -2 -17   5   10.24    1.40
  -2 -17  -6    9.71    2.58
   2  17  -6   10.35    2.18
  -2 -17   6   10.15    1.57
  -2 -17   6   11.41    2.60
  -2  17  -6   12.21    2.11
   2 -17  -6    7.37    2.29
   2  17  -7    7.04    2.06
  -2 -17  -7    4.85    2.05
   2 -17  -7    5.18    2.12
  -2 -17  -8    3.91    2.09
   2  17  -8    5.08    1.78
   2 -17  -8    5.48    2.32
   3 -17   0   83.76    3.82
  -3 -17   0   72.63    3.81
   3  17   0   71.04    3.98
   3  17   0   79.62    4.82
   3 -17   1   28.28    1.40
  -3 -17  -1   32.30    2.38
   3  17  -1   32.40    2.43
   3 -17  -1   28.16    2.28
  -3 -17   1   33.30    1.98
  -3 -17   1   30.24    2.81
   3  17   1   33.30    2.15
   3 -17  -1   28.21    2.38
  -3  17  -1   24.61    1.37
   3  17   1   32.10    3.08
  -3  17  -1   26.99    2.04
   3  17  -2   59.00    3.85
  -3 -17  -2   60.11    3.93
  -3  17   2   63.76    3.75
   3 -17  -2   64.15    4.11
   3 -17  -2   67.93    3.78
  -3 -17   2   58.33    3.02
  -3  17  -2   59.62    3.42
   3  17   2   62.35    3.17
  -3 -17   2   60.60    4.12
   3  17  -3   64.70    4.20
  -3  17   3   53.56    3.65
  -3 -17  -3   63.23    3.03
  -3 -17  -3   64.76    4.45
   3 -17  -3   58.92    3.42
  -3 -17   3   63.68    3.19
   3  17   3   60.71    3.01
  -3  17  -3   64.22    3.66
  -3 -17   3   60.35    4.55
   3 -17  -3   61.78    4.39
  -3 -17  -4    7.67    1.95
  -3  17   4   12.23    1.89
   3  17  -4    7.76    1.79
   3 -17  -4   10.96    2.39
  -3 -17   4    7.39    1.97
  -3  17  -4   14.34    1.96
  -3 -17   4    8.77    1.29
   3 -17  -4   13.27    1.14
  -3  17   5   52.58    3.67
   3  17  -5   50.77    4.08
  -3 -17  -5   54.17    4.74
   3 -17  -5   48.28    4.50
  -3  17  -5   53.62    3.61
  -3 -17   5   49.66    4.57
  -3 -17   5   52.20    3.15
  -3 -17  -6   17.64    3.45
  -3  17   6   20.03    2.60
   3  17  -6   18.13    2.97
   3 -17  -6   20.75    3.63
  -3 -17   6   16.55    3.19
  -3  17  -6   23.03    2.82
  -3 -17   6   16.43    2.15
   3  17  -7   36.06    4.42
  -3 -17  -7   38.47    5.44
   3 -17  -7   37.29    5.27
   3  17  -8   -0.02    0.87
  -3 -17  -8    0.96    1.61
   3 -17  -8    0.00    1.11
   4  17   0   22.56    2.00
  -4 -17   0   23.08    1.86
   4 -17   0   25.55    2.31
  -4 -17   0   22.25    3.10
  -4 -17   0   19.99    2.54
   4 -17   0   24.64    1.72
  -4  17   0   22.64    1.69
  -4  17   1   45.66    3.19
   4  17  -1   47.74    3.31
  -4 -17  -1   51.05    3.19
  -4 -17  -1   48.87    3.26
  -4 -17  -1   49.68    4.08
   4 -17   1   50.44    3.44
   4  17   1   50.55    2.98
  -4  17  -1   47.17    2.01
  -4 -17   1   45.27    2.69
   4 -17  -1   45.10    3.20
   4 -17  -1   47.11    3.09
  -4 -17   1   43.38    3.66
  -4 -17   1   48.42    3.68
   4  17  -2    5.54    1.36
  -4 -17  -2    5.05    1.08
   4 -17   2    3.78    1.09
  -4  17   2    4.12    1.11
  -4 -17  -2    6.74    1.51
  -4 -17   2    6.52    1.04
  -4  17  -2    2.90    0.84
   4 -17  -2    4.67    1.15
   4 -17  -2    3.51    1.14
  -4 -17   2    5.47    1.54
   4  17   2    5.10    0.93
  -4 -17  -3   32.79    3.04
  -4 -17  -3   30.66    2.81
   4  17  -3   30.90    2.89
  -4  17   3   30.19    2.68
   4 -17  -3   29.53    2.27
   4 -17  -3   33.68    3.80
  -4  17  -3   28.52    2.30
  -4 -17   3   33.04    3.34
  -4 -17   3   35.56    2.27
  -4 -17  -4   15.93    2.82
  -4  17   4   16.11    2.34
   4  17  -4   15.72    2.55
   4 -17  -4   19.25    3.07
  -4 -17   4   13.79    2.73
  -4 -17   4   14.94    1.85
  -4  17  -4   18.19    2.22
   4 -17  -4   18.56    1.38
  -4  17   5   16.04    2.45
   4  17  -5   16.67    2.82
  -4 -17  -5   20.10    3.45
  -4  17  -5   20.89    2.50
  -4 -17   5   15.71    3.09
  -4 -17   5   16.29    2.05
   4 -17  -5   17.01    3.12
  -4 -17  -6    1.28    1.29
  -4  17   6    1.46    0.91
   4  17  -6    2.77    1.29
  -4 -17   6    0.84    0.63
   4 -17  -6    0.71    1.05
  -4 -17  -7    3.93    2.02
   4  17  -7    7.94    2.17
   4 -17  -7    8.16    2.65
  -4 -17   7    4.68    1.38
   4  17  -8    0.80    1.12
  -4 -17  -8    0.40    1.40
   4 -17  -8    1.45    1.69
  -5 -17   0    5.38    1.37
   5 -17   0    5.27    0.96
  -5  17   0    6.01    1.01
   5  17   0    7.00    1.43
  -5 -17   0    5.41    1.08
   5 -17   0    5.92    1.46
  -5 -17   0    5.31    1.68
  -5  17   1    2.55    0.91
  -5 -17  -1    1.49    1.05
   5 -17   1    4.09    1.17
  -5 -17  -1    2.78    0.90
  -5  17   1    2.40    0.85
  -5 -17  -1    2.33    0.86
   5  17  -1    2.99    1.02
  -5 -17   1    3.11    0.85
   5  17   1    2.39    0.83
   5 -17  -1    4.68    1.21
   5 -17  -1    3.44    0.95
  -5 -17   1    5.23    1.52
  -5 -17  -2   81.15    4.75
  -5 -17  -2   73.67    5.52
   5 -17   2   68.78    4.53
  -5  17   2   71.82    4.59
   5  17  -2   77.72    4.81
  -5 -17  -2   79.28    4.23
   5 -17  -2   72.14    4.28
  -5 -17   2   77.49    5.32
  -5  17  -2   74.62    4.10
   5 -17  -2   66.27    4.45
   5  17   2   75.61    3.88
  -5 -17   2   80.12    3.95
  -5 -17  -3   42.10    3.64
   5  17  -3   42.34    3.62
  -5  17   3   51.33    3.72
  -5 -17   3   45.66    4.24
  -5 -17   3   45.98    2.91
   5 -17  -3   47.44    3.83
  -5  17  -3   50.77    3.16
   5 -17  -3   46.59    3.02
  -5  17   4   42.88    3.54
  -5 -17  -4   44.54    4.03
   5  17  -4   50.13    4.08
  -5  17  -4   45.29    3.13
   5 -17  -4   42.06    3.99
  -5 -17   4   45.17    3.00
   5 -17  -4   45.50    2.45
  -5 -17   4   43.74    4.41
  -5  17   5   37.35    3.33
   5  17  -5   29.15    3.90
  -5 -17  -5   41.82    5.11
  -5  17  -5   33.84    2.80
  -5 -17   5   37.68    2.83
   5 -17  -5   40.77    4.89
   5  17  -6   13.05    2.70
  -5 -17  -6    9.68    2.71
   5 -17  -6    6.75    2.31
  -5 -17   6   13.55    2.13
  -5  17  -6   12.84    1.12
   5  17  -7   18.47    3.38
  -5 -17  -7   13.89    3.45
   5 -17  -7   19.77    3.93
  -5 -17   7   19.06    2.64
  -6 -17   0   42.08    3.42
  -6 -17   0   39.78    2.73
  -6  17   0   34.10    2.18
  -6  17   0   31.19    2.79
   6 -17   0   35.00    3.02
   6  17   0   35.20    2.87
   6 -17   1    7.80    1.71
  -6 -17  -1    6.31    1.38
  -6 -17  -1    7.32    1.57
  -6  17   1    8.32    1.46
   6  17  -1    5.25    1.36
  -6  17   1    5.06    1.37
  -6 -17  -1    7.46    2.09
   6 -17  -1    7.61    1.41
   6  17   1    7.33    1.40
  -6 -17   1    6.22    1.74
   6 -17  -1    7.70    1.60
  -6 -17   1    5.89    1.19
  -6  17   2   27.58    2.61
  -6  17   2   24.95    2.60
   6  17  -2   26.29    3.23
   6 -17   2   23.97    3.01
  -6 -17  -2   30.66    4.28
  -6 -17  -2   21.22    2.75
   6 -17  -2   27.84    2.59
   6 -17  -2   23.09    2.26
  -6  17  -2   26.91    2.19
  -6 -17   2   26.38    3.61
  -6 -17   2   25.76    2.11
  -6  17   3    8.86    1.84
  -6 -17  -3   13.26    2.36
   6  17  -3   12.09    2.33
  -6  17   3    9.64    2.04
  -6 -17  -3   12.65    2.85
  -6 -17   3   12.20    1.76
   6 -17  -3    6.90    1.78
  -6 -17   3   11.45    2.57
  -6  17  -3    8.64    1.50
   6 -17  -3    8.76    1.47
  -6  17   4   16.27    2.55
  -6  17   4   18.35    3.03
   6  17  -4   19.28    3.09
  -6 -17  -4   17.76    3.04
   6 -17  -4   20.11    3.16
  -6  17  -4   15.20    2.06
  -6 -17   4   12.97    1.95
  -6 -17   4   11.87    2.75
   6 -17  -4   16.19    1.31
   6  17  -5    4.41    1.66
  -6  17   5    2.11    1.29
  -6 -17  -5    4.44    1.77
   6 -17  -5    3.93    1.71
  -6 -17   5    3.88    1.15
   6  17  -6   10.53    2.55
  -6  17   6   10.11    2.58
  -6 -17  -6    9.11    2.62
   6 -17  -6    7.00    2.26
  -6 -17   6    7.52    1.69
  -6  17  -6   11.16    1.80
   6  17  -7    1.86    1.39
  -6 -17  -7    1.46    1.50
  -6  17   7    0.66    1.13
  -6 -17   7    1.51    1.09
   6 -17  -7    2.23    1.69
   7 -17   0   39.89    3.30
  -7  17   0   37.43    3.20
  -7 -17   0   33.33    3.26
  -7 -17   0   36.11    2.78
   7  17   0   37.30    3.08
  -7  17   1   76.58    5.04
  -7  17   1   74.55    4.28
  -7 -17  -1   80.10    4.74
   7  17  -1   81.63    5.09
   7 -17   1   84.63    5.24
  -7 -17  -1   77.98    4.93
   7 -17  -1   71.57    4.75
  -7 -17   1   73.92    5.44
   7  17   1   83.09    4.63
  -7 -17   1   81.80    4.42
  -7 -17  -2   10.71    2.64
   7 -17   2   15.88    2.60
  -7 -17  -2   12.74    2.18
  -7  17   2   15.52    2.38
  -7  17   2   11.35    2.18
   7  17  -2   12.07    2.31
  -7 -17   2    7.57    1.46
   7 -17  -2   14.11    2.20
  -7 -17   2    8.83    2.24
   7 -17  -2   12.04    1.94
  -7  17   3   10.10    2.19
  -7  17   3   14.09    2.50
  -7 -17  -3   13.18    2.45
   7  17  -3   10.43    2.31
  -7 -17  -3   15.39    3.30
  -7 -17   3   15.14    2.96
  -7 -17   3   13.67    1.93
   7 -17  -3   13.48    1.88
  -7  17  -3   13.38    1.91
   7 -17  -3   12.56    2.29
  -7  17   4   35.34    4.41
  -7 -17  -4   37.27    4.51
   7  17  -4   40.56    4.67
   7 -17  -4   40.50    2.21
   7 -17  -4   40.55    4.63
  -7 -17   4   29.49    2.78
  -7  17   5   16.12    3.23
  -7 -17  -5   11.43    2.80
   7  17  -5   13.04    2.77
   7 -17  -5   13.04    2.85
  -7 -17   5   11.78    2.03
  -7  17   6   14.59    3.15
  -7 -17  -6    9.93    2.76
   7  17  -6   12.33    2.95
   7 -17  -6   10.50    2.82
  -7 -17   6   13.19    2.28
   8  17   0    2.12    1.06
  -8 -17   0    1.95    0.90
  -8 -17   0    2.28    1.21
  -8  17   0    2.86    1.14
   8 -17   0    0.81    0.79
  -8 -17  -1   36.22    3.09
   8  17  -1   39.49    3.51
   8 -17   1   37.60    3.46
  -8  17   1   34.48    3.41
   8 -17  -1   31.76    3.04
  -8 -17   1   36.71    2.87
  -8 -17   1   37.51    3.78
   8  17  -2    1.67    1.11
   8 -17   2    4.59    1.48
  -8 -17  -2    2.79    1.17
  -8  17   2    4.91    1.37
   8 -17  -2    5.27    1.37
  -8 -17   2    2.63    1.40
  -8 -17   2    2.94    1.04
  -8  17   3   11.87    2.35
  -8 -17  -3   10.43    2.86
  -8 -17  -3   10.77    2.34
   8  17  -3    8.30    2.14
   8 -17  -3   12.07    1.79
  -8 -17   3   13.14    2.01
   8 -17  -3   13.26    2.48
  -8  17  -3   12.68    1.92
  -8 -17  -4    1.23    1.19
   8  17  -4    1.18    1.08
  -8 -17  -4    2.65    1.78
  -8  17   4    1.66    1.15
   8 -17  -4    0.39    1.02
  -8 -17   4   -0.26    0.73
   8  17  -5    4.60    1.82
  -8 -17  -5    5.67    2.08
  -8  17   5    4.29    1.89
   8 -17  -5    4.67    1.95
  -8 -17   5    6.83    1.74
  -8  17   6    1.12    1.31
  -8 -17  -6    2.81    1.74
  -8 -17   6   -0.14    1.04
   8 -17  -6    2.37    1.49
  -9 -17   0   82.64    5.04
   9 -17   0   79.30    5.48
   9 -17   1   15.80    2.65
  -9 -17  -1   17.97    2.71
  -9 -17   1   16.95    2.40
   9 -17  -1   16.40    2.54
  -9 -17   1   16.35    3.03
   9  17  -2   29.75    3.88
  -9 -17  -2   25.26    3.38
   9 -17   2   27.46    4.70
   9 -17  -2   25.94    3.04
  -9 -17   2   31.12    2.77
  -9 -17  -3    8.15    2.14
  -9  17   3   13.60    2.51
   9  17  -3    8.67    2.23
  -9 -17   3   12.64    2.15
   9 -17  -3   13.61    1.89
  -9  17   4   14.59    2.84
  -9 -17  -4   19.34    4.49
  -9 -17  -4   20.88    3.62
  -9 -17   4   22.85    2.96
   9 -17  -4   22.48    3.53
  -9 -17  -5    1.92    1.50
  -9  17   5    1.67    1.25
  -9 -17   5    1.11    1.07
   9 -17  -5    1.84    1.37
 -10 -17   0   39.08    3.47
  10 -17   0   37.89    4.40
  10 -17   1    1.90    1.24
 -10 -17  -1    2.31    1.10
  10 -17  -1    1.17    1.00
 -10 -17   1    1.98    1.05
 -10 -17  -2   16.23    2.91
 -10 -17   2   16.94    2.56
  10 -17  -2   11.88    2.09
 -10 -17  -3   -0.12    0.86
  10 -17  -3    0.08    0.58
 -10 -17   3    0.57    0.94
 -11 -17   0   35.36    4.09
   0  18   0   29.54    2.07
   0 -18   0   30.51    2.10
   0 -18   1    0.04    0.25
   0  18   1    0.88    0.50
   0 -18  -1    1.23    0.59
   0  18  -1    0.92    0.49
   0  18  -2  459.59   17.34
   0 -18   2  443.34   16.05
   0 -18  -2  438.83   17.83
   0  18  -2  478.64   17.73
   0  18   2  456.76   16.66
   0 -18   3    0.45    0.31
   0  18  -3    0.41    0.55
   0  18  -3    0.67    0.43
   0 -18  -3    0.46    0.66
   0 -18   4   94.24    3.75
   0  18  -4   85.51    5.07
   0 -18  -4   86.54    5.88
   0 -18  -4   89.91    4.42
   0 -18  -5   -0.47    0.55
   0  18  -5   -0.42    0.42
   0  18  -6   23.46    3.07
   0 -18  -6   16.52    3.33
   0 -18  -7    0.87    1.14
   0  18  -7    0.20    0.78
   0 -18   7   -0.16    0.71
   0 -18  -8    0.27    1.24
  -1 -18   0   48.72    2.75
   1 -18   0   39.27    2.56
   1  18   0   44.08    3.47
  -1  18   0   42.97    2.65
   1  18   0   48.14    2.81
  -1  18   1   32.14    2.10
   1  18  -1   24.07    2.45
  -1 -18  -1   35.49    2.55
   1 -18   1   32.82    1.88
   1  18  -1   27.64    2.22
   1  18   1   30.80    2.07
  -1 -18   1   29.64    1.88
   1 -18  -1   33.25    2.48
   1  18   1   32.27    3.08
  -1  18  -1   36.78    2.39
  -1 -18  -2   23.20    2.72
   1  18  -2   24.60    2.12
   1  18  -2   22.45    2.07
   1 -18   2   20.52    1.26
  -1  18  -2   22.29    1.92
  -1 -18   2   24.44    1.45
   1  18   2   24.68    1.71
   1 -18  -2   20.71    2.61
  -1 -18  -3    4.16    0.90
   1 -18   3    5.84    0.52
  -1 -18  -3    4.80    1.37
   1  18  -3    3.68    1.09
   1 -18  -3    5.41    1.49
  -1  18  -3    5.70    1.26
  -1 -18   3    3.68    0.67
   1  18   3    4.86    0.86
  -1  18  -3    4.84    1.13
  -1 -18  -4    9.08    2.18
   1  18  -4   15.52    2.31
  -1  18  -4   17.73    2.32
  -1  18  -4   13.34    1.00
   1  18   4   13.15    1.43
   1 -18  -4   12.94    1.29
   1 -18  -4   13.43    2.52
  -1 -18   4   11.84    1.09
  -1  18   5   12.86    1.74
  -1 -18  -5   11.55    0.97
  -1 -18  -5   12.76    0.91
  -1 -18  -5   10.30    2.43
   1  18  -5   11.08    2.06
  -1  18  -5   13.03    2.11
  -1 -18   5   10.68    1.32
   1 -18  -5   12.02    2.62
   1  18  -6   18.46    2.88
  -1 -18  -6   24.71    4.00
  -1 -18   6   19.13    3.23
   1 -18  -6   11.98    2.82
  -1  18  -6   15.82    2.50
  -1 -18  -7    2.11    1.63
   1 -18   7    0.80    0.93
   1  18  -7    0.52    0.87
  -1  18  -7    1.92    1.10
   1 -18  -7   -0.46    0.96
  -1 -18  -8    1.18    1.60
   1  18  -8    2.57    1.39
   1 -18  -8    1.84    1.66
  -2 -18   0   11.36    1.44
  -2  18   0   13.32    1.55
   2  18   0    8.52    1.78
   2 -18   0   14.68    1.67
   2  18   0    9.83    1.46
   2 -18   1  308.66   11.59
  -2 -18  -1  329.86   12.75
   2  18  -1  339.46   13.33
   2  18  -1  325.34   12.71
   2  18   1  317.44   12.19
   2 -18  -1  310.74   12.70
   2  18   1  305.48   13.77
  -2  18  -1  317.11   12.35
  -2 -18   1  319.74   11.90
  -2 -18  -2    0.29    0.53
   2  18  -2    0.17    0.43
   2  18   2    0.35    0.32
   2 -18  -2    0.16    0.52
  -2 -18   2   -0.01    0.27
  -2  18  -2    0.50    0.43
   2  18  -3   91.85    5.26
  -2 -18  -3   99.50    5.81
  -2 -18  -3   90.69    4.31
  -2  18   3   90.61    4.80
   2 -18  -3   88.26    4.67
   2 -18  -3   84.67    5.53
  -2  18  -3   89.83    4.86
   2  18   3   97.93    4.26
  -2 -18   3  101.71    4.17
  -2 -18  -4   14.31    2.64
  -2  18   4   15.06    1.95
   2  18  -4   16.44    2.48
   2  18   4   10.81    1.25
  -2 -18   4   11.14    1.36
   2 -18  -4   13.44    2.55
   2 -18  -4   14.77    1.32
  -2  18  -4   17.84    2.32
  -2 -18  -5   51.62    4.68
  -2  18   5   46.35    3.29
   2  18  -5   48.96    3.93
   2 -18  -5   54.01    4.71
  -2 -18   5   52.49    2.95
  -2  18  -5   46.82    3.54
  -2 -18   5   56.13    4.69
   2  18  -6    6.99    1.84
  -2 -18  -6    6.53    2.16
  -2  18  -6    6.30    1.49
  -2 -18   6    3.14    1.54
   2 -18  -6    2.78    1.49
   2  18  -7   24.20    3.61
  -2 -18  -7   10.70    2.97
   2 -18  -7   14.95    3.42
   2  18  -8    4.99    1.77
  -2 -18  -8    6.15    2.40
   2 -18  -8    2.83    1.84
   3 -18   0    2.63    0.75
  -3 -18   0    4.05    0.91
   3  18   0    3.16    1.13
   3  18   0    4.58    1.03
  -3 -18  -1   24.54    2.09
   3 -18   1   20.15    1.19
   3  18  -1   25.15    2.17
   3 -18  -1   22.09    2.12
  -3 -18   1   22.12    1.65
  -3  18  -1   24.98    1.92
   3  18   1   21.43    1.78
   3 -18  -1   25.63    2.15
  -3 -18  -2   43.30    3.28
  -3  18   2   44.61    3.06
   3  18  -2   36.38    3.03
  -3  18  -2   46.34    2.89
   3 -18  -2   46.57    3.10
  -3 -18   2   45.43    2.49
   3  18   2   45.78    2.62
  -3 -18   2   40.51    4.10
   3 -18  -2   44.61    3.35
  -3  18   3    6.95    1.41
   3  18  -3   13.57    2.21
  -3 -18  -3    9.89    1.96
  -3 -18   3   10.07    2.18
  -3 -18   3    8.36    1.17
   3 -18  -3    7.88    1.36
   3  18   3   10.47    1.26
  -3  18  -3    7.61    1.40
   3 -18  -3   10.20    2.02
  -3 -18  -4   -0.36    0.46
  -3  18   4    1.06    0.64
   3  18  -4    1.79    0.97
   3 -18  -4    1.05    0.92
  -3 -18   4    0.04    0.39
  -3 -18   4    1.02    0.95
   3 -18  -4    0.88    0.47
  -3  18  -4    0.86    0.62
  -3  18   5    0.50    0.61
   3  18  -5    1.83    1.03
  -3 -18  -5    0.91    1.05
  -3 -18   5    1.20    0.61
  -3 -18   5    1.03    1.04
  -3  18  -5    1.73    0.45
   3 -18  -5    2.03    1.34
  -3  18  -5    2.82    1.07
  -3 -18  -6    3.49    1.72
  -3  18   6    5.27    1.37
   3  18  -6    3.60    1.51
  -3  18  -6    4.38    1.27
  -3 -18   6    3.67    1.01
   3 -18  -6    7.03    2.22
   3  18  -7    3.16    1.46
  -3 -18  -7    6.63    2.36
   3 -18  -7    3.89    1.84
  -3 -18  -8    5.63    2.48
   3  18  -8    3.91    1.72
   3 -18  -8    4.56    2.11
   4 -18   0   58.99    3.84
  -4 -18   0   62.56    4.62
   4  18   0   61.66    3.64
   4 -18   0   58.56    3.07
  -4 -18   0   51.34    3.21
  -4  18   1    4.14    1.09
   4 -18   1    5.37    1.32
   4  18  -1    3.02    1.02
  -4 -18  -1    3.49    1.31
  -4 -18  -1    4.20    1.07
   4 -18  -1    3.47    1.06
   4 -18  -1    4.66    1.14
  -4 -18   1    4.48    1.32
  -4 -18   1    3.98    0.88
   4  18   1    4.65    1.03
  -4  18  -1    3.56    0.91
  -4 -18   1    2.74    1.14
  -4 -18  -2  105.56    5.81
   4  18  -2  106.92    5.86
   4 -18   2  106.15    5.75
  -4  18   2  108.61    5.73
  -4 -18   2  104.88    6.36
   4  18   2  106.16    4.97
   4 -18  -2  113.92    5.60
  -4 -18   2  104.66    4.84
  -4  18  -2  107.80    5.27
   4 -18  -2  108.11    5.90
   4  18  -3   29.44    3.41
  -4  18   3   30.40    2.65
  -4 -18  -3   23.96    3.15
   4 -18  -3   29.43    2.27
  -4 -18   3   26.63    2.03
  -4  18  -3   28.29    2.30
  -4 -18   3   24.44    3.42
   4 -18  -3   28.39    3.43
  -4 -18  -4   96.70    6.12
   4  18  -4   94.62    5.77
  -4  18   4   85.98    5.13
  -4 -18   4   80.36    5.98
   4 -18  -4   84.85    5.85
  -4 -18   4   81.16    4.28
  -4  18  -4   81.48    4.69
   4 -18  -4   81.42    3.94
  -4  18   5    6.83    1.58
   4  18  -5    7.83    2.02
  -4 -18  -5    8.67    2.34
   4 -18  -5    8.68    2.37
  -4 -18   5    8.89    2.36
  -4 -18   5    8.88    1.48
  -4  18  -5    7.16    1.49
  -4  18   6   36.82    3.28
   4  18  -6   34.11    4.30
  -4 -18  -6   33.26    4.87
  -4 -18   6   35.86    2.84
   4 -18  -6   45.50    5.56
  -4 -18  -7    0.43    1.22
   4  18  -7   -0.14    0.89
  -4 -18   7   -0.53    0.56
   4 -18  -7   -0.80    0.95
   4  18  -8   26.60    4.12
  -4 -18  -8   28.03    4.98
   4 -18  -8   24.00    4.65
   5 -18   0   57.59    3.88
   5  18   0   55.13    3.62
  -5  18   0   54.26    2.96
   5 -18   0   58.73    3.02
  -5 -18   0   51.70    4.40
  -5 -18   0   53.40    3.31
  -5 -18   0   57.76    4.07
   5 -18   1   18.52    2.58
  -5 -18  -1   18.71    2.40
   5  18  -1   16.76    2.31
  -5  18   1   17.23    2.32
  -5 -18  -1   17.01    2.95
  -5 -18  -1   20.38    2.38
  -5  18   1   20.03    2.27
   5 -18  -1   21.27    1.97
   5  18   1   20.24    1.88
   5 -18  -1   19.33    2.56
  -5 -18   1   17.78    1.67
  -5 -18   1   18.97    2.78
  -5 -18  -2   27.01    2.26
   5  18  -2   29.80    3.39
  -5  18   2   24.93    2.50
   5 -18   2   22.20    2.83
  -5 -18  -2   31.84    4.24
  -5 -18  -2   28.03    2.64
  -5 -18   2   28.27    2.08
   5 -18  -2   22.81    2.26
  -5  18  -2   23.67    2.07
   5 -18  -2   26.95    3.08
   5  18   2   29.28    2.12
  -5 -18   2   26.35    3.50
   5  18  -3   20.12    2.85
  -5  18   3   23.92    2.50
  -5 -18  -3   22.07    3.03
   5 -18  -3   22.98    2.05
   5 -18  -3   21.42    3.01
  -5  18  -3   23.91    2.10
  -5 -18   3   20.01    3.23
  -5 -18   3   22.55    1.93
  -5 -18  -4   28.31    3.86
   5  18  -4   29.20    3.72
  -5  18   4   26.16    2.74
  -5 -18   4   31.08    4.35
   5 -18  -4   28.25    1.91
  -5  18  -4   24.49    2.29
  -5 -18   4   35.70    2.51
   5 -18  -4   24.96    3.57
  -5 -18  -5    1.44    1.11
   5  18  -5    1.75    1.17
  -5  18   5    3.97    1.35
  -5 -18   5    1.54    0.81
   5 -18  -5    2.92    1.51
  -5  18  -5    4.22    1.18
   5  18  -6    1.31    1.16
  -5 -18  -6   -0.58    0.90
   5 -18  -6    1.76    1.38
  -5 -18   6    0.76    0.77
  -5  18  -6    0.48    0.41
   5  18  -7    0.41    1.04
  -5 -18  -7    0.42    1.26
  -5 -18   7    0.44    0.82
   5 -18  -7    0.64    1.28
  -6 -18   0   23.59    2.14
   6 -18   0   22.99    2.97
   6  18   0   26.95    2.48
  -6 -18   0   27.10    2.77
  -6  18   1   52.46    3.43
  -6  18   1   58.91    4.05
   6  18  -1   53.47    3.93
   6 -18   1   53.81    4.02
  -6 -18  -1   64.59    3.92
  -6 -18  -1   60.40    4.03
  -6 -18  -1   59.98    5.04
   6 -18  -1   61.70    4.03
  -6 -18   1   48.93    4.20
   6  18   1   51.52    3.47
  -6 -18   1   49.54    3.24
   6 -18  -1   62.55    3.61
   6  18  -2    2.69    1.18
  -6  18   2    2.30    1.03
  -6 -18  -2    5.67    1.84
  -6  18   2    2.02    0.93
  -6 -18  -2    1.67    0.91
   6 -18   2    1.83    0.95
  -6 -18   2    2.20    0.84
   6 -18  -2    1.79    0.94
  -6  18  -2    2.23    0.84
  -6 -18   2    2.04    1.15
   6 -18  -2    1.08    0.74
  -6  18   3  115.79    6.73
   6  18  -3  114.43    6.83
  -6 -18  -3  105.42    6.58
  -6  18   3  110.63    6.52
  -6 -18   3  112.29    7.44
   6 -18  -3  119.39    5.78
  -6  18  -3  119.00    5.84
   6 -18  -3  112.95    6.66
  -6 -18   3  119.34    5.67
  -6  18   4    1.97    1.24
   6  18  -4    5.73    1.79
  -6  18   4    4.00    1.36
  -6 -18  -4    2.36    1.26
   6 -18  -4    3.70    0.79
   6 -18  -4    5.43    1.78
  -6 -18   4    3.74    1.91
  -6 -18   4    3.57    1.06
  -6  18  -4    6.77    1.43
   6  18  -5   37.11    4.71
  -6 -18  -5   30.75    4.43
  -6 -18   5   36.51    2.93
   6 -18  -5   41.52    5.03
  -6 -18  -6    6.24    2.27
   6  18  -6    5.36    1.98
  -6 -18   6    5.47    1.54
   6 -18  -6    7.42    2.45
  -6  18   7   18.96    3.72
   6  18  -7   20.26    3.68
  -6 -18  -7   23.26    4.56
  -6 -18   7   19.57    2.75
   6 -18  -7   23.89    4.28
  -7  18   0    5.47    1.41
  -7 -18   0    4.73    1.54
  -7 -18   0    4.83    1.21
   7 -18   0    5.02    1.47
   7  18   0    4.22    1.36
  -7  18   1   18.93    2.75
  -7 -18  -1   22.03    2.70
   7 -18   1   16.19    2.56
  -7 -18  -1   22.88    3.10
  -7  18   1   19.71    2.29
   7  18  -1   22.78    2.98
   7  18   1   23.55    2.67
  -7 -18   1   21.66    2.05
   7 -18  -1   17.84    2.51
  -7 -18   1   20.98    3.20
  -7  18   2    8.22    1.84
  -7  18   2    5.74    1.47
   7 -18   2    4.91    1.52
   7  18  -2    5.78    1.68
  -7 -18  -2    3.70    1.27
  -7 -18  -2    5.72    2.14
   7 -18  -2    7.79    1.67
  -7 -18   2    6.24    1.86
  -7 -18   2    4.78    1.21
   7 -18  -2    6.15    1.44
  -7 -18  -3    7.13    1.90
  -7  18   3    4.29    1.46
   7  18  -3    6.47    1.86
  -7 -18  -3    4.89    1.97
   7 -18  -3    5.48    1.64
  -7 -18   3    5.99    1.96
  -7  18  -3    4.11    1.16
   7 -18  -3    5.56    1.27
  -7 -18   3    7.78    1.50
  -7 -18  -4    3.73    1.52
  -7  18   4    3.69    1.46
   7  18  -4    2.63    1.39
   7 -18  -4    2.52    1.32
   7 -18  -4    3.05    0.72
  -7 -18   4    2.23    0.99
  -7 -18  -5    0.71    1.08
  -7  18   5    0.87    1.19
   7  18  -5    0.14    0.90
  -7 -18   5    1.38    0.93
   7 -18  -5    1.77    1.47
  -7  18   6    1.17    1.39
   7  18  -6    0.31    1.05
  -7 -18  -6    0.72    1.32
   7 -18  -6    2.32    1.75
  -7 -18   6    0.58    0.84
  -8  18   0  147.18    7.74
   8 -18   0  138.83    7.67
   8  18   0  142.83    7.46
  -8 -18   0  137.95    7.92
  -8 -18   0  139.55    7.07
   8  18  -1   13.79    2.53
   8 -18   1   13.28    2.46
  -8 -18  -1   19.10    2.63
  -8 -18   1   20.24    3.34
  -8 -18   1   18.41    2.35
   8 -18  -1   15.47    2.49
  -8  18   2   58.71    4.04
  -8 -18  -2   52.42    4.19
   8  18  -2   51.58    4.44
  -8 -18   2   60.32    3.84
   8 -18  -2   54.35    3.95
  -8 -18   2   59.50    5.16
   8  18  -3   11.85    2.51
  -8 -18  -3   14.96    3.49
  -8 -18  -3   13.30    2.59
  -8  18   3   15.05    2.66
   8 -18  -3   12.08    1.86
   8 -18  -3   13.81    2.53
  -8 -18   3   15.62    2.27
  -8  18  -3   12.89    2.03
  -8  18   4   29.77    3.96
  -8 -18  -4   26.24    3.95
   8  18  -4   30.69    4.36
  -8 -18   4   26.44    3.13
   8 -18  -4   31.32    1.97
   8 -18  -4   33.07    4.24
   8  18  -5    0.64    1.07
  -8 -18  -5   -0.50    0.96
  -8  18   5    0.07    1.09
   8 -18  -5   -0.84    0.92
  -8 -18   5    0.41    0.75
  -9 -18   0    1.02    0.83
   9 -18   0    0.17    0.71
  -9 -18  -1    3.93    1.28
   9 -18   1    0.30    0.87
   9  18  -1    0.91    0.93
   9 -18  -1    2.30    1.08
  -9 -18   1    2.59    1.34
  -9 -18   1    1.83    0.91
  -9 -18  -2   11.10    2.36
   9  18  -2   11.33    2.44
  -9 -18   2   12.92    2.08
   9 -18  -2    8.42    1.78
   9  18  -3    7.36    2.11
  -9  18   3    6.27    1.74
   9 -18  -3    7.32    1.46
  -9 -18   3    5.13    1.46
   9  18  -4   12.48    2.77
  -9  18   4   15.39    2.93
  -9 -18  -4   13.21    3.04
   9 -18  -4   18.51    3.22
  -9 -18   4   18.54    2.70
 -10 -18   0    0.70    0.72
  10 -18   0    0.38    0.82
 -10 -18  -1   55.96    4.45
  10 -18   1   55.22    4.81
 -10 -18   1   63.80    4.43
  10 -18  -1   56.07    4.49
 -10 -18  -2    4.43    1.57
 -10 -18   2    4.54    1.43
  10 -18  -2    2.07    1.00
 -10 -18  -3   21.91    3.61
 -10 -18   3   29.02    3.37
   0  19   0    0.65    0.40
   0 -19   0    1.27    0.52
   0  19  -1   24.40    2.02
   0 -19  -1   28.49    2.31
   0  19   1   27.22    1.92
   0 -19   1   25.47    1.73
   0  19   2    0.92    0.45
   0  19  -2    1.07    0.61
   0  19  -2    1.04    0.65
   0 -19   2    0.27    0.31
   0 -19   3   95.29    3.82
   0 -19  -3   88.54    5.67
   0  19  -3   92.57    5.15
   0  19  -3  100.54    4.83
   0  19  -4    0.59    0.64
   0 -19  -4   -0.24    0.66
   0 -19  -4    1.05    0.55
   0 -19  -5   20.13    1.09
   0  19  -5   19.55    2.75
   0 -19  -5   15.36    2.99
   0 -19  -5   20.19    1.09
   0  19  -6    0.16    0.72
   0 -19  -6    1.21    1.06
   0 -19  -7    7.53    2.54
   0  19  -7    8.91    2.16
   0 -19  -8   -0.16    1.32
  -1  19   0  111.90    5.37
   1  19   0  117.83    5.51
   1 -19   0  114.18    5.40
  -1 -19   0  123.57    5.50
   1  19   0  132.29    6.82
  -1  19   1  180.66    7.34
  -1 -19  -1  160.78    7.69
   1  19  -1  169.23    7.66
   1 -19   1  169.74    6.92
   1  19   1  174.19    7.27
  -1  19  -1  185.69    7.60
  -1 -19   1  177.54    7.05
   1 -19  -1  180.40    7.89
   1  19  -2  101.72    5.10
  -1 -19  -2   91.97    5.30
   1  19  -2   96.49    5.07
   1 -19   2   86.46    3.77
  -1 -19   2   94.20    3.98
  -1  19  -2   92.53    4.79
   1  19   2   92.36    4.33
   1 -19  -2   89.95    5.26
  -1 -19  -3   73.04    4.89
   1  19  -3   68.30    4.35
   1 -19  -3   78.41    5.02
  -1 -19   3   71.93    3.18
   1  19   3   73.94    3.58
  -1  19  -3   69.76    4.14
  -1  19  -3   67.81    4.16
   1  19  -4   83.74    5.19
  -1 -19  -4   84.93    5.92
  -1  19  -4   79.28    4.88
  -1 -19   4   89.24    3.85
  -1  19  -4   86.80    3.87
   1  19   4   95.40    4.17
   1 -19  -4   87.21    4.31
   1 -19  -4   84.26    5.88
  -1 -19  -5   15.50    2.97
   1  19  -5   16.58    2.62
  -1 -19  -5   18.46    1.34
  -1  19  -5   19.44    2.65
   1 -19  -5   24.65    3.83
   1  19  -6   18.35    2.88
  -1 -19  -6   18.15    3.48
   1 -19  -6   14.90    3.19
  -1  19  -6   13.48    2.37
  -1 -19   6   18.29    3.18
   1 -19   7    3.35    1.57
   1  19  -7    3.85    1.50
  -1 -19  -7    4.39    1.99
   1 -19  -7    3.82    1.85
  -1  19  -7    4.76    1.61
   1  19  -8    3.44    1.55
  -1 -19  -8    9.75    3.06
   1 -19  -8    8.08    2.69
   2 -19   0    2.82    0.79
  -2 -19   0    3.16    0.80
  -2  19   0    2.25    0.69
   2  19   0    1.73    0.65
   2  19   0    4.22    1.24
   2  19  -1    5.70    1.43
   2  19  -1    7.19    1.39
   2 -19   1    8.64    1.03
  -2 -19   1    7.23    1.08
   2  19   1    7.11    1.18
  -2  19  -1    7.54    1.23
   2 -19  -1    6.60    1.36
   2  19  -2   14.12    2.04
  -2 -19  -2    9.16    1.76
   2  19  -2   15.21    2.06
  -2 -19   2   13.14    1.16
  -2  19  -2   16.27    1.96
   2  19   2   14.54    1.34
   2 -19  -2   14.99    2.23
   2  19  -3   19.95    2.62
  -2 -19  -3   17.47    2.71
  -2 -19  -3   18.26    1.58
   2 -19  -3   20.95    2.95
  -2 -19   3   19.08    1.45
   2  19   3   19.03    1.52
  -2  19  -3   24.37    2.15
   2 -19  -3   23.55    2.01
  -2  19   4    7.29    1.39
  -2 -19  -4    9.20    2.21
   2  19  -4    4.90    1.47
   2 -19  -4    8.45    1.22
   2 -19  -4    6.86    1.87
   2  19   4    6.46    1.00
  -2  19  -4    7.60    1.36
  -2  19  -4    8.12    1.61
  -2 -19   4    6.36    1.01
  -2 -19  -5   41.14    5.01
   2  19  -5   34.02    3.84
  -2  19   5   31.75    2.62
   2 -19  -5   31.94    4.31
  -2  19  -5   29.88    2.80
  -2 -19   5   32.75    2.20
  -2 -19   5   30.89    4.19
   2  19  -6    5.05    1.65
  -2 -19  -6    6.46    2.22
  -2  19  -6    4.40    1.41
  -2 -19   6    5.76    2.04
   2 -19  -6    6.83    2.24
  -2 -19  -7    0.50    1.22
   2  19  -7    2.05    1.39
   2 -19  -7   -0.22    1.07
  -2 -19  -8    0.96    1.48
   2  19  -8    3.82    1.59
   2 -19  -8    1.16    1.43
  -3 -19   0  109.54    5.22
   3 -19   0  113.02    5.08
   3  19   0  112.00    6.30
   3  19   0  106.23    5.40
  -3 -19  -1   66.51    3.89
   3  19  -1   67.73    3.97
   3 -19   1   60.50    2.71
  -3  19  -1   57.20    3.46
   3 -19  -1   64.95    3.86
  -3 -19   1   71.61    3.41
   3 -19  -1   61.05    3.94
   3  19   1   62.46    3.51
   3  19  -2   68.05    4.33
  -3 -19  -2   59.29    4.17
  -3 -19   2   67.54    3.39
  -3  19  -2   72.30    3.92
   3 -19  -2   77.52    4.64
   3  19   2   66.20    3.55
   3 -19  -2   75.67    4.25
   3  19  -3   74.48    4.73
  -3 -19  -3   69.20    4.78
  -3  19   3   63.69    4.06
  -3 -19   3   71.45    3.46
  -3  19  -3   75.06    4.12
   3  19   3   65.02    3.38
   3 -19  -3   69.54    4.83
   3 -19  -3   65.74    3.86
  -3 -19  -4   23.83    3.47
   3  19  -4   23.11    3.09
  -3  19   4   23.12    2.27
   3 -19  -4   24.03    1.81
  -3 -19   4   23.18    1.83
  -3  19  -4   27.95    2.42
   3 -19  -4   23.37    3.41
  -3 -19   4   22.35    3.45
  -3 -19  -5   34.09    4.59
   3  19  -5   27.28    3.60
  -3  19   5   29.49    2.69
  -3  19  -5   30.12    1.80
  -3 -19   5   30.74    4.19
  -3  19  -5   36.53    2.99
  -3 -19   5   31.25    2.26
   3 -19  -5   26.77    3.95
  -3 -19  -6   28.41    4.51
  -3  19   6   27.80    2.68
   3  19  -6   26.27    3.72
   3 -19  -6   29.61    4.52
  -3 -19   6   28.40    2.31
  -3  19  -6   29.66    3.41
   3  19  -7    7.57    2.16
  -3 -19  -7    6.83    2.47
   3 -19  -7   12.89    3.17
   3  19  -8    7.28    2.25
  -3 -19  -8    7.68    2.82
   3 -19  -8    7.53    2.63
   4 -19   0   29.68    2.05
   4 -19   0   39.71    3.00
   4  19   0   31.57    2.50
  -4 -19   0   25.13    3.46
  -4 -19   0   28.53    2.25
   4 -19   1   61.06    4.10
  -4 -19  -1   63.52    3.90
   4  19  -1   71.73    4.24
  -4 -19   1   64.72    3.44
   4 -19  -1   66.96    3.90
   4 -19  -1   61.29    4.05
   4  19   1   62.69    3.66
  -4  19  -1   64.94    3.66
  -4 -19   1   62.04    4.45
   4  19  -2    8.21    1.73
  -4  19   2   12.51    1.94
  -4 -19  -2    9.04    1.79
   4 -19  -2   12.22    1.80
   4 -19  -2   13.60    2.16
  -4  19  -2   13.54    1.78
  -4 -19   2    7.50    1.19
  -4 -19   2    8.13    1.93
   4  19   2   10.47    1.44
  -4  19   3   42.40    3.26
  -4 -19  -3   42.45    3.62
   4  19  -3   40.93    3.46
  -4 -19   3   34.23    3.58
  -4  19  -3   38.72    2.87
   4 -19  -3   41.17    3.59
   4 -19  -3   43.92    2.96
  -4 -19   3   44.33    2.63
   4  19  -4    4.09    1.39
  -4 -19  -4    4.33    1.60
  -4  19   4    2.27    0.96
   4 -19  -4    2.56    1.21
  -4 -19   4    3.17    0.91
   4 -19  -4    2.47    0.71
  -4 -19   4    2.74    1.33
  -4  19  -4    2.47    0.95
  -4 -19  -5    0.83    1.04
   4  19  -5    2.63    1.31
  -4  19   5    1.48    0.92
  -4 -19   5    3.15    1.52
  -4 -19   5    1.69    0.77
  -4  19  -5    2.22    0.96
   4 -19  -5    2.22    1.36
  -4  19   6    1.43    0.87
   4  19  -6    2.42    1.35
  -4 -19  -6    4.49    1.85
  -4 -19   6    2.70    0.97
   4 -19  -6    1.11    1.28
   4  19  -7    3.64    1.57
  -4 -19  -7    0.95    1.44
   4 -19  -7    4.70    2.25
  -5 -19   0  143.89    6.66
   5 -19   0  143.66    7.29
  -5 -19   0  154.79    7.67
   5  19   0  146.13    7.00
  -5 -19   0  146.72    8.49
  -5  19   0  138.75    6.09
   5 -19   0  142.33    6.17
   5 -19   1   60.79    4.13
  -5 -19  -1   53.18    3.78
  -5  19   1   55.06    3.83
  -5 -19  -1   54.43    3.68
   5  19  -1   55.13    3.88
  -5  19   1   60.79    3.63
  -5 -19  -1   47.89    4.47
   5 -19  -1   62.22    4.02
  -5 -19   1   52.76    4.25
   5 -19  -1   66.01    3.74
   5  19   1   53.62    3.45
  -5 -19   1   59.96    3.36
  -5  19   2   85.36    5.03
  -5 -19  -2   85.95    5.09
   5  19  -2   85.09    5.19
   5 -19   2   83.77    5.09
  -5 -19  -2   80.50    4.52
   5  19   2   79.06    4.18
  -5 -19   2   79.86    4.13
   5 -19  -2   80.04    4.92
  -5 -19   2   78.89    5.57
   5 -19  -2   77.48    4.70
  -5  19  -2   75.77    4.34
  -5 -19  -3   63.14    4.77
   5  19  -3   71.13    4.92
  -5  19   3   71.88    4.69
  -5 -19   3   71.07    5.48
  -5 -19   3   69.59    3.85
   5 -19  -3   74.38    4.19
  -5  19  -3   75.18    4.25
   5 -19  -3   72.96    5.00
  -5 -19  -4   39.88    4.62
   5  19  -4   37.20    4.31
  -5  19   4   29.51    2.98
   5 -19  -4   34.10    2.26
   5 -19  -4   32.95    4.16
  -5 -19   4   35.31    2.57
  -5 -19   4   41.86    5.13
  -5  19  -4   34.85    2.79
  -5 -19  -5   19.21    3.45
   5  19  -5   20.56    3.32
  -5  19   5   20.86    2.93
   5 -19  -5   18.50    3.36
  -5 -19   5   22.99    2.16
  -5  19  -5   25.94    3.01
[truncated: 158,093 more chars]
