# Supplementary material for: Crystal structure of catena-poly[[(N,N-diethyl-3-mesitylsulfonyl-1H-1,2,4-triazole-1-carboxamide-κN 1)silver(I)]-μ-nitrato-κ3 O,O′:O]
Source: Acta Crystallogr E Crystallogr Commun. 2016 Oct 21;72(Pt 11):1610–3. doi: 10.1107/S2056989016016662 (PMC5095845; doi:10.1107/S2056989016016662)
Supplement: Supplementary file 2 [file e-72-01610-Isup2.hkl]

#
# h,k,l, Fc-squared, Fo-squared, sigma(Fo-squared), status flag
#
data_I
_shelx_title ' JK763a in Pna2(1)'
_shelx_refln_list_code          4
_shelx_F_calc_maximum      204.95
_exptl_crystal_F_000      1056.00
_reflns_d_resolution_high  0.7499

loop_
 _space_group_symop_operation_xyz
 'x, y, z'
 '-x, -y, z+1/2'
 '-x+1/2, y+1/2, z+1/2'
 'x+1/2, -y+1/2, z'

_cell_length_a     9.0947
_cell_length_b    31.0133
_cell_length_c     7.1934
_cell_angle_alpha  90.000
_cell_angle_beta   90.000
_cell_angle_gamma  90.000

_shelx_F_squared_multiplier     1.000

loop_
 _refln_index_h
 _refln_index_k
 _refln_index_l
 _refln_F_squared_calc
 _refln_F_squared_meas
 _refln_F_squared_sigma
 _refln_observed_status
   2   0  -9        128.46        198.07        81.48 o
   4   0  -9         99.29        153.77        77.72 o
   0   1  -9          4.42         -2.24        29.53 o
   1   1  -9        116.15        107.41        35.83 o
   2   1  -9        189.91        187.07        46.56 o
   3   1  -9        623.94        581.27        93.14 o
   4   1  -9         45.87         29.81        38.07 o
   1   2  -9         73.61         71.00        29.98 o
   2   2  -9        408.31        455.52        65.50 o
   3   2  -9        218.16        237.48        61.45 o
   4   2  -9          2.78          6.58        35.43 o
   0   3  -9          7.11         26.07        46.38 o
   1   3  -9        547.41        481.50        66.24 o
   2   3  -9         23.70         23.84        25.90 o
   3   3  -9         58.34        105.11        46.92 o
   4   3  -9         90.70         63.46        40.16 o
   1   4  -9        225.35        247.43        52.16 o
   2   4  -9        243.07        276.14        54.18 o
   3   4  -9         67.05         80.27        34.52 o
   0   5  -9        198.61        221.89        83.99 o
   1   5  -9        349.97        434.16        63.97 o
   2   5  -9         64.95         91.75        36.44 o
   3   5  -9        102.22        128.81        38.99 o
   1   6  -9        166.77        122.85        42.06 o
   2   6  -9        240.68        265.81        59.18 o
   3   6  -9        156.75        177.69        53.75 o
   0   7  -9        314.26        134.97        73.13 o
   1   7  -9        125.42        103.08        69.37 o
   2   7  -9         18.32         37.12        29.31 o
   3   7  -9        185.44        188.84        77.62 o
   1   8  -9        107.21         24.01        38.05 o
   2   8  -9         22.57         25.58        29.90 o
   3   8  -9        137.10        208.19        51.81 o
   0   9  -9        233.90        240.27        96.94 o
   1   9  -9         60.39         59.75        41.66 o
   2   9  -9        143.25         83.68        49.72 o
   3   9  -9         18.79         34.16        30.31 o
   1  10  -9         26.18        -11.02        37.70 o
   2  10  -9        132.68        103.34        80.44 o
   0  11  -9        561.66        629.72       149.60 o
   1  11  -9        308.10        291.16        71.33 o
   2  11  -9          3.30         36.93        43.79 o
   1  12  -9         62.64        131.99        55.32 o
   2  12  -9        294.88        292.23        77.63 o
   0  13  -9        541.09        584.17       149.60 o
   1  13  -9         15.45         -4.73        37.40 o
   0   0  -8        399.77        435.41       104.47 o
   2   0  -8        311.75        310.45        94.23 o
   4   0  -8        660.46        719.56       135.39 o
   6   0  -8        149.65        156.28        75.22 o
   1   1  -8         14.33         23.28        20.97 o
   2   1  -8        190.81        171.40        34.19 o
   3   1  -8         88.29         75.87        38.26 o
   4   1  -8         30.61         58.43        38.52 o
   5   1  -8        545.81        655.73        92.19 o
   6   1  -8        139.64        158.19       103.63 o
   0   2  -8        680.04        713.54        90.12 o
   1   2  -8        217.27        241.61        38.33 o
   2   2  -8         64.52         59.26        24.42 o
   3   2  -8        295.42        235.60        46.71 o
   4   2  -8        456.66        436.13        63.35 o
   5   2  -8         79.88         88.16        42.77 o
   6   2  -8         31.07         35.26        33.78 o
   1   3  -8        122.36        165.49        34.28 o
   2   3  -8        153.10        135.23        32.37 o
   3   3  -8         29.01         66.12        30.44 o
   4   3  -8        223.00        243.91        48.74 o
   5   3  -8        394.91        387.64        73.28 o
   6   3  -8        202.89        133.99        49.08 o
   0   4  -8       1209.77       1197.67       123.27 o
   1   4  -8        238.48        243.81        38.87 o
   2   4  -8         80.37        142.81        49.37 o
   3   4  -8        243.30        207.44        65.64 o
   4   4  -8        285.34        327.66        55.45 o
   5   4  -8         68.24         17.68        84.41 o
   6   4  -8         64.38         66.65        43.25 o
   1   5  -8        110.60        152.84        32.70 o
   2   5  -8        686.31        816.54        82.57 o
   3   5  -8        115.91        146.80        39.77 o
   4   5  -8        122.89        152.44        42.35 o
   5   5  -8         91.77        125.98        41.76 o
   6   5  -8         42.44         62.19        42.52 o
   0   6  -8         68.57         38.31        29.99 o
   1   6  -8        714.46        728.64        76.04 o
   2   6  -8        137.14        115.40        34.83 o
   3   6  -8         43.69         37.49        27.10 o
   4   6  -8        430.86        517.32        68.96 o
   5   6  -8         72.79         80.27        34.46 o
   6   6  -8         28.65         47.64        59.34 o
   1   7  -8         76.27         77.48        30.61 o
   2   7  -8        500.95        549.90        68.63 o
   3   7  -8         49.97        101.62        34.40 o
   4   7  -8         91.52         95.39        36.61 o
   5   7  -8         73.94         82.73        32.29 o
   6   7  -8        356.18        446.28       119.51 o
   0   8  -8        361.77        245.29        86.08 o
   1   8  -8        185.37        202.04        42.81 o
   2   8  -8         97.53         84.76        26.18 o
   3   8  -8        705.32        657.31        84.70 o
   4   8  -8        101.37        118.04        35.83 o
   5   8  -8        482.54        623.41        76.71 o
   6   8  -8         25.65         74.38        42.95 o
   1   9  -8        155.32        179.56        42.32 o
   2   9  -8        436.26        460.44        80.58 o
   3   9  -8         70.14         85.13        30.55 o
   4   9  -8         49.81         27.06        27.45 o
   5   9  -8         34.77        125.81        53.76 o
   6   9  -8        677.17        597.19        97.80 o
   0  10  -8        130.45        194.72        83.99 o
   1  10  -8         88.27         81.35        29.38 o
   2  10  -8        180.19        229.74        38.98 o
   3  10  -8        543.28        569.81        63.75 o
   4  10  -8        153.83        137.81        43.73 o
   5  10  -8        386.44        343.72        84.62 o
   6  10  -8        127.98        116.58        75.63 o
   1  11  -8         29.00         38.56        29.29 o
   2  11  -8        284.67        347.28        46.58 o
   3  11  -8         26.43         20.89        21.47 o
   4  11  -8          3.84          1.94        23.44 o
   5  11  -8         73.31         68.18        48.45 o
   0  12  -8        624.98        471.77       122.85 o
   1  12  -8        874.26       1090.90       118.25 o
   2  12  -8        124.09         91.82        40.31 o
   3  12  -8        104.38         89.14        34.63 o
   4  12  -8         74.80         71.26        35.23 o
   5  12  -8         24.28         35.37        38.93 o
   1  13  -8        205.33        194.94        45.60 o
   2  13  -8        799.46       1110.76       102.63 o
   3  13  -8        115.56         96.51        37.68 o
   4  13  -8         55.45          1.91        30.49 o
   5  13  -8         43.03         90.44        39.74 o
   0  14  -8        655.54        546.15       140.82 o
   1  14  -8        405.31        536.87        76.80 o
   2  14  -8        329.46        281.86        51.90 o
   3  14  -8        195.40        204.96        48.88 o
   4  14  -8        151.48        201.01        49.68 o
   5  14  -8        327.12        449.98        71.08 o
   1  15  -8        296.00        312.19        55.18 o
   2  15  -8        110.58        153.16        41.34 o
   3  15  -8        546.23        571.46        77.50 o
   4  15  -8         44.38         78.55        35.84 o
   5  15  -8         36.67         36.78        32.68 o
   0  16  -8        580.44        619.69       152.94 o
   1  16  -8        140.93        143.88        42.67 o
   2  16  -8         62.86         38.66        31.21 o
   3  16  -8        491.27        488.72        70.64 o
   4  16  -8        617.28        520.98        73.96 o
   1  17  -8        119.30        103.63        39.04 o
   2  17  -8        132.91        201.27        48.90 o
   3  17  -8         29.62          8.97        26.33 o
   4  17  -8         30.44         35.31        32.46 o
   0  18  -8         22.97         11.28        51.82 o
   1  18  -8         43.76         79.31        37.06 o
   2  18  -8        170.28        189.59        47.07 o
   3  18  -8        162.48        192.08        49.07 o
   4  18  -8       1082.99       1097.58       109.55 o
   1  19  -8        378.89        263.71        79.57 o
   2  19  -8         97.31         80.54        36.08 o
   3  19  -8        337.55        312.36        61.09 o
   0  20  -8        502.65        480.96       137.48 o
   1  20  -8        200.08        268.24        56.79 o
   2  20  -8         18.14          3.04        42.42 o
   3  20  -8         49.10         35.36        28.88 o
   1  21  -8        177.93        266.86        57.05 o
   2  21  -8         58.03         51.16        35.76 o
   0  22  -8       1274.51       1481.80       152.88 o
   1  22  -8        205.58        272.10        59.06 o
   2   0  -7        940.18        914.69        96.48 o
   4   0  -7        776.42        613.17        80.96 o
   6   0  -7       1061.04       1066.81       158.79 o
   0   1  -7        111.84         99.87        37.40 o
   1   1  -7        494.93        566.52        53.99 o
   2   1  -7        175.13        177.31        47.65 o
   3   1  -7        796.50        817.72        65.58 o
   4   1  -7        214.07        236.18        48.61 o
   5   1  -7       2485.83       2528.68       124.55 o
   6   1  -7          9.85         33.56        33.07 o
   7   1  -7         35.69         53.00        36.17 o
   1   2  -7        131.68         75.47        31.00 o
   2   2  -7       1124.91       1184.29        77.50 o
   3   2  -7        182.77        198.13        33.84 o
   4   2  -7         42.68         53.03        26.84 o
   5   2  -7        261.28        287.77        47.85 o
   6   2  -7        407.13        503.68        79.66 o
   7   2  -7        130.94        187.09        53.36 o
   8   2  -7        128.26         15.46        47.64 o
   0   3  -7        674.31        692.54        84.30 o
   1   3  -7       3830.08       3891.31       172.32 o
   2   3  -7        115.39        122.54        27.92 o
   3   3  -7         81.60         93.97        25.45 o
   4   3  -7        323.44        292.93        47.69 o
   5   3  -7        299.22        346.64        53.07 o
   6   3  -7         17.59         23.33        31.15 o
   7   3  -7        347.70        311.31        96.11 o
   8   3  -7        192.38        182.19        82.74 o
   1   4  -7        363.04        393.42        37.84 o
   2   4  -7       2496.28       2370.00       126.24 o
   3   4  -7        413.95        483.66        51.47 o
   4   4  -7        281.06        281.83        47.70 o
   5   4  -7        172.53        155.04        37.94 o
   6   4  -7        250.34        385.52        57.94 o
   7   4  -7         84.61         63.93        60.59 o
   8   4  -7        157.20        197.65        80.65 o
   0   5  -7       2788.44       2686.99       170.56 o
   1   5  -7        644.60        626.67        48.37 o
   2   5  -7        122.57        147.17        25.83 o
   3   5  -7        175.06        165.60        36.50 o
   4   5  -7         39.13          0.13        20.41 o
   5   5  -7         17.04         20.27        22.59 o
   6   5  -7        284.09        319.62        52.58 o
   7   5  -7        299.47        422.88       107.39 o
   8   5  -7        617.39       1058.03       173.83 o
   1   6  -7        331.20        411.73        39.73 o
   2   6  -7       1359.81       1370.27        66.01 o
   3   6  -7       1229.69       1318.08       125.74 o
   4   6  -7         68.53         31.74        24.70 o
   5   6  -7        213.27        233.91        44.76 o
   6   6  -7        702.77        741.50        99.92 o
   7   6  -7        313.34        348.08       101.96 o
   8   6  -7          4.67         54.32        52.23 o
   0   7  -7        332.70        364.20        45.30 o
   1   7  -7        110.77         96.98        21.45 o
   2   7  -7        104.25        102.61        26.44 o
   3   7  -7        810.17        831.99        65.96 o
   4   7  -7        220.14        295.57        53.81 o
   5   7  -7        268.85        391.99        55.55 o
   6   7  -7         71.15        112.33        45.91 o
   7   7  -7         14.22          6.06        30.50 o
   8   7  -7        593.58        665.24       145.42 o
   1   8  -7       1249.85       1297.68        66.62 o
   2   8  -7        300.96        348.03        43.09 o
   3   8  -7        438.43        443.93        48.71 o
   4   8  -7        153.29        194.47        35.51 o
   5   8  -7       1233.96       1408.85       108.83 o
   6   8  -7        124.55         92.87        44.38 o
   7   8  -7        438.22        467.31        85.79 o
   0   9  -7         55.97         45.01        21.67 o
   1   9  -7        198.01        245.69        35.93 o
   2   9  -7        401.18        373.52        44.50 o
   3   9  -7         73.65         55.01        23.72 o
   4   9  -7       1727.72       1910.51        94.59 o
   5   9  -7         86.98         95.02        41.05 o
   6   9  -7        234.26        151.07       111.15 o
   7   9  -7        126.93        139.98        51.80 o
   1  10  -7        608.92        651.81        50.24 o
   2  10  -7          6.85          7.64        15.77 o
   3  10  -7        216.26        239.02        37.78 o
   4  10  -7        545.28        637.32        60.25 o
   5  10  -7        246.85        236.03        48.11 o
   6  10  -7        281.48        340.72        73.42 o
   7  10  -7        457.34        380.63        86.08 o
   0  11  -7       1944.66       2113.36       133.25 o
   1  11  -7         65.33         93.78        20.27 o
   2  11  -7         86.63         51.36        22.51 o
   3  11  -7        142.17        210.51        34.61 o
   4  11  -7       1437.95       1501.95       123.67 o
   5  11  -7        170.45        195.98        43.90 o
   6  11  -7        179.53        224.14        62.75 o
   7  11  -7         29.88         -3.79        31.07 o
   1  12  -7       1140.59       1119.28        64.00 o
   2  12  -7         20.07         11.75        17.46 o
   3  12  -7        202.86        183.48        41.43 o
   4  12  -7         52.35         70.71        31.51 o
   5  12  -7         23.10         25.14        27.61 o
   6  12  -7        237.08        239.74        65.66 o
   7  12  -7          1.15          9.91        33.27 o
   0  13  -7        723.20        775.77        92.35 o
   1  13  -7        804.10        864.69        58.32 o
   2  13  -7        367.08        417.43        46.87 o
   3  13  -7        210.07        190.44        42.91 o
   4  13  -7        360.36        382.98        59.71 o
   5  13  -7        146.11        122.24        38.48 o
   6  13  -7        137.92        151.60        43.75 o
   7  13  -7        256.54        272.39        70.27 o
   1  14  -7        565.17        586.04        55.99 o
   2  14  -7        285.16        277.73        48.92 o
   3  14  -7        346.40        253.35        48.58 o
   4  14  -7         25.22          9.27        23.57 o
   5  14  -7        358.50        437.13        65.07 o
   6  14  -7        145.47        147.96        43.01 o
   7  14  -7         45.37         28.81        39.14 o
   0  15  -7        738.62        847.72        95.95 o
   1  15  -7        127.65        114.99        28.60 o
   2  15  -7        477.68        404.26        57.78 o
   3  15  -7         17.74         22.12        23.71 o
   4  15  -7        685.31        696.81        80.39 o
   5  15  -7         55.43         76.23        34.10 o
   6  15  -7         62.49         45.90        33.51 o
   7  15  -7        407.99        484.24        90.49 o
   1  16  -7          1.86          1.02        20.14 o
   2  16  -7        488.59        494.84        65.26 o
   3  16  -7        271.11        286.62        52.68 o
   4  16  -7        110.50         79.54        34.11 o
   5  16  -7        274.39        351.10        61.94 o
   6  16  -7        642.43        638.62        94.13 o
   0  17  -7        100.65        103.99        39.74 o
   1  17  -7          5.49         -0.87        17.46 o
   2  17  -7        222.06        240.42        50.08 o
   3  17  -7       1503.33       1551.36       120.14 o
   4  17  -7        187.82        276.82        54.62 o
   5  17  -7        730.31        733.95        85.96 o
   6  17  -7         26.22         76.71        36.48 o
   1  18  -7         37.34         35.54        23.94 o
   2  18  -7        678.63        740.24       160.19 o
   3  18  -7        142.70        179.27        43.01 o
   4  18  -7          1.77         -9.02        23.96 o
   5  18  -7         15.14         20.22        28.40 o
   6  18  -7        891.14        932.86        99.46 o
   0  19  -7        401.66        350.28        68.76 o
   1  19  -7        154.76        175.58        35.64 o
   2  19  -7         45.00         28.36        29.09 o
   3  19  -7        373.59        376.42        73.85 o
   4  19  -7        136.33        119.23        44.68 o
   5  19  -7        121.18        118.45        40.02 o
   6  19  -7        288.46        389.08       101.96 o
   1  20  -7        124.15        140.51        41.86 o
   2  20  -7        982.90       1025.31        99.43 o
   3  20  -7          4.58         10.62        25.68 o
   4  20  -7         37.08         53.78        34.44 o
   5  20  -7         69.01         68.86        36.30 o
   0  21  -7         74.04         76.88        44.71 o
   1  21  -7        714.82        838.80        74.40 o
   2  21  -7         22.75         19.43        22.74 o
   3  21  -7         59.92        121.89        40.79 o
   4  21  -7        340.11        354.96        62.32 o
   5  21  -7        179.30        200.84        50.27 o
   1  22  -7         18.67         10.90        22.90 o
   2  22  -7        419.60        536.60        60.60 o
   3  22  -7        247.53        293.59        58.70 o
   4  22  -7         14.28         12.96        28.48 o
   5  22  -7         65.06         25.43        36.33 o
   0  23  -7        466.82        585.27        90.62 o
   1  23  -7        377.76        436.45        56.40 o
   2  23  -7         72.14         81.46        29.59 o
   3  23  -7        339.07        399.30        70.21 o
   4  23  -7         76.64         59.46        37.50 o
   1  24  -7        224.79        269.88        46.47 o
   2  24  -7        296.62        292.15        49.42 o
   3  24  -7        146.67        170.67        48.67 o
   4  24  -7         62.09         62.33        37.19 o
   0  25  -7        135.51        141.06        52.90 o
   1  25  -7        206.17        210.52        41.40 o
   2  25  -7         77.93         78.92        29.71 o
   3  25  -7        543.32        521.45        77.60 o
   1  26  -7         76.85         43.42        39.51 o
   2  26  -7         41.85         91.83        32.67 o
   3  26  -7        140.06        180.02        52.42 o
   0  27  -7        248.14        293.27        74.60 o
   1  27  -7        141.90        152.29        39.89 o
   2  27  -7        151.42        164.96        39.29 o
   1  28  -7        136.69        129.79        38.15 o
   0   0  -6        250.16        409.09        86.08 o
   2   0  -6        589.25        610.89        73.89 o
   4   0  -6       4277.93       4468.56       290.42 o
   6   0  -6        267.22        320.71        60.81 o
   1   1  -6       1031.45       1120.71        69.61 o
   2   1  -6         19.63         28.46        16.47 o
   3   1  -6         43.96         31.49        17.79 o
   4   1  -6        276.63        271.23        36.05 o
   5   1  -6       2527.94       2500.35        95.54 o
   6   1  -6        573.83        636.27        55.18 o
   7   1  -6        628.28        659.62        59.47 o
   0   2  -6       3432.73       3382.39       116.74 o
   1   2  -6        186.67        216.36        25.40 o
   2   2  -6        119.14         82.14        22.14 o
   3   2  -6       1562.69       1473.04       121.59 o
   4   2  -6       1791.23       1761.60        77.60 o
   5   2  -6       1090.02        958.52        67.72 o
   6   2  -6         45.67         48.00        20.56 o
   7   2  -6         10.71          0.81        17.12 o
   1   3  -6       1720.45       1718.01        55.31 o
   2   3  -6       1425.63       1430.90        68.31 o
   3   3  -6        493.52        611.22        51.17 o
   4   3  -6        928.87        937.59        65.98 o
   5   3  -6        794.62        761.49        71.15 o
   6   3  -6        506.14        599.20        54.32 o
   7   3  -6        109.52        138.18        29.37 o
   8   3  -6        192.08        234.84        84.83 o
   0   4  -6       4236.46       4095.89       135.53 o
   1   4  -6       1562.79       1606.87        55.51 o
   2   4  -6        172.15        200.97        26.91 o
   3   4  -6        294.29        257.40        38.60 o
   4   4  -6        744.27        776.40        58.54 o
   5   4  -6        396.65        381.42        52.35 o
   6   4  -6       1032.02       1014.97        70.57 o
   7   4  -6        320.69        308.85        41.60 o
   8   4  -6       1226.46       1774.25       211.44 o
   1   5  -6        746.92        775.20        57.81 o
   2   5  -6       1579.78       1609.85        53.57 o
   3   5  -6       1321.76       1302.93        62.13 o
   4   5  -6        241.31        227.10        41.01 o
   5   5  -6       1517.74       1574.78        98.35 o
   6   5  -6        404.17        436.27        53.06 o
   7   5  -6        156.87        170.49        37.53 o
   8   5  -6        142.08        229.83        83.16 o
   0   6  -6        145.17        164.08        29.67 o
   1   6  -6       1923.08       1974.66        60.28 o
   2   6  -6       2071.57       2059.82        68.12 o
   3   6  -6        547.66        556.91        43.44 o
   4   6  -6        731.14        735.98        65.23 o
   5   6  -6         11.07         -9.19        16.61 o
   6   6  -6         50.51         71.55        26.52 o
   7   6  -6        751.05        925.96        83.23 o
   8   6  -6        406.63        463.15        79.47 o
   1   7  -6        530.46        525.01        49.99 o
   2   7  -6       3890.73       3913.12        92.91 o
   3   7  -6        242.62        261.15        40.35 o
   4   7  -6         12.59         25.24        17.26 o
   5   7  -6       1388.76       1488.08       102.37 o
   6   7  -6       1741.48       1667.48        98.07 o
   7   7  -6        363.81        362.88        52.48 o
   8   7  -6        121.83        124.08        47.42 o
   0   8  -6        365.24        391.34        43.84 o
   1   8  -6         41.18         19.34        10.57 o
   2   8  -6        390.31        459.67        58.99 o
   3   8  -6        857.16        930.87        66.82 o
   4   8  -6       1023.52       1050.07        95.48 o
   5   8  -6       1216.96       1238.17        66.01 o
   6   8  -6         96.53        134.06        32.72 o
   7   8  -6        261.77        233.31        43.30 o
   8   8  -6         92.94         86.39        41.32 o
   1   9  -6        442.76        431.22        32.83 o
   2   9  -6       2988.92       2995.27        79.66 o
   3   9  -6         13.82         16.29        14.92 o
   4   9  -6         69.01         46.67        20.87 o
   5   9  -6        243.94        228.39        47.90 o
   6   9  -6       1803.37       1808.28       102.60 o
   7   9  -6         25.31         26.80        23.45 o
   8   9  -6         99.45         81.51        44.12 o
   9   9  -6         51.63         32.20        37.03 o
   0  10  -6        469.77        431.40        46.45 o
   1  10  -6       1535.51       1468.89        53.58 o
   2  10  -6        333.97        305.04        30.96 o
   3  10  -6       1804.05       1751.29        84.19 o
   4  10  -6        315.53        307.05        47.71 o
   5  10  -6       1163.84       1241.70        66.02 o
   6  10  -6        298.37        326.13        41.21 o
   7  10  -6        663.77        640.50        79.34 o
   8  10  -6        197.34        242.04        61.43 o
   1  11  -6        662.61        671.50        40.47 o
   2  11  -6       3267.09       3350.74        95.26 o
   3  11  -6        122.58        157.92        29.31 o
   4  11  -6        101.85         70.76        28.13 o
   5  11  -6        278.71        290.73        33.83 o
   6  11  -6        373.92        449.68        47.00 o
   7  11  -6        256.14        263.36        62.22 o
   8  11  -6          5.54         14.38        32.32 o
   0  12  -6        950.88        998.32        64.85 o
   1  12  -6       2496.91       2588.95        95.96 o
   2  12  -6         48.00         65.67        17.39 o
   3  12  -6        271.39        300.01        63.03 o
   4  12  -6        557.83        573.56        66.76 o
   5  12  -6        459.70        499.41        43.39 o
   6  12  -6        175.03        176.26        31.51 o
   7  12  -6       1777.62       1665.15       175.71 o
   8  12  -6         13.23         51.25        36.29 o
   1  13  -6        358.26        339.13        33.08 o
   2  13  -6       2682.29       2666.91        98.22 o
   3  13  -6        315.50        318.87        38.55 o
   4  13  -6         62.72         71.69        29.93 o
   5  13  -6        100.57         82.13        20.88 o
   6  13  -6        451.99        425.79        46.51 o
   7  13  -6         29.33         62.72        31.45 o
   8  13  -6        157.57        239.48        63.06 o
   0  14  -6       2013.90       1936.41       124.12 o
   1  14  -6        761.18        778.20        60.09 o
   2  14  -6        797.69        784.08        60.50 o
   3  14  -6       1268.26       1280.65        72.92 o
   4  14  -6        115.97        118.70        34.28 o
   5  14  -6        577.40        570.56        41.91 o
   6  14  -6         16.96         10.63        17.40 o
   7  14  -6        250.15        212.75        53.00 o
   8  14  -6        692.76        731.85       115.75 o
   1  15  -6        671.60        615.67        53.95 o
   2  15  -6       1192.65       1171.27        71.18 o
   3  15  -6        294.40        352.27        48.19 o
   4  15  -6         22.97         31.59        23.95 o
   5  15  -6        218.41        211.54        40.17 o
   6  15  -6       1195.22       1181.84        72.82 o
   7  15  -6         63.94        113.20        38.82 o
   8  15  -6        138.10        105.01        45.39 o
   0  16  -6        748.61        672.17        81.93 o
   1  16  -6         88.86         55.76        24.55 o
   2  16  -6        105.01        117.18        26.37 o
   3  16  -6       1412.42       1500.09       138.23 o
   4  16  -6       1259.80       1343.22       115.68 o
   5  16  -6        654.33        661.65        44.28 o
   6  16  -6        122.74        132.45        29.80 o
   7  16  -6         60.82         58.83        31.47 o
   8  16  -6        486.29        480.37        86.59 o
   1  17  -6        355.93        380.45        51.51 o
   2  17  -6        422.43        432.38        47.44 o
   3  17  -6        745.24        849.37        66.15 o
   4  17  -6         17.14         63.71        28.77 o
   5  17  -6        490.95        503.15        57.06 o
   6  17  -6        355.06        415.50        46.61 o
   7  17  -6        463.21        457.89        68.52 o
   8  17  -6         39.50        107.52        47.29 o
   0  18  -6        903.00        871.73       145.00 o
   1  18  -6        769.84        735.03        92.70 o
   2  18  -6        206.68        236.42        35.18 o
   3  18  -6        169.22        186.62        33.04 o
   4  18  -6       1488.27       1563.23       153.06 o
   5  18  -6          8.28         23.84        19.12 o
   6  18  -6        225.86        262.03        53.25 o
   7  18  -6         61.49         39.68        31.08 o
   1  19  -6        684.59        672.79        60.35 o
   2  19  -6        261.30        228.83        37.04 o
   3  19  -6       1274.13       1192.11        82.53 o
   4  19  -6        105.00        103.06        34.69 o
   5  19  -6        285.38        228.49        49.15 o
   6  19  -6         91.93         57.92        31.73 o
   7  19  -6        316.29        317.94        59.17 o
   0  20  -6       1957.38       1912.01       233.59 o
   1  20  -6        389.58        424.57        54.10 o
   2  20  -6         76.90         47.04        22.88 o
   3  20  -6        233.40        302.96        42.10 o
   4  20  -6        338.70        281.05        54.31 o
   5  20  -6         70.98         81.28        33.54 o
   6  20  -6        200.64        223.53        50.89 o
   7  20  -6         22.62         27.27        30.29 o
   1  21  -6        691.71        753.45        66.12 o
   2  21  -6        444.07        444.74        51.28 o
   3  21  -6        766.67        800.91        69.09 o
   4  21  -6         79.00        115.04        37.94 o
   5  21  -6        118.22        190.49        45.39 o
   6  21  -6         70.70         64.70        64.63 o
   7  21  -6        234.64        187.22        78.77 o
   0  22  -6        976.60       1005.60       177.80 o
   1  22  -6         73.49         51.56        22.92 o
   2  22  -6        134.37        144.74        33.37 o
   3  22  -6         56.02         67.14        27.14 o
   4  22  -6        896.45       1010.33        99.31 o
   5  22  -6        255.24        189.07        55.60 o
   6  22  -6        136.06        180.09        78.99 o
   1  23  -6        817.57        883.74        73.16 o
   2  23  -6        715.12        750.52        69.47 o
   3  23  -6        140.37        135.00        31.86 o
   4  23  -6         30.75         54.55        31.47 o
   5  23  -6        264.79        279.90        56.25 o
   6  23  -6         18.76         12.12        28.34 o
   0  24  -6        427.36        440.73        76.70 o
   1  24  -6        134.77        121.59        32.81 o
   2  24  -6         50.78         92.04        27.94 o
   3  24  -6          4.84         17.44        11.33 o
   4  24  -6       1668.92       1654.47       110.01 o
   5  24  -6         61.28         58.36        34.04 o
   6  24  -6        245.84        262.96        59.74 o
   1  25  -6         73.67         87.95        30.36 o
   2  25  -6        483.75        559.57        60.66 o
   3  25  -6        308.54        349.48        33.58 o
   4  25  -6          0.39         16.27        21.81 o
   5  25  -6        337.72        417.02        70.05 o
   0  26  -6        764.80        684.49        96.44 o
   1  26  -6         77.09         26.23        22.61 o
   2  26  -6         20.14          8.75        11.60 o
   3  26  -6        572.26        635.97        45.06 o
   4  26  -6        136.18        133.74        35.12 o
   5  26  -6        526.79        566.67        78.92 o
   1  27  -6        112.89        110.88        35.28 o
   2  27  -6        160.46        203.25        26.55 o
   3  27  -6        236.46        247.61        37.71 o
   4  27  -6         22.01         24.64        23.48 o
   5  27  -6         36.07         41.41        42.10 o
   0  28  -6        403.93        482.61        85.06 o
   1  28  -6        624.54        589.08        63.91 o
   2  28  -6        294.07        296.27        33.55 o
   3  28  -6        235.30        268.28        34.33 o
   4  28  -6        177.80        150.20        36.56 o
   1  29  -6          7.18         20.64        14.42 o
   2  29  -6        384.19        410.72        40.31 o
   3  29  -6        205.97        233.37        32.96 o
   4  29  -6          6.89          7.21        27.40 o
   0  30  -6         12.02         17.20        32.08 o
   1  30  -6        993.57       1035.02        58.29 o
   2  30  -6        115.15        115.53        23.91 o
   3  30  -6        109.77         93.28        25.89 o
   1  31  -6         25.11         47.78        19.07 o
   2  31  -6        390.90        472.56        66.68 o
   0  32  -6        712.38        731.16        79.21 o
   1  32  -6        224.52        244.04        34.13 o
   2   0  -5       2072.38       2049.98       182.19 o
   4   0  -5       2186.59       1951.16       156.70 o
   6   0  -5       3645.51       3640.82       140.15 o
   8   0  -5        165.29        188.04        68.11 o
   0   1  -5         24.01         13.13        11.22 o
   1   1  -5       5433.76       5369.67       108.19 o
   2   1  -5        225.78        213.85        21.66 o
   3   1  -5       1660.24       1710.37        68.07 o
   4   1  -5       3622.98       3481.41        93.41 o
   5   1  -5       2521.26       2380.36        69.20 o
   6   1  -5         29.07         48.62        14.87 o
   7   1  -5        149.24        173.00        31.21 o
   8   1  -5         46.29         90.74        36.59 o
   1   2  -5        446.47        465.93        29.80 o
   2   2  -5       4072.34       4044.47        88.19 o
   3   2  -5       1014.61       1065.53        43.98 o
   4   2  -5        235.03        259.56        37.18 o
   5   2  -5        853.82        888.12        50.03 o
   6   2  -5       2161.16       2355.13        71.67 o
   7   2  -5       1206.75       1144.61        74.64 o
   8   2  -5         68.44         95.58        30.17 o
   0   3  -5        134.94         89.75        27.80 o
   1   3  -5       4847.29       4760.34        99.43 o
   2   3  -5       1604.32       1646.16       120.50 o
   3   3  -5       1914.09       1886.39        54.79 o
   4   3  -5       1582.69       1528.91        57.25 o
   5   3  -5       2287.61       2183.33        66.68 o
   6   3  -5        270.02        231.99        26.24 o
   7   3  -5        927.84        955.97        97.38 o
   8   3  -5        175.13        133.00        33.09 o
   1   4  -5       1079.41       1128.62        42.71 o
   2   4  -5       1934.10       1971.93        54.78 o
   3   4  -5        740.00        717.55        34.92 o
   4   4  -5        347.76        383.77        29.91 o
   5   4  -5       1314.68       1296.79        51.71 o
   6   4  -5       2146.81       2020.27        83.24 o
   7   4  -5        201.39        195.43        35.04 o
   8   4  -5        157.80        156.69        36.87 o
   0   5  -5       3531.56       3565.84        96.73 o
   1   5  -5       3243.17       3311.13       107.27 o
   2   5  -5       1573.75       1552.42        48.45 o
   3   5  -5       2538.47       2479.28        64.45 o
   4   5  -5       1855.83       1796.19        55.88 o
   5   5  -5       2038.90       2021.53        92.69 o
   6   5  -5        474.95        453.86        45.36 o
   7   5  -5        405.65        414.65        45.53 o
   8   5  -5       1312.02       1473.81        92.14 o
   9   5  -5        146.01        173.41        70.20 o
   1   6  -5       1577.68       1558.43        48.91 o
   2   6  -5       2213.84       2203.80        65.03 o
   3   6  -5        558.46        585.99        32.33 o
   4   6  -5        103.32        117.23        17.34 o
   5   6  -5         16.78         43.47        14.71 o
   6   6  -5       1288.86       1345.90        72.60 o
   7   6  -5        425.06        423.04        46.06 o
   8   6  -5        296.02        268.53        39.73 o
   9   6  -5        773.00        869.16       144.16 o
   0   7  -5       2692.28       2662.21        80.38 o
   1   7  -5        855.83        930.64        52.48 o
   2   7  -5         41.75         31.64        10.01 o
   3   7  -5        889.58        915.53        39.58 o
   4   7  -5       1575.52       1511.06        52.49 o
   5   7  -5       2695.93       2475.55        90.03 o
   6   7  -5        155.10        145.56        27.55 o
   7   7  -5         23.71         41.90        19.44 o
   8   7  -5        979.92       1030.09        76.58 o
   9   7  -5         18.76         33.43        42.20 o
   1   8  -5       1350.56       1297.53        39.77 o
   2   8  -5        489.56        472.54        31.12 o
   3   8  -5       2417.95       2389.83        63.35 o
   4   8  -5         67.93         98.79        14.96 o
   5   8  -5        942.34        999.10        97.47 o
   6   8  -5        388.31        354.49        41.90 o
   7   8  -5       1593.89       1720.52        91.48 o
   8   8  -5        201.27        236.32        38.19 o
   9   8  -5        552.28        583.34       121.18 o
  10   8  -5         55.64        102.38        64.35 o
   0   9  -5       2820.84       2948.13        86.31 o
   1   9  -5        371.16        401.00        27.19 o
   2   9  -5        866.99        859.21        49.45 o
   3   9  -5        475.68        466.38        30.74 o
   4   9  -5       4120.51       4079.90       100.08 o
   5   9  -5        139.97        131.90        25.55 o
   6   9  -5        197.28        206.70        33.08 o
   7   9  -5          1.23         16.24        16.18 o
   8   9  -5       1231.99       1183.47        84.14 o
   9   9  -5        116.50        185.53        70.20 o
  10   9  -5        108.41         40.53        54.32 o
   1  10  -5       1451.55       1504.32        47.19 o
   2  10  -5         14.67         21.05         9.68 o
   3  10  -5       3277.73       3247.20       110.99 o
   4  10  -5        522.00        521.61        35.70 o
   5  10  -5       1658.56       1640.01        74.82 o
   6  10  -5        641.57        642.34        55.60 o
   7  10  -5       1174.54       1120.61        78.17 o
   8  10  -5        214.25        215.56        37.04 o
   9  10  -5        589.22        549.49       118.26 o
   0  11  -5       3841.38       3848.58       103.67 o
   1  11  -5        255.60        288.74        24.18 o
   2  11  -5        184.24        209.46        20.52 o
   3  11  -5       2541.98       2336.24       173.16 o
   4  11  -5        786.50        804.46        41.41 o
   5  11  -5        249.92        269.37        34.79 o
   6  11  -5        108.73        102.38        24.71 o
   7  11  -5         81.20         83.53        31.12 o
   8  11  -5       2328.26       2309.77       175.95 o
   9  11  -5        143.79        141.45        48.56 o
   1  12  -5       1611.22       1573.02        67.15 o
   2  12  -5        979.89        959.88        56.23 o
   3  12  -5       3149.10       2988.68       116.14 o
   4  12  -5        583.40        508.42        36.51 o
   5  12  -5       2563.27       2484.42        92.78 o
   6  12  -5        575.14        478.87        64.32 o
   7  12  -5        692.48        589.50        67.47 o
   8  12  -5         68.61         85.22        32.24 o
   9  12  -5        953.12       1041.01       202.25 o
   0  13  -5       3901.30       4071.73       246.74 o
   1  13  -5        892.77        913.80        44.98 o
   2  13  -5        136.73        150.88        25.42 o
   3  13  -5        152.57        138.84        24.11 o
   4  13  -5       1972.52       1915.42        64.32 o
   5  13  -5        101.71        137.48        34.25 o
   6  13  -5         99.95         89.87        31.10 o
   7  13  -5        401.50        303.58        54.71 o
   8  13  -5       1216.18       1225.60       139.66 o
   9  13  -5        194.78        206.77        90.26 o
   1  14  -5        997.15       1054.08       105.53 o
   2  14  -5       1390.04       1338.40        67.22 o
   3  14  -5        167.19        167.85        17.61 o
   4  14  -5        267.26        253.33        32.08 o
   5  14  -5       1169.51       1287.99       109.26 o
   6  14  -5        328.91        327.78        51.10 o
   7  14  -5        837.85        901.67        83.63 o
   8  14  -5        395.43        402.17        80.86 o
   9  14  -5        170.97        244.85        61.00 o
   0  15  -5       1045.18        992.66        93.83 o
   1  15  -5       2605.37       2628.82        93.26 o
   2  15  -5        849.12        820.51        59.40 o
   3  15  -5        565.46        552.89        50.24 o
   4  15  -5       2765.97       2754.66        98.74 o
   5  15  -5        310.17        324.36        40.98 o
   6  15  -5        235.44        182.53        54.48 o
   7  15  -5        795.24        804.68        81.29 o
   8  15  -5        417.97        378.68        58.18 o
   9  15  -5        384.03        460.44       115.12 o
   1  16  -5        220.57        284.56        51.75 o
   2  16  -5        472.24        494.82        34.10 o
   3  16  -5        272.10        311.78        41.56 o
   4  16  -5        337.04        409.03        62.12 o
   5  16  -5        813.84        826.22        62.67 o
   6  16  -5        654.80        809.19        80.08 o
   7  16  -5        576.16        408.52        57.75 o
   8  16  -5          9.54         12.09        23.48 o
   9  16  -5        404.13        430.47        78.22 o
   0  17  -5        499.22        556.40        70.68 o
   1  17  -5       1124.59       1145.49        68.88 o
   2  17  -5        368.45        393.38        40.96 o
   3  17  -5       2254.80       2170.37        87.00 o
   4  17  -5        739.72        793.06        60.79 o
   5  17  -5       1492.88       1482.42       118.21 o
   6  17  -5        146.07        177.99        41.29 o
   7  17  -5        564.93        524.30        67.70 o
   8  17  -5        159.62        207.12        46.84 o
   9  17  -5         47.77         78.48        42.27 o
   1  18  -5        474.85        505.84        23.94 o
   2  18  -5       2110.31       2083.62        86.15 o
   3  18  -5         39.96         75.91        14.58 o
   4  18  -5        409.17        329.63        40.66 o
   5  18  -5        113.04        109.58        25.44 o
   6  18  -5       1582.84       1527.34       113.49 o
   7  18  -5         33.12         31.02        26.14 o
   8  18  -5          0.88        -11.40        23.58 o
   0  19  -5        839.39        831.68        32.63 o
   1  19  -5        838.80        778.83        50.93 o
   2  19  -5       1395.94       1387.69        80.46 o
   3  19  -5       1362.61       1304.99        73.88 o
   4  19  -5         72.22         80.55        23.61 o
   5  19  -5        960.00        910.70        68.36 o
   6  19  -5        155.49        187.02        42.85 o
   7  19  -5        741.91        848.36        86.67 o
   8  19  -5        125.53        212.18        47.80 o
   1  20  -5        171.88        143.99        20.76 o
   2  20  -5       2321.26       2425.37        96.06 o
   3  20  -5        153.33        129.55        20.00 o
   4  20  -5         22.68         18.60        17.43 o
   5  20  -5        133.79        135.57        29.42 o
   6  20  -5       1534.54       1664.23       121.46 o
   7  20  -5         50.32         64.37        31.79 o
   8  20  -5         79.42         97.55        36.89 o
   0  21  -5          0.03         -3.53         9.83 o
   1  21  -5       1516.47       1587.31        50.67 o
   2  21  -5         78.11         80.41        28.59 o
   3  21  -5        743.26        767.84        53.14 o
   4  21  -5         83.54        109.07        27.20 o
   5  21  -5        187.91        180.69        32.69 o
   6  21  -5        359.16        284.92        52.75 o
   7  21  -5        964.19       1135.24       102.10 o
   8  21  -5        233.63        236.29        51.05 o
   1  22  -5        586.52        566.73        34.21 o
   2  22  -5       2910.88       2962.25       107.10 o
   3  22  -5        982.33        984.59        74.82 o
   4  22  -5         64.01         46.66        21.31 o
   5  22  -5         68.55         84.12        26.62 o
   6  22  -5       1233.56       1406.18       112.81 o
   7  22  -5          3.08         14.81        27.35 o
   8  22  -5         69.05          8.92        33.82 o
   0  23  -5       1168.63       1130.90        67.69 o
   1  23  -5        371.57        483.52        33.76 o
   2  23  -5         36.86         60.19        14.92 o
   3  23  -5       1009.34       1058.78        71.53 o
   4  23  -5         35.81         15.43        18.30 o
   5  23  -5        422.04        446.49        51.31 o
   6  23  -5        602.09        660.32        78.29 o
   7  23  -5        295.69        266.30        52.70 o
   1  24  -5        635.79        607.15        37.36 o
   2  24  -5       1251.98       1334.46        88.57 o
   3  24  -5        321.32        358.04        32.74 o
   4  24  -5         49.73         62.24        18.30 o
   5  24  -5        145.26        160.56        33.71 o
   6  24  -5       1088.77       1098.54       103.64 o
   7  24  -5        154.44        199.38        50.28 o
   0  25  -5         93.04         82.94        24.67 o
   1  25  -5        172.43        159.88        21.86 o
   2  25  -5         96.84        111.72        21.30 o
   3  25  -5        816.55        823.26        47.91 o
   4  25  -5       1134.78       1115.31        69.45 o
   5  25  -5        465.07        461.23        31.70 o
   6  25  -5         11.26         20.81        28.99 o
   7  25  -5        203.01        196.29        54.10 o
   1  26  -5        483.86        531.34        38.86 o
   2  26  -5       1169.58       1184.89        62.10 o
   3  26  -5        332.96        408.12        37.84 o
   4  26  -5         67.63         66.89        17.84 o
   5  26  -5        631.00        626.87        68.65 o
   6  26  -5        388.24        424.10        65.42 o
   7  26  -5        253.21        232.75        98.62 o
   0  27  -5        879.66        882.25        67.60 o
   1  27  -5        363.98        374.12        33.53 o
   2  27  -5          8.75         15.31        14.22 o
   3  27  -5         11.27         13.06        14.69 o
   4  27  -5       1260.76       1221.71        62.66 o
   5  27  -5        398.19        396.04        36.12 o
   6  27  -5        178.86        184.67        47.62 o
   1  28  -5        616.58        624.22        44.53 o
   2  28  -5        267.90        297.58        35.31 o
   3  28  -5        323.03        317.82        35.33 o
   4  28  -5         29.99         39.08        16.56 o
   5  28  -5        357.86        355.06        35.87 o
   6  28  -5         16.57         26.15        40.36 o
   0  29  -5       2935.03       2881.80       125.67 o
   1  29  -5        115.12        132.29        23.17 o
   2  29  -5        197.59        190.71        29.78 o
   3  29  -5        109.18         91.27        23.37 o
   4  29  -5        775.79        842.71        73.82 o
   5  29  -5        136.02        103.20        29.96 o
   1  30  -5        544.52        522.92        42.38 o
   2  30  -5         37.73         17.44        16.99 o
   3  30  -5        423.08        486.27        45.23 o
   4  30  -5         11.48          3.99        15.50 o
   5  30  -5        480.23        538.08        47.55 o
   0  31  -5       1118.33       1190.40       114.03 o
   1  31  -5        550.27        573.98        45.43 o
   2  31  -5         31.19          4.76        15.89 o
   3  31  -5          3.46         22.35        17.07 o
   4  31  -5        806.53        851.77        60.37 o
   1  32  -5        377.73        448.13        41.33 o
   2  32  -5        307.48        363.61        42.37 o
   3  32  -5        140.84        179.88        30.23 o
   4  32  -5         71.29         87.00        27.70 o
   0  33  -5        311.76        351.95        53.73 o
   1  33  -5        246.45        268.09        33.10 o
   2  33  -5        209.64        185.17        32.49 o
   3  33  -5         78.68         75.14        32.50 o
   1  34  -5        260.19        247.18        45.95 o
   2  34  -5        266.90        203.35        45.55 o
   0  35  -5        485.34        527.55       100.70 o
   1  35  -5          3.99        -24.88        24.88 o
   0   0  -4      10942.99      10628.98       296.30 o
   2   0  -4       5686.90       5809.20       148.88 o
   4   0  -4      12879.31      12530.91       293.49 o
   6   0  -4       1618.28       1541.81        75.79 o
   8   0  -4       2139.75       2057.51       271.82 o
   1   1  -4       1360.52       1227.37        36.51 o
   2   1  -4        385.06        387.20        30.03 o
   3   1  -4       6427.39       6284.05       106.10 o
   4   1  -4        578.91        672.08        48.77 o
   5   1  -4       2516.61       2526.86        67.30 o
   6   1  -4          7.44          2.17         8.91 o
   7   1  -4       2299.98       2270.53        84.64 o
   8   1  -4          2.38         28.99        16.26 o
   9   1  -4        906.55        932.85        93.88 o
   0   2  -4       5371.83       5189.96       141.45 o
   1   2  -4       1835.99       2026.39        99.32 o
   2   2  -4        556.27        581.13        31.51 o
   3   2  -4       2679.63       2616.32        56.16 o
   4   2  -4       3590.10       3464.24        68.52 o
   5   2  -4       1658.95       1670.79        58.47 o
   6   2  -4        229.72        263.63        28.37 o
   7   2  -4        653.60        687.34        52.61 o
   8   2  -4       4392.17       4174.56       156.60 o
   9   2  -4         46.30         29.32        22.76 o
  10   2  -4         24.14        -21.31        73.54 o
   1   3  -4       4318.57       4440.27        81.19 o
   2   3  -4       5023.77       4969.40        97.05 o
   3   3  -4       2788.19       2677.98        57.81 o
   4   3  -4        315.75        342.29        18.80 o
   5   3  -4       2496.16       2438.05        73.42 o
   6   3  -4       1193.41       1118.38        52.86 o
   7   3  -4        349.12        344.24        34.24 o
   8   3  -4         17.55         18.33        18.99 o
   9   3  -4       1725.41       1686.54       182.10 o
  10   3  -4        384.02        352.26       149.60 o
   0   4  -4       6514.53       6597.72       144.04 o
   1   4  -4        880.87        859.05        28.94 o
   2   4  -4        368.38        360.01        23.42 o
   3   4  -4       1870.53       1813.17        75.36 o
   4   4  -4       4953.60       4781.77        85.20 o
   5   4  -4       1010.04       1030.93        36.27 o
   6   4  -4       2021.69       1916.35        80.15 o
   7   4  -4       1529.86       1507.37       126.14 o
   8   4  -4       1867.31       1914.32       119.56 o
   9   4  -4        560.58        531.38        69.30 o
  10   4  -4        101.54        144.58        70.20 o
   1   5  -4       2556.30       2480.86        54.66 o
   2   5  -4       3757.95       3621.82        78.74 o
   3   5  -4        813.16        796.68        29.25 o
   4   5  -4         68.84         73.76        11.91 o
   5   5  -4        198.28        211.94        19.29 o
   6   5  -4       1401.27       1418.10        64.22 o
   7   5  -4       1020.90       1088.69        82.19 o
   8   5  -4         92.08        106.35        36.92 o
   9   5  -4       1268.40       1042.18       212.69 o
  10   5  -4       1158.70       1151.66       134.72 o
   0   6  -4       3662.91       3848.83        96.90 o
   1   6  -4       1089.14       1034.72        28.95 o
   2   6  -4        228.62        231.37        29.65 o
   3   6  -4       3268.69       3157.20        64.79 o
   4   6  -4       5163.53       5008.84        80.64 o
   5   6  -4       1532.64       1459.72        61.61 o
   6   6  -4        302.94        293.77        42.12 o
   7   6  -4       2298.54       2281.51       104.51 o
   8   6  -4        599.28        608.94        80.70 o
   9   6  -4        429.55        297.44        59.28 o
  10   6  -4         12.53         34.26        40.11 o
   1   7  -4       1681.91       1702.96        38.72 o
   2   7  -4       6821.76       6453.31       119.64 o
   3   7  -4        160.70        162.49        16.69 o
   4   7  -4        640.29        595.22        46.36 o
   5   7  -4       1459.40       1462.79        46.12 o
   6   7  -4       1525.95       1501.31       102.89 o
   7   7  -4        422.88        433.13        53.29 o
   8   7  -4        234.15        153.49        92.56 o
   9   7  -4        305.09        294.73       109.27 o
  10   7  -4       1069.68        969.86       150.85 o
   0   8  -4         26.72         24.80         9.84 o
   1   8  -4       4162.00       3935.12        70.41 o
   2   8  -4       1241.59       1248.77        40.06 o
   3   8  -4       5089.54       5151.12       110.42 o
   4   8  -4       1250.55       1307.43        41.21 o
   5   8  -4       2053.85       1910.21        62.83 o
   6   8  -4         20.06         24.21        14.60 o
   7   8  -4       1385.90       1408.93        97.59 o
   8   8  -4        315.47        333.76        49.74 o
   9   8  -4        667.30        624.67       128.91 o
  10   8  -4         13.62         34.26        41.79 o
   1   9  -4         94.29        129.76        18.58 o
   2   9  -4       7091.44       7019.12       151.18 o
   3   9  -4          6.89         19.25         7.22 o
   4   9  -4        642.04        658.79        30.14 o
   5   9  -4        187.18        198.64        34.71 o
   6   9  -4       4228.86       3929.15       124.53 o
   7   9  -4        256.19        224.29        40.18 o
   8   9  -4        379.48        299.06        50.50 o
   9   9  -4         50.07         48.06        34.13 o
  10   9  -4       1218.53       1201.78       168.40 o
   0  10  -4        633.42        672.32        34.88 o
   1  10  -4       2336.85       2315.97        48.52 o
   2  10  -4          2.80         33.52         5.48 o
   3  10  -4       5858.58       5628.56       105.39 o
   4  10  -4        501.74        495.51        39.44 o
   5  10  -4       1118.80       1131.36        54.64 o
   6  10  -4        270.42        312.26        33.02 o
   7  10  -4       2341.49       2295.20        93.49 o
   8  10  -4        204.56        194.33        39.93 o
   9  10  -4       1224.98       1299.92       129.41 o
  10  10  -4        225.38        293.34        85.24 o
   1  11  -4          8.46         27.25         6.69 o
   2  11  -4       8908.29       8857.10       124.40 o
   3  11  -4         80.53         98.13        21.88 o
   4  11  -4        343.30        381.38        35.38 o
   5  11  -4        132.15        118.11        20.08 o
   6  11  -4       4687.37       4361.36       122.13 o
   7  11  -4        833.44        835.13        66.64 o
   8  11  -4         36.53         73.53        29.83 o
   9  11  -4        143.58        163.95        51.98 o
  10  11  -4       1137.32       1437.45       191.38 o
   0  12  -4       3214.72       3213.54       119.05 o
   1  12  -4       3715.15       3549.58        61.06 o
   2  12  -4        211.28        322.30        40.04 o
   3  12  -4       2380.30       2368.00        66.98 o
   4  12  -4        913.52        937.51        53.21 o
   5  12  -4        915.15        872.84        51.83 o
   6  12  -4         23.14         33.00        13.75 o
   7  12  -4       1828.29       2014.21       101.72 o
   8  12  -4         72.34         58.86        27.80 o
   9  12  -4       1506.32       1502.08       143.75 o
  10  12  -4          7.37          8.36        44.29 o
   1  13  -4        642.47        718.33        35.05 o
   2  13  -4       6556.77       6486.57       120.33 o
   3  13  -4        478.54        471.34        40.06 o
   4  13  -4        361.46        344.85        34.67 o
   5  13  -4       1368.52       1156.07        61.98 o
   6  13  -4       3050.46       3113.30       102.86 o
   7  13  -4         39.44         52.84        21.63 o
   8  13  -4        238.52        232.81        37.52 o
   9  13  -4        597.51        646.73        94.86 o
  10  13  -4        516.56        714.13       136.22 o
   0  14  -4       7758.38       7782.18       142.80 o
   1  14  -4       2397.49       2433.00        51.47 o
   2  14  -4       1022.91       1041.47        26.39 o
   3  14  -4       1653.02       1536.91        66.09 o
   4  14  -4       1605.28       1564.40        67.84 o
   5  14  -4       1030.58        984.44        57.87 o
   6  14  -4         41.27         32.25        20.39 o
   7  14  -4        675.89        783.13        65.61 o
   8  14  -4        860.16        871.72        70.23 o
   9  14  -4        245.06        237.25        61.46 o
  10  14  -4         53.74        124.11        67.28 o
   1  15  -4       1077.01       1072.17        33.29 o
   2  15  -4       2612.89       2590.80        58.01 o
   3  15  -4        384.24        393.98        29.24 o
   4  15  -4         63.21         61.09        11.58 o
   5  15  -4        639.55        623.59        32.54 o
   6  15  -4       1024.81       1093.10        43.69 o
   7  15  -4        911.14        943.01        73.64 o
   8  15  -4        307.97        307.74        43.88 o
   9  15  -4        562.03        550.22       108.22 o
  10  15  -4        603.68        580.41       124.94 o
   0  16  -4       7233.88       7116.08       155.90 o
   1  16  -4       2839.00       2878.38        70.60 o
   2  16  -4         19.57         37.71        15.28 o
   3  16  -4       1155.57       1141.41        45.95 o
   4  16  -4       4013.61       3698.07        92.17 o
   5  16  -4       1660.43       1630.74        57.01 o
   6  16  -4        258.28        278.42        25.36 o
   7  16  -4        631.49        712.17        40.33 o
   8  16  -4        318.74        407.73        51.27 o
   9  16  -4        303.45        387.13        59.54 o
   1  17  -4       1079.30       1075.88        30.41 o
   2  17  -4        772.16        735.65        42.35 o
   3  17  -4        461.20        502.89        55.39 o
   4  17  -4        662.93        750.17        39.60 o
   5  17  -4       1958.66       1903.82        62.08 o
   6  17  -4        730.75        706.49        39.28 o
   7  17  -4       1600.66       1675.15        71.00 o
   8  17  -4         51.40         50.49        24.79 o
   9  17  -4        703.54        886.02        92.03 o
   0  18  -4       3616.88       3664.60       121.13 o
   1  18  -4        565.86        570.42        36.63 o
   2  18  -4        577.86        641.80        37.84 o
   3  18  -4         30.87         28.42        12.12 o
   4  18  -4       3371.31       3614.73       125.67 o
   5  18  -4       1254.33       1130.72        50.58 o
   6  18  -4        152.95        192.10        30.39 o
   7  18  -4        147.73        124.83        22.49 o
   8  18  -4       1267.11       1288.69        63.72 o
   9  18  -4        593.27        623.42        76.22 o
   1  19  -4       3643.43       3543.94        82.40 o
   2  19  -4        320.85        321.74        26.16 o
   3  19  -4       1037.81       1037.44        48.26 o
   4  19  -4         92.12        123.88        19.31 o
   5  19  -4       1387.31       1469.78        60.14 o
   6  19  -4        150.31        122.66        19.87 o
   7  19  -4        358.62        361.23        40.34 o
   8  19  -4        229.46        245.22        31.14 o
   9  19  -4       1599.62       1765.68       114.27 o
   0  20  -4       9178.40       8270.80       288.31 o
   1  20  -4        515.89        464.23        46.00 o
   2  20  -4        884.65        830.11        40.21 o
   3  20  -4        207.88        209.89        25.18 o
   4  20  -4       2414.05       2334.98        75.14 o
   5  20  -4        281.55        283.47        29.95 o
   6  20  -4          1.17          7.32        10.25 o
   7  20  -4         17.57          3.88        11.57 o
   8  20  -4       1383.39       1473.35       123.34 o
   9  20  -4         75.99         97.08        35.02 o
   1  21  -4       1024.07       1088.48        45.72 o
   2  21  -4        353.07        355.60        39.20 o
   3  21  -4       3347.56       3294.20        93.48 o
   4  21  -4        472.40        478.71        56.09 o
   5  21  -4       1557.37       1530.74        64.56 o
   6  21  -4        203.17        194.93        32.59 o
   7  21  -4        443.74        454.02        38.51 o
   8  21  -4         97.74        129.13        25.64 o
   9  21  -4        564.68        636.63        51.23 o
   0  22  -4       2366.73       2524.30       134.69 o
   1  22  -4        970.69       1014.77        47.53 o
   2  22  -4       1537.45       1473.40        63.98 o
   3  22  -4        249.94        211.10        26.04 o
   4  22  -4       1691.27       1727.21        71.06 o
   5  22  -4         37.51         54.91        16.47 o
   6  22  -4         23.34          3.73        10.55 o
   7  22  -4        527.61        471.34        40.60 o
   8  22  -4       1535.72       1592.24        80.81 o
   1  23  -4       1335.81       1386.38        66.14 o
   2  23  -4        855.20        881.62        51.82 o
   3  23  -4       1491.05       1520.89        66.75 o
   4  23  -4        351.63        344.53        34.67 o
   5  23  -4       1283.52       1357.24        63.11 o
   6  23  -4        299.26        263.31        31.52 o
   7  23  -4        573.86        593.01        45.98 o
   8  23  -4         62.76         57.62        22.03 o
   0  24  -4        212.53        215.73        48.05 o
   1  24  -4       1157.80       1090.40        59.24 o
   2  24  -4        607.06        568.50        44.85 o
   3  24  -4        355.21        306.36        33.41 o
   4  24  -4       1202.04       1219.66        77.52 o
   5  24  -4         91.77        118.27        24.95 o
   6  24  -4        519.78        602.74        52.71 o
   7  24  -4        203.93        195.61        28.41 o
   8  24  -4       1167.07       1105.42        76.84 o
   1  25  -4       1032.86       1136.32        61.84 o
   2  25  -4        723.82        815.72        54.46 o
   3  25  -4       1588.16       1595.10        69.54 o
   4  25  -4         41.13         41.33        16.03 o
   5  25  -4        281.31        347.65        36.08 o
   6  25  -4        733.04        639.14        49.49 o
   7  25  -4        393.94        410.84        40.11 o
   8  25  -4         98.18         85.84        31.67 o
   0  26  -4        152.68        155.75        44.45 o
   1  26  -4        643.80        608.03        52.74 o
   2  26  -4         91.93        106.68        22.95 o
   3  26  -4        899.72        882.63        58.04 o
   4  26  -4        335.37        356.15        36.94 o
   5  26  -4        966.27        838.35        57.08 o
   6  26  -4        160.22        141.37        25.23 o
   7  26  -4        481.24        570.05        52.00 o
   1  27  -4       1589.98       1602.34        75.57 o
   2  27  -4       1095.42       1129.40        64.28 o
   3  27  -4        724.71        788.36        56.17 o
   4  27  -4         82.95         53.80        17.90 o
   5  27  -4        117.08        104.00        23.53 o
   6  27  -4        772.26        807.31        57.30 o
   7  27  -4        111.91        121.65        33.96 o
   0  28  -4        186.86        167.65        47.82 o
   1  28  -4       1083.32       1114.24        69.02 o
   2  28  -4        619.88        648.94        51.18 o
   3  28  -4        423.73        419.64        41.84 o
   4  28  -4        411.98        373.96        38.95 o
   5  28  -4        709.94        747.38        55.19 o
   6  28  -4         25.52         79.49        24.05 o
   7  28  -4        260.47        212.70        55.25 o
   1  29  -4         50.73         50.85        19.00 o
   2  29  -4       1990.97       2047.82        85.33 o
   3  29  -4         81.06        104.01        23.90 o
   4  29  -4         88.27         88.45        30.03 o
   5  29  -4         21.35         14.35        16.19 o
   6  29  -4        677.76        613.35        57.94 o
   7  29  -4         46.52          5.23        26.59 o
   0  30  -4        245.49        188.08        50.70 o
   1  30  -4       1015.12       1017.55        67.29 o
   2  30  -4        109.23        130.62        26.32 o
   3  30  -4       1095.81       1081.67        69.07 o
   4  30  -4         97.66        114.93        24.74 o
   5  30  -4        747.42        745.95        57.94 o
   6  30  -4        101.87        107.88        32.90 o
   1  31  -4        256.39        297.80        37.99 o
   2  31  -4        942.07       1007.95        74.29 o
   3  31  -4        118.80        101.42        28.68 o
   4  31  -4         68.57         53.21        20.94 o
   5  31  -4         52.55         35.74        21.27 o
   6  31  -4        663.95        701.73        81.37 o
   0  32  -4        105.68         41.05       106.56 o
   1  32  -4        482.92        569.65        51.93 o
   2  32  -4         98.11        120.23        26.45 o
   3  32  -4        905.02        961.76        67.31 o
   4  32  -4         45.40         50.80        22.29 o
   5  32  -4        660.69        646.87        76.52 o
   1  33  -4        198.37        229.06        35.45 o
   2  33  -4        886.82        892.09        65.93 o
   3  33  -4         13.28         23.78        18.55 o
   4  33  -4          9.52         13.82        19.58 o
   5  33  -4        298.81        264.80        61.26 o
   0  34  -4          6.83          5.85        26.47 o
   1  34  -4        358.74        362.68        48.09 o
   2  34  -4        313.39        332.79        42.10 o
   3  34  -4        180.35        215.75        35.08 o
   4  34  -4        722.80        627.18        75.68 o
   1  35  -4        345.09        365.99        52.14 o
   2  35  -4        606.24        667.78        58.24 o
   3  35  -4        222.10        203.02        47.10 o
   4  35  -4         18.46         73.87        39.90 o
   0  36  -4        400.82        439.21        82.99 o
   1  36  -4        377.81        477.45        59.32 o
   2  36  -4         54.23         65.02        28.87 o
   3  36  -4        278.75        238.53        61.03 o
   1  37  -4        210.77        207.92        52.47 o
   2   0  -3      20153.21      20192.31       328.04 o
   4   0  -3        654.99        635.98        23.37 o
   6   0  -3       5371.68       5153.94       250.72 o
   8   0  -3        141.00         99.45        37.61 o
  10   0  -3       2642.72       3059.19       260.75 o
   0   1  -3       2089.99       2362.71        54.47 o
   1   1  -3       8911.39       8517.86       112.49 o
   2   1  -3       1432.29       1461.96        38.92 o
   3   1  -3       8200.71       8294.60       126.89 o
   4   1  -3        961.10        926.11        18.98 o
   5   1  -3       4120.91       4048.60        69.70 o
   6   1  -3       2231.09       2166.87       110.45 o
   7   1  -3       4328.48       4121.79       136.18 o
   8   1  -3        337.10        292.46        38.14 o
   9   1  -3       1001.19        929.82        72.75 o
  10   1  -3         38.22         56.00        28.71 o
  11   1  -3        860.81       1002.04       264.93 o
   1   2  -3       1141.23       1157.80        52.16 o
   2   2  -3      13636.41      13446.70       163.58 o
   3   2  -3       3278.33       3301.72        53.35 o
   4   2  -3       1097.37       1062.90        28.82 o
   5   2  -3       1199.20       1159.14        28.88 o
   6   2  -3       5585.19       5512.92       203.96 o
   7   2  -3        514.09        605.44        50.02 o
   8   2  -3         36.84         28.71        16.33 o
   9   2  -3        567.44        583.44        74.34 o
  10   2  -3       1543.78       1406.32       124.94 o
  11   2  -3        381.21        365.63       145.83 o
   0   3  -3       3240.45       3168.50        87.45 o
   1   3  -3       5226.41       5002.70        85.15 o
   2   3  -3       1710.77       1829.49        69.48 o
   3   3  -3       7523.96       7315.09       102.26 o
   4   3  -3       1624.22       1542.10        52.47 o
   5   3  -3       3498.71       3400.71        65.59 o
   6   3  -3        119.04        133.13        18.24 o
   7   3  -3       1344.16       1275.31        65.71 o
   8   3  -3       2054.21       1696.70        81.39 o
   9   3  -3        592.34        567.38        73.59 o
  10   3  -3          2.36         55.12        33.94 o
  11   3  -3        561.58        606.32       171.32 o
   1   4  -3       8202.09       8497.59       156.20 o
   2   4  -3       8310.46       8421.75       113.02 o
   3   4  -3       5317.90       5394.63        83.93 o
   4   4  -3        805.05        785.88        25.84 o
   5   4  -3        844.86        876.90        34.67 o
   6   4  -3       5236.50       5212.70       112.07 o
   7   4  -3        703.66        647.41        59.06 o
   8   4  -3         18.71         11.28        12.86 o
   9   4  -3        551.90        595.33        77.58 o
  10   4  -3       1378.37       1245.03       119.43 o
  11   4  -3        414.71        295.85        76.47 o
   0   5  -3       8424.55       8448.45       167.83 o
   1   5  -3       9620.07      10011.50       137.20 o
   2   5  -3        617.12        599.37        31.38 o
   3   5  -3       3848.44       3792.77        65.33 o
   4   5  -3       5224.12       5098.88       136.07 o
   5   5  -3       1494.03       1495.01        43.07 o
   6   5  -3        723.02        772.20        38.11 o
   7   5  -3        674.75        723.07        55.91 o
   8   5  -3       1358.21       1287.15        97.69 o
   9   5  -3        428.80        438.70        66.81 o
  10   5  -3         26.49         38.54        27.04 o
  11   5  -3        183.04        195.14        64.35 o
   1   6  -3       2436.44       2415.06        94.19 o
   2   6  -3       2206.42       2079.62        41.35 o
   3   6  -3       5779.52       5842.53        91.09 o
   4   6  -3       1379.47       1461.29        37.40 o
   5   6  -3       2942.62       2907.10        58.50 o
   6   6  -3       1757.78       1748.56        64.90 o
   7   6  -3       1129.93       1173.67        85.89 o
   8   6  -3        539.48        426.19        62.44 o
   9   6  -3        768.76        894.74        96.63 o
  10   6  -3       1170.72       1290.49       123.85 o
  11   6  -3        443.11        625.13       109.06 o
   0   7  -3       7956.38       7786.37       161.16 o
   1   7  -3       8995.66       9117.38       118.77 o
   2   7  -3       1666.09       1760.08        49.34 o
   3   7  -3        785.34        749.03        53.38 o
   4   7  -3       5016.44       4975.34        88.08 o
   5   7  -3       1198.74       1173.23        33.57 o
   6   7  -3          9.90          9.14         8.17 o
   7   7  -3       1615.04       1582.61        80.92 o
   8   7  -3       3763.24       3656.83       174.18 o
   9   7  -3        397.40        439.01        68.31 o
  10   7  -3         31.76         63.89        33.21 o
  11   7  -3        491.94        459.65        99.45 o
   1   8  -3       7241.42       7350.26       108.07 o
   2   8  -3       2602.17       2720.72        52.51 o
   3   8  -3       3900.86       3586.85        68.32 o
   4   8  -3        344.96        423.38        35.99 o
   5   8  -3       5606.93       5644.59        88.31 o
   6   8  -3       1782.30       1689.52        49.27 o
   7   8  -3       1271.49       1280.94       113.31 o
   8   8  -3        117.38        159.81        42.20 o
   9   8  -3       1001.27       1129.69       112.54 o
  10   8  -3        391.57        406.79        71.14 o
  11   8  -3        519.25        693.24       118.67 o
   0   9  -3       7112.14       6660.68       107.83 o
   1   9  -3       1137.04       1135.73        31.72 o
   2   9  -3        834.80        834.15        19.84 o
   3   9  -3        752.32        818.83        37.69 o
   4   9  -3      12092.48      12018.95       178.70 o
   5   9  -3       1011.51       1089.81        31.29 o
   6   9  -3        971.49        989.69        38.61 o
   7   9  -3         49.82         81.81        21.05 o
   8   9  -3       3032.05       2985.83       155.89 o
   9   9  -3        100.08         74.28        36.71 o
  10   9  -3         59.76         71.84        38.16 o
  11   9  -3         76.09        130.37        55.16 o
   1  10  -3      11270.23      11524.74       130.46 o
   2  10  -3        303.69        325.42        17.53 o
   3  10  -3       4427.00       4348.90        76.41 o
   4  10  -3        239.39        266.43        29.61 o
   5  10  -3       3801.00       3785.07        65.68 o
   6  10  -3         73.72         62.67        12.22 o
   7  10  -3       5152.26       5058.01       106.72 o
   8  10  -3        775.60        788.30        88.01 o
   9  10  -3       1343.73       1502.45       131.78 o
  10  10  -3         34.90         60.76        39.70 o
  11  10  -3        685.61        931.84       141.24 o
   0  11  -3      17843.38      18042.39       294.99 o
   1  11  -3       1997.75       2010.67        66.63 o
   2  11  -3        426.00        415.60        14.54 o
   3  11  -3       1791.21       1777.82        53.48 o
   4  11  -3       9779.42       9932.64       131.03 o
   5  11  -3        248.85        281.41        22.72 o
   6  11  -3        449.55        375.09        27.05 o
   7  11  -3         63.32         53.65        12.03 o
   8  11  -3       2377.00       2442.83        97.69 o
   9  11  -3        188.84        182.96        54.74 o
  10  11  -3        224.51        211.86        67.28 o
  11  11  -3         19.19         53.90        43.88 o
   1  12  -3       5212.63       5154.43        82.06 o
   2  12  -3        341.65        322.66        17.57 o
   3  12  -3       3049.54       3108.34        63.93 o
   4  12  -3        100.96        144.18        10.59 o
   5  12  -3       4343.33       4388.43        95.34 o
   6  12  -3        849.85        814.88        37.11 o
   7  12  -3       1924.46       1861.78        57.86 o
   8  12  -3         77.90         70.81        27.33 o
   9  12  -3        562.22        560.63        81.81 o
  10  12  -3        638.51        519.82       106.56 o
   0  13  -3      11233.81      10293.12       303.88 o
   1  13  -3       2879.26       3048.08        56.23 o
   2  13  -3       1900.25       1939.46        48.24 o
   3  13  -3        771.36        734.34        28.77 o
   4  13  -3       3814.24       3830.01        78.94 o
   5  13  -3       2404.50       2508.48        92.60 o
   6  13  -3        197.09        161.07        19.03 o
   7  13  -3        670.27        673.04        37.79 o
   8  13  -3       1812.92       1815.60        62.23 o
   9  13  -3        594.25        635.04       100.63 o
  10  13  -3        218.00        222.30        72.71 o
   1  14  -3       4069.96       4128.65        76.83 o
   2  14  -3       1242.52       1220.88        37.03 o
   3  14  -3       1513.18       1460.08        50.16 o
   4  14  -3        968.37       1004.16        45.04 o
   5  14  -3       2728.78       2783.65        71.75 o
   6  14  -3       1385.72       1384.45        49.08 o
   7  14  -3       1424.43       1348.20        53.90 o
   8  14  -3        256.04        247.48        25.69 o
   9  14  -3        907.87        951.27        67.33 o
  10  14  -3        615.41        631.81       116.58 o
   0  15  -3      11155.75      11555.19       232.90 o
   1  15  -3       2420.62       2437.29        59.06 o
   2  15  -3        283.67        324.32        24.79 o
   3  15  -3        421.85        435.19        23.92 o
   4  15  -3       1794.30       1784.10        49.18 o
   5  15  -3       1715.49       1776.26        63.76 o
   6  15  -3       1149.19       1017.74        54.17 o
   7  15  -3        253.45        268.46        26.03 o
   8  15  -3        725.43        825.10        45.25 o
   9  15  -3        399.16        388.36        48.11 o
  10  15  -3         17.23         38.86        46.38 o
   1  16  -3        646.22        615.02        30.01 o
   2  16  -3       1698.79       1706.00        44.52 o
   3  16  -3       1137.03       1095.10        38.62 o
   4  16  -3        109.93        107.14        14.73 o
   5  16  -3        931.97        948.74        44.30 o
   6  16  -3       3033.40       2961.28        78.33 o
   7  16  -3        587.03        581.15        38.85 o
   8  16  -3         43.68         24.57        11.97 o
   9  16  -3        716.72        745.46        67.80 o
  10  16  -3       1092.51        995.65        79.92 o
   0  17  -3       8816.08       9093.24       223.99 o
   1  17  -3       5082.71       5089.11        96.55 o
   2  17  -3        210.87        193.30        18.37 o
   3  17  -3       2668.91       2624.71        63.86 o
   4  17  -3       1290.42       1276.88        46.52 o
   5  17  -3       1921.66       1938.41        63.74 o
   6  17  -3        440.01        416.69        42.67 o
   7  17  -3        565.88        545.71        38.25 o
   8  17  -3        449.24        484.60        37.09 o
   9  17  -3        397.93        464.27        77.81 o
  10  17  -3         12.18         -0.02        20.09 o
   1  18  -3        173.65        196.75        19.76 o
   2  18  -3       4069.90       3789.70        85.21 o
   3  18  -3        373.06        396.51        36.28 o
   4  18  -3       1184.85       1180.34        51.64 o
   5  18  -3       1020.56        942.01        46.51 o
   6  18  -3       5012.78       4804.58       117.57 o
   7  18  -3        245.65        229.90        26.12 o
   8  18  -3        575.80        540.30        40.25 o
   9  18  -3        226.40        306.42        50.17 o
  10  18  -3       1234.85        915.54       150.85 o
   0  19  -3       3765.48       3960.22       139.89 o
   1  19  -3       3049.11       2971.53        83.49 o
   2  19  -3        849.67        879.15        41.64 o
   3  19  -3       2862.22       2958.85        82.37 o
   4  19  -3       1793.61       1732.29        60.76 o
   5  19  -3       3109.29       3006.12        85.73 o
   6  19  -3        242.60        188.21        28.63 o
   7  19  -3       1014.61       1002.65        51.57 o
   8  19  -3        166.64        203.70        25.28 o
   9  19  -3        816.24        844.37        71.05 o
  10  19  -3         67.27         62.68        52.23 o
   1  20  -3        354.20        377.48        37.59 o
   2  20  -3       3152.58       3060.75        87.00 o
   3  20  -3        815.57        881.16        47.90 o
   4  20  -3        178.98        183.66        23.53 o
   5  20  -3         35.55         63.96        16.51 o
   6  20  -3       3252.74       3222.98        92.68 o
   7  20  -3        187.67        176.99        25.29 o
   8  20  -3          1.96          6.33        11.02 o
   9  20  -3         16.09          9.39        18.14 o
   0  21  -3        723.48        695.80        58.91 o
   1  21  -3       3883.28       3848.37        89.92 o
   2  21  -3        320.38        359.79        32.60 o
   3  21  -3       3422.46       3392.63        94.59 o
   4  21  -3        185.47        178.86        29.50 o
   5  21  -3       2204.45       2190.68        73.15 o
   6  21  -3        276.40        219.31        27.04 o
   7  21  -3       1743.42       1729.50        69.72 o
   8  21  -3        298.04        230.51        32.92 o
   9  21  -3        794.98        849.92        82.34 o
   1  22  -3        309.91        303.72        29.65 o
   2  22  -3       4010.53       3922.69       104.27 o
   3  22  -3        260.32        272.16        29.53 o
   4  22  -3        128.78        158.77        23.60 o
   5  22  -3        304.42        339.00        34.69 o
   6  22  -3       1353.60       1329.67        62.08 o
   7  22  -3         90.59         85.48        20.58 o
   8  22  -3         55.76         38.92        19.42 o
   9  22  -3        480.26        437.20        57.79 o
   0  23  -3       1966.68       1774.76       113.03 o
   1  23  -3       1563.87       1649.08        74.45 o
   2  23  -3        205.61        254.08        28.72 o
   3  23  -3        495.66        517.20        41.27 o
   4  23  -3       1268.79       1277.02        59.72 o
   5  23  -3        291.08        351.69        34.14 o
   6  23  -3        118.82        159.37        24.84 o
   7  23  -3       1024.09        971.49        59.40 o
   8  23  -3        515.99        531.09        59.23 o
   9  23  -3        438.99        371.06       100.71 o
   1  24  -3        989.46        989.13        66.21 o
   2  24  -3       4698.62       4810.24       124.18 o
   3  24  -3        557.14        587.01        44.16 o
   4  24  -3        673.27        589.93        44.58 o
   5  24  -3       1344.76       1244.95        82.17 o
   6  24  -3        758.53        744.56        51.74 o
   7  24  -3        343.94        361.67        40.45 o
   8  24  -3         49.69         51.83        21.17 o
   9  24  -3        220.16        269.89        61.86 o
   0  25  -3        722.93        797.68        85.59 o
   1  25  -3        973.26       1052.92        71.99 o
   2  25  -3       1752.71       1740.46        66.89 o
   3  25  -3        855.61        867.12        55.24 o
   4  25  -3        960.00        959.84        58.80 o
   5  25  -3        181.27        195.09        27.33 o
   6  25  -3         27.00         30.96        15.63 o
   7  25  -3       1213.06       1259.22        74.23 o
   8  25  -3        554.48        570.76        53.09 o
   1  26  -3        203.57        197.24        31.84 o
   2  26  -3       1250.40       1281.67        65.93 o
   3  26  -3        823.45        914.20        60.16 o
   4  26  -3        496.32        486.16        42.38 o
   5  26  -3        835.36        797.41        54.14 o
   6  26  -3        657.43        691.84        56.90 o
   7  26  -3        459.20        472.14        48.33 o
   8  26  -3        200.97        207.71        41.31 o
   0  27  -3       2875.92       3188.74       157.27 o
   1  27  -3         32.76         39.45        18.47 o
   2  27  -3        473.70        503.84        43.46 o
   3  27  -3        729.50        828.42        63.46 o
   4  27  -3       1656.17       1642.56        73.24 o
   5  27  -3        124.85        133.58        24.04 o
   6  27  -3         66.73         54.67        21.09 o
   7  27  -3        251.75        314.70        41.41 o
   8  27  -3        974.71        926.23        84.01 o
   1  28  -3       1082.93       1173.17        77.20 o
   2  28  -3        648.20        618.64        49.45 o
   3  28  -3       1029.59       1213.69        68.83 o
   4  28  -3         83.93         37.89        17.48 o
   5  28  -3        599.03        580.83        49.59 o
   6  28  -3        754.54        780.59        62.77 o
   7  28  -3        463.54        521.83        52.47 o
   8  28  -3         65.99         73.25        29.89 o
   0  29  -3        800.89        860.76        95.07 o
   1  29  -3        155.08        187.26        32.52 o
   2  29  -3        382.09        392.60        54.30 o
   3  29  -3        120.67        121.80        24.69 o
   4  29  -3       1515.45       1485.92        72.18 o
   5  29  -3        491.30        475.23        49.11 o
   6  29  -3        112.86        103.56        26.90 o
   7  29  -3         13.99         30.32        20.24 o
   1  30  -3       1413.38       1388.83        86.39 o
   2  30  -3        252.59        250.22        35.55 o
   3  30  -3        958.53       1039.61        66.30 o
   4  30  -3         91.52         90.77        22.91 o
   5  30  -3        822.25        890.75        69.04 o
   6  30  -3        106.28        127.01        28.80 o
   7  30  -3        385.70        359.16        55.08 o
   0  31  -3       3594.19       3453.39       180.18 o
   1  31  -3        999.54        892.11        70.58 o
   2  31  -3        242.09        225.05        32.20 o
   3  31  -3        138.82        151.29        28.06 o
   4  31  -3       1688.59       1687.32        87.02 o
   5  31  -3         17.98         33.68        19.94 o
   6  31  -3          8.23         12.74        18.01 o
   7  31  -3        176.87        186.36        44.19 o
   1  32  -3        284.00        314.66        43.12 o
   2  32  -3        904.70        960.19        64.97 o
   3  32  -3        488.41        562.93        50.39 o
   4  32  -3         20.88         50.77        20.08 o
   5  32  -3        174.59        208.06        35.74 o
   6  32  -3         96.13         82.67        30.85 o
   0  33  -3       1384.33       1428.39       129.97 o
   1  33  -3         36.58         41.57        22.65 o
   2  33  -3        300.67        283.30        36.77 o
   3  33  -3        601.52        532.53        55.08 o
   4  33  -3       1054.33       1096.80        79.41 o
   5  33  -3        212.35        201.92        36.62 o
   6  33  -3        160.67        137.57        37.93 o
   1  34  -3        435.39        437.28        51.92 o
   2  34  -3        310.07        323.69        44.10 o
   3  34  -3        162.14        185.41        35.67 o
   4  34  -3         27.60         22.97        18.75 o
   5  34  -3        144.54        139.03        38.02 o
   0  35  -3        396.96        432.35        75.08 o
   1  35  -3        101.99        114.40        29.36 o
   2  35  -3         67.49         48.72        23.99 o
   3  35  -3        844.29        883.79        73.15 o
   4  35  -3        617.96        613.88        60.72 o
   5  35  -3        382.94        416.46       108.01 o
   1  36  -3        116.04        119.78        31.78 o
   2  36  -3        431.39        486.76        55.40 o
   3  36  -3        222.13        220.17        38.81 o
   4  36  -3         91.92         77.88        32.48 o
   0  37  -3         72.17         71.87        41.93 o
   1  37  -3        264.64        336.53        54.89 o
   2  37  -3         36.87         33.02        24.71 o
   3  37  -3        461.89        505.40        67.44 o
   1  38  -3         86.47        116.03        37.25 o
   2  38  -3       1051.38       1093.64       104.26 o
   1  39  -3        360.67        304.62       103.63 o
   0   0  -2      36703.18      37315.13       760.07 o
   2   0  -2      13414.59      13777.55       205.23 o
   4   0  -2      21756.25      22332.29       401.93 o
   6   0  -2        264.44        301.72        33.38 o
   8   0  -2       7674.10       7667.98       235.34 o
  10   0  -2         43.51         62.26        32.18 o
   1   1  -2      30886.60      30997.34       341.70 o
   2   1  -2       1869.01       1842.94        28.93 o
   3   1  -2       6232.36       5989.79        83.88 o
   4   1  -2         87.83        120.17        14.98 o
   5   1  -2       5927.31       5907.04       103.33 o
   6   1  -2        493.91        478.31        27.08 o
   7   1  -2       3264.89       3216.30        84.28 o
   8   1  -2        180.02        225.95        24.39 o
   9   1  -2       3392.00       3321.17       136.19 o
  10   1  -2        614.55        537.44        59.59 o
  11   1  -2       1127.62       1041.74       128.70 o
   0   2  -2      21246.19      21495.63       386.86 o
   1   2  -2       2743.36       2731.62        47.08 o
   2   2  -2       1237.56       1261.15        23.89 o
   3   2  -2        867.70        840.23        17.29 o
   4   2  -2      16637.30      16268.80       243.60 o
   5   2  -2        331.02        330.97        22.10 o
   6   2  -2        610.17        612.76        34.14 o
   7   2  -2       1715.61       1725.84        55.62 o
   8   2  -2       3478.77       3318.51        90.68 o
   9   2  -2       1149.36       1148.72        90.47 o
  10   2  -2        237.01        255.64        71.87 o
  11   2  -2        297.01        360.20        75.63 o
   1   3  -2       4392.51       4182.74        54.18 o
   2   3  -2      14765.21      15289.88       176.19 o
   3   3  -2      11481.62      11858.58       139.78 o
   4   3  -2       1522.19       1649.03        42.17 o
   5   3  -2       3505.35       3429.10        64.34 o
   6   3  -2        855.37        776.50        32.53 o
   7   3  -2       2941.53       2895.21        79.44 o
   8   3  -2        500.31        534.83        42.66 o
   9   3  -2        834.45        898.05        72.40 o
  10   3  -2        614.58        529.85        87.75 o
  11   3  -2        492.61        555.34        94.86 o
   0   4  -2      18186.28      18435.19       329.67 o
   1   4  -2       4271.70       4516.94        62.56 o
   2   4  -2        625.44        586.42        16.78 o
   3   4  -2        888.55        873.23        16.42 o
   4   4  -2       9728.86       9496.48       125.72 o
   5   4  -2       1503.69       1525.59        34.07 o
   6   4  -2       2062.28       2100.91        52.24 o
   7   4  -2       1367.51       1283.73        46.79 o
   8   4  -2       2508.51       2395.19        84.01 o
   9   4  -2        611.02        622.60        59.45 o
  10   4  -2        255.43        260.33        64.77 o
  11   4  -2        981.21       1103.16       135.39 o
   1   5  -2        539.15        536.32        14.30 o
   2   5  -2      11708.33      11876.96       140.72 o
   3   5  -2       2618.34       2528.38        35.06 o
   4   5  -2       1636.17       1759.91        36.06 o
   5   5  -2       1811.73       1727.95        35.91 o
   6   5  -2       4819.79       4682.54        84.41 o
   7   5  -2        656.50        662.79        35.40 o
   8   5  -2         52.56         75.66        16.99 o
   9   5  -2        817.75        822.19        72.23 o
  10   5  -2        374.22        463.41        84.41 o
  11   5  -2        533.36        646.44       105.30 o
   0   6  -2      21521.08      21570.69       309.91 o
   1   6  -2       2438.91       2507.84        36.76 o
   2   6  -2       1096.17       1030.68        22.17 o
   3   6  -2      11789.65      11926.70       135.43 o
   4   6  -2       4457.00       4556.85        70.26 o
   5   6  -2       1922.99       1853.57        43.32 o
   6   6  -2        414.28        423.10        22.63 o
   7   6  -2       1495.77       1398.28        47.00 o
   8   6  -2       3220.56       3114.57        99.68 o
   9   6  -2       1325.39       1291.50        83.06 o
  10   6  -2        327.83        341.81        75.22 o
  11   6  -2       1287.15       1268.22       151.68 o
   1   7  -2       1615.53       1556.73        30.57 o
   2   7  -2       7582.55       7318.35        98.16 o
   3   7  -2       6183.13       6293.67        80.02 o
   4   7  -2        755.40        797.62        23.19 o
   5   7  -2        731.76        769.81        26.19 o
   6   7  -2       5419.46       5457.87       101.38 o
   7   7  -2       1814.54       1693.71        47.28 o
   8   7  -2        460.53        428.33        31.69 o
   9   7  -2       1856.74       1783.43        98.67 o
  10   7  -2        745.35        777.65       112.82 o
  11   7  -2        584.58        624.71       105.72 o
   0   8  -2      16177.63      16421.40       297.46 o
   1   8  -2       4115.95       3927.81        60.02 o
   2   8  -2       3122.78       3109.07       106.54 o
   3   8  -2       4009.45       3937.80        54.12 o
   4   8  -2        336.24        347.38        17.34 o
   5   8  -2       4300.79       4435.38        79.84 o
   6   8  -2        306.17        318.99        20.47 o
   7   8  -2       5083.21       4780.91       143.59 o
   8   8  -2        674.30        646.59        45.82 o
   9   8  -2       3703.55       3498.10       108.84 o
  10   8  -2        119.85        116.58        50.14 o
  11   8  -2       1404.36       1541.50       145.42 o
   1   9  -2       1812.11       1768.22        36.71 o
   2   9  -2      29014.01      29086.71       392.07 o
   3   9  -2       5833.01       5976.82        76.94 o
   4   9  -2        430.75        427.55        18.14 o
   5   9  -2          0.43         12.01         5.61 o
   6   9  -2       6806.33       6732.97       115.14 o
   7   9  -2       1469.48       1453.93        71.14 o
   8   9  -2         91.34         91.67        19.46 o
   9   9  -2        112.43        123.85        44.87 o
  10   9  -2       2908.79       2800.53       196.81 o
  11   9  -2        328.69        457.98        96.53 o
   0  10  -2        407.75        460.01        25.27 o
   1  10  -2       6292.15       6226.97        99.41 o
   2  10  -2       2393.42       2723.21       120.61 o
   3  10  -2       5745.16       5778.46        89.30 o
   4  10  -2       1797.66       1860.23        41.25 o
   5  10  -2       3064.80       2990.93        60.54 o
   6  10  -2        739.44        760.68        36.33 o
   7  10  -2       4048.40       3966.61       113.34 o
   8  10  -2        363.34        415.98        89.68 o
   9  10  -2        488.04        614.91        57.93 o
  10  10  -2        216.48        212.13        39.93 o
  11  10  -2        713.59        714.97       119.93 o
   1  11  -2        979.61       1021.83        50.46 o
   2  11  -2      16189.66      16002.52       225.23 o
   3  11  -2        662.12        644.33        28.59 o
   4  11  -2        141.01        154.77        18.00 o
   5  11  -2       1385.99       1381.87        48.96 o
   6  11  -2       5971.84       5736.64       102.50 o
   7  11  -2        327.53        351.28        30.82 o
   8  11  -2        696.96        662.52        57.54 o
   9  11  -2        557.92        559.88        92.77 o
  10  11  -2       2903.71       2937.31       153.36 o
  11  11  -2        372.04        413.69        89.42 o
   0  12  -2       7572.95       7694.40       157.98 o
   1  12  -2       2151.26       2020.66        42.96 o
   2  12  -2        479.13        497.87        27.57 o
   3  12  -2       4910.41       4864.97        96.03 o
   4  12  -2       1361.91       1290.24        36.45 o
   5  12  -2       7303.01       7327.16       121.31 o
   6  12  -2        315.41        320.00        25.33 o
   7  12  -2       2908.05       2899.36        82.65 o
   8  12  -2        389.27        351.54        42.85 o
   9  12  -2        835.47        830.91        76.69 o
  10  12  -2         80.12         49.30        42.62 o
  11  12  -2       1069.97       1043.83       144.16 o
   1  13  -2       2984.99       3100.73        59.48 o
   2  13  -2       7640.00       7721.95       148.99 o
   3  13  -2        260.61        274.27        22.80 o
   4  13  -2       1017.99       1034.44        33.22 o
   5  13  -2       1763.80       1787.47        64.19 o
   6  13  -2       3904.30       3893.25        88.61 o
   7  13  -2        458.82        497.25        37.91 o
   8  13  -2        100.10         99.88        22.45 o
   9  13  -2        482.61        488.06        60.44 o
  10  13  -2       1540.33       1502.46       100.86 o
  11  13  -2         57.81         63.52        43.46 o
   0  14  -2       1534.81       1500.23        50.64 o
   1  14  -2       2634.78       2539.39        62.00 o
   2  14  -2       1255.77       1168.36        68.49 o
   3  14  -2       1383.81       1276.76        44.15 o
   4  14  -2       5118.59       5078.65        94.24 o
   5  14  -2        881.73        868.59        34.42 o
   6  14  -2        671.57        647.00        37.14 o
   7  14  -2       1239.53       1292.29        77.75 o
   8  14  -2        647.06        625.74        51.59 o
   9  14  -2       1087.10       1056.12        82.94 o
  10  14  -2         15.50         38.41        36.15 o
  11  14  -2        366.19        462.58        98.20 o
   1  15  -2       2811.14       2878.38        63.46 o
   2  15  -2       2748.45       2680.55        71.17 o
   3  15  -2        243.84        266.15        23.24 o
   4  15  -2        367.53        397.87        24.85 o
   5  15  -2       6468.64       6444.04       115.17 o
   6  15  -2       2025.47       1945.37        59.05 o
   7  15  -2        355.10        444.88        45.11 o
   8  15  -2        570.93        586.78        51.33 o
   9  15  -2        610.07        553.12       118.46 o
  10  15  -2       2039.86       2003.54       115.42 o
  11  15  -2        114.05         82.32        49.31 o
   0  16  -2       5800.41       5715.76       132.31 o
   1  16  -2      11440.03      11535.72       190.34 o
   2  16  -2        112.10        105.52        15.24 o
   3  16  -2       1237.29       1309.77        51.62 o
   4  16  -2       2548.69       2380.50        60.46 o
   5  16  -2        703.94        744.83        34.83 o
   6  16  -2          7.44          6.07        10.67 o
   7  16  -2        799.46        769.55        50.68 o
   8  16  -2       1970.40       2024.38       106.63 o
   9  16  -2        771.86        828.68        80.86 o
  10  16  -2        203.94        196.48        44.01 o
   1  17  -2       2096.79       2122.34        54.10 o
   2  17  -2       1375.40       1372.07        48.08 o
   3  17  -2       2626.32       2600.33        70.95 o
   4  17  -2        173.45        195.07        19.48 o
   5  17  -2       3111.72       3141.90        71.58 o
   6  17  -2       1058.66       1076.05        49.48 o
   7  17  -2        485.22        522.80        41.50 o
   8  17  -2        135.36        136.96        40.26 o
   9  17  -2       1197.28       1119.94        81.61 o
  10  17  -2        536.62        571.57        90.89 o
   0  18  -2      19009.27      19207.93       425.32 o
   1  18  -2        884.24        952.43        41.60 o
   2  18  -2          4.98         11.92         9.83 o
   3  18  -2       1902.09       1828.98        58.80 o
   4  18  -2       4585.13       4537.91       106.01 o
   5  18  -2       1102.74       1101.08        44.11 o
   6  18  -2         74.02         90.95        18.84 o
   7  18  -2        270.95        247.72        29.30 o
   8  18  -2       2329.69       2211.26       100.82 o
   9  18  -2        493.03        421.21        51.31 o
  10  18  -2        157.95        124.87        49.31 o
   1  19  -2       3923.64       3959.56        95.20 o
   2  19  -2        538.21        592.38        37.66 o
   3  19  -2       2968.59       2963.68       113.77 o
   4  19  -2        457.24        484.56        43.93 o
   5  19  -2       3474.16       3366.64        81.27 o
   6  19  -2       1442.65       1445.77        54.65 o
   7  19  -2       1446.03       1472.57        57.92 o
   8  19  -2        230.38        279.59        42.28 o
   9  19  -2       1246.77       1334.80        87.18 o
  10  19  -2        175.74        236.09        73.54 o
   0  20  -2       9033.12       8553.54       221.57 o
   1  20  -2        255.57        236.28        24.43 o
   2  20  -2       1486.50       1517.20        53.69 o
   3  20  -2        707.14        755.83        54.37 o
   4  20  -2       9887.76       9315.28       186.95 o
   5  20  -2       1339.70       1264.31        47.01 o
   6  20  -2         20.46         19.24        10.69 o
   7  20  -2        819.74        756.79        48.14 o
   8  20  -2       2471.21       2550.30        92.18 o
   9  20  -2         58.91         47.71        23.42 o
  10  20  -2        138.64        108.23        54.74 o
   1  21  -2       3598.31       3543.38        92.27 o
   2  21  -2        268.75        253.60        26.38 o
   3  21  -2        937.68        948.34        48.88 o
   4  21  -2        505.89        516.82        37.86 o
   5  21  -2       2342.22       2371.55        74.71 o
   6  21  -2        453.60        467.68        37.68 o
   7  21  -2       2403.84       2532.54        90.17 o
   8  21  -2        109.51        120.78        24.09 o
   9  21  -2        702.92        780.68        59.94 o
  10  21  -2          0.72          3.76        33.43 o
   0  22  -2       2132.26       2152.11       154.82 o
   1  22  -2       2330.58       2344.60        80.78 o
   2  22  -2         24.01         12.27        18.94 o
   3  22  -2       2056.37       1934.22        65.29 o
   4  22  -2       4318.83       4446.31       110.33 o
   5  22  -2        293.88        355.16        34.51 o
   6  22  -2        159.30        167.05        23.73 o
   7  22  -2        247.33        215.68        45.96 o
   8  22  -2       1463.30       1463.80        74.60 o
   9  22  -2        206.42        276.96        36.66 o
   1  23  -2       4771.38       4481.05       126.06 o
   2  23  -2       1430.40       1323.10        61.81 o
   3  23  -2       3135.35       2997.65        86.61 o
   4  23  -2        396.71        359.07        64.15 o
   5  23  -2        618.30        676.01        45.49 o
   6  23  -2       1035.46       1100.35        70.40 o
   7  23  -2       1118.64       1253.97        70.88 o
   8  23  -2        197.29        142.80        28.17 o
   9  23  -2       1058.70       1130.49        75.25 o
   0  24  -2       3489.82       3242.34       148.54 o
   1  24  -2        942.08        966.33        60.16 o
   2  24  -2       1063.15        993.03        61.85 o
   3  24  -2        456.21        424.95        36.38 o
   4  24  -2       1145.41       1176.77        58.10 o
   5  24  -2        436.04        451.51        37.66 o
   6  24  -2        780.93        752.89        65.20 o
   7  24  -2        245.09        186.25        30.36 o
   8  24  -2       1294.64       1345.24        73.66 o
   9  24  -2        140.53        208.88        68.64 o
   1  25  -2       1096.70        989.26        62.89 o
   2  25  -2       4566.11       4306.05       167.55 o
   3  25  -2       1281.50       1397.20        83.59 o
   4  25  -2          8.81          9.77        12.26 o
   5  25  -2        214.77        212.38        27.39 o
   6  25  -2       1210.83       1313.44        68.74 o
   7  25  -2        508.46        537.32        50.70 o
   8  25  -2        111.74         92.89        32.09 o
   9  25  -2        292.95        240.14        88.58 o
   0  26  -2       2990.34       2659.60       133.33 o
   1  26  -2       2359.59       2495.95        89.10 o
   2  26  -2        446.84        463.99        43.38 o
   3  26  -2       1592.83       1583.56        66.58 o
   4  26  -2       1761.07       1695.48        67.82 o
   5  26  -2        164.61        184.77        33.05 o
   6  26  -2        172.45        127.55        25.92 o
   7  26  -2        850.94        818.04        62.39 o
   8  26  -2        924.74        916.18        68.12 o
   9  26  -2        227.92        199.96        41.28 o
   1  27  -2         15.92         72.54        19.45 o
   2  27  -2       1034.84       1011.61        65.29 o
   3  27  -2       1454.97       1529.20        67.97 o
   4  27  -2         15.28         34.88        15.59 o
   5  27  -2       1139.41        966.39        65.25 o
   6  27  -2        981.09       1090.14        71.98 o
   7  27  -2        969.72        995.34        96.86 o
   8  27  -2         43.61         47.30        21.68 o
   0  28  -2       1011.18        968.79        94.38 o
   1  28  -2       1032.64       1110.46        69.72 o
   2  28  -2       1102.46       1069.12        76.48 o
   3  28  -2       2345.01       2316.13        80.25 o
   4  28  -2        677.46        699.89        55.95 o
   5  28  -2        785.48        797.85        60.07 o
   6  28  -2        373.20        335.47        40.83 o
   7  28  -2       1089.49       1009.89        71.88 o
   8  28  -2        200.79        167.97        35.16 o
   1  29  -2        227.11        268.12        36.17 o
   2  29  -2       2642.38       2588.86        95.56 o
   3  29  -2        459.68        473.99        42.03 o
   4  29  -2        269.21        286.48        63.17 o
   5  29  -2        446.71        380.90        45.24 o
   6  29  -2       2314.25       2188.44        92.32 o
   7  29  -2        237.53        246.20        37.24 o
   8  29  -2         37.44         61.03        27.58 o
   0  30  -2        366.64        389.85        61.58 o
   1  30  -2       1093.26       1124.22        99.28 o
   2  30  -2          7.24         34.34        16.84 o
   3  30  -2       1908.22       1933.60        82.97 o
   4  30  -2         79.24         77.77        22.77 o
   5  30  -2       1072.03       1024.30        71.78 o
   6  30  -2          0.98          8.19        15.26 o
   7  30  -2        322.28        312.13        41.99 o
   1  31  -2         92.95        108.86        25.09 o
   2  31  -2       1512.20       1540.11        82.83 o
   3  31  -2          0.33         -2.32        14.29 o
   4  31  -2        134.73        136.09        30.64 o
   5  31  -2        256.98        263.26        37.68 o
   6  31  -2       1149.21       1043.92        75.25 o
   7  31  -2          2.04        -15.42        15.83 o
   0  32  -2        365.35        462.29        70.38 o
   1  32  -2       2231.15       2193.53       108.49 o
   2  32  -2        212.13        174.34        31.56 o
   3  32  -2        731.91        779.99        62.51 o
   4  32  -2        400.45        352.46        42.98 o
   5  32  -2        694.35        757.58        64.34 o
   6  32  -2        130.69        134.18        30.65 o
   7  32  -2        877.95        836.52        81.20 o
   1  33  -2         71.99         86.70        24.97 o
   2  33  -2       1136.97       1237.87        95.34 o
   3  33  -2        316.79        367.10        43.19 o
   4  33  -2        103.02        103.49        27.11 o
   5  33  -2        137.73        136.98        30.20 o
   6  33  -2        287.35        382.00        47.33 o
   0  34  -2       1140.20       1133.24       111.09 o
   1  34  -2        704.60        710.38        62.40 o
   2  34  -2         78.57         86.69        29.14 o
   3  34  -2        235.00        257.08        38.10 o
   4  34  -2        334.29        368.20        46.74 o
   5  34  -2        342.93        422.50        49.08 o
   6  34  -2        115.50        111.36        34.44 o
   1  35  -2        218.90        235.09        42.34 o
   2  35  -2        412.90        403.68        54.43 o
   3  35  -2        317.83        333.73        43.84 o
   4  35  -2         25.84         14.80        19.71 o
   5  35  -2        202.95        193.67        35.81 o
   0  36  -2        575.17        622.27        91.16 o
   1  36  -2        435.95        481.60        61.88 o
   2  36  -2         23.60         42.70        26.09 o
   3  36  -2        847.94        920.75        73.47 o
   4  36  -2        449.80        412.80        50.64 o
   5  36  -2        519.26        526.19        66.72 o
   1  37  -2        246.57        273.80        47.26 o
   2  37  -2        356.90        324.02        51.57 o
   3  37  -2        376.84        408.22        50.98 o
   4  37  -2         14.21         11.19        22.98 o
   0  38  -2        456.68        411.18       100.71 o
   1  38  -2        105.32         19.20        27.90 o
   2  38  -2         77.32         85.99        33.16 o
   3  38  -2        145.07        189.58        38.51 o
   4  38  -2        649.77        545.79       109.27 o
   1  39  -2        436.61        521.29        80.55 o
   2  39  -2         95.24         68.39        33.71 o
   3  39  -2        601.61        580.35        97.80 o
   2   0  -1       9191.49       9612.11       152.95 o
   4   0  -1       4185.96       4540.96        97.24 o
   6   0  -1      10996.13      10636.56       242.90 o
   8   0  -1       1126.09       1216.42        67.65 o
  10   0  -1       7019.84       6826.23       323.01 o
   0   1  -1      15505.86      15881.98       278.48 o
   1   1  -1      28010.22      28284.03       307.31 o
   2   1  -1       7792.14       8139.26       103.89 o
   3   1  -1      16547.72      17054.03       193.14 o
   4   1  -1        775.12        864.68        22.98 o
   5   1  -1       6106.19       6110.83       113.12 o
   6   1  -1        471.60        486.11        36.23 o
   7   1  -1       6898.47       6993.46       133.47 o
   8   1  -1        991.45        992.77        62.36 o
   9   1  -1       3656.09       3650.90       118.27 o
  10   1  -1         20.66         37.28        18.77 o
  11   1  -1        759.81        743.81        70.31 o
  12   1  -1         60.11        111.15        43.04 o
   1   2  -1       1101.83       1160.98        19.13 o
   2   2  -1      19139.23      20096.29       211.33 o
   3   2  -1       4563.54       4685.15        58.93 o
   4   2  -1       1523.01       1605.81        34.36 o
   5   2  -1        258.00        255.07        17.34 o
   6   2  -1      11854.01      11842.42       206.13 o
   7   2  -1       1111.72       1106.91        38.54 o
   8   2  -1        720.51        741.59        36.18 o
   9   2  -1       1387.15       1410.52        56.17 o
  10   2  -1       3149.33       3257.21       130.89 o
  11   2  -1        813.96        832.95        96.74 o
  12   2  -1         39.84        107.39        42.62 o
   0   3  -1      22504.62      22473.68       391.90 o
   1   3  -1       1231.08       1219.59        19.08 o
   2   3  -1       3681.29       3845.70        46.06 o
   3   3  -1       6363.35       6065.58        73.64 o
   4   3  -1       6352.09       6716.25        89.02 o
   5   3  -1       5607.28       5649.37       107.17 o
   6   3  -1        143.38        154.57        15.47 o
   7   3  -1       1781.31       1748.54        51.70 o
   8   3  -1       1721.89       1646.69        52.07 o
   9   3  -1        889.46        860.28        41.73 o
  10   3  -1         63.12         54.46        20.08 o
  11   3  -1       1308.55       1347.61       122.02 o
  12   3  -1        746.34        854.53       120.76 o
   1   4  -1      18724.09      19023.40       219.87 o
   2   4  -1       5486.36       5600.01        65.53 o
   3   4  -1       7237.00       7541.67        85.98 o
   4   4  -1       1629.73       1793.05        32.35 o
   5   4  -1       4249.55       4135.57        84.85 o
   6   4  -1       4893.48       4652.47        95.04 o
   7   4  -1       2943.52       2997.98        71.75 o
   8   4  -1        283.80        238.63        22.55 o
   9   4  -1        217.05        234.07        23.32 o
  10   4  -1       1597.32       1535.65        91.89 o
  11   4  -1        187.92        159.21        53.49 o
  12   4  -1        131.04        133.30        50.98 o
   0   5  -1        496.97        450.26        19.35 o
   1   5  -1        660.31        663.46        18.82 o
   2   5  -1      12197.24      12326.41       141.42 o
   3   5  -1       4686.12       4672.99        62.70 o
   4   5  -1       9328.20       9275.69       122.60 o
   5   5  -1       1883.13       1911.16        44.12 o
   6   5  -1         55.51         52.21        12.41 o
   7   5  -1       2366.90       2378.93        62.53 o
   8   5  -1       1440.46       1368.49        47.08 o
   9   5  -1       1148.80       1111.63        44.72 o
  10   5  -1        609.69        565.32        42.84 o
  11   5  -1        495.74        437.92        83.57 o
   1   6  -1       7314.54       7355.29       130.88 o
   2   6  -1       8390.50       8825.67       100.85 o
   3   6  -1       8920.66       8835.80       107.28 o
   4   6  -1       2862.21       2994.52        48.66 o
   5   6  -1       2710.92       2660.00        55.57 o
   6   6  -1       2402.91       2383.94        58.88 o
   7   6  -1       4552.06       4626.03        99.33 o
   8   6  -1         90.24         76.59        13.70 o
   9   6  -1        199.93        205.98        24.36 o
  10   6  -1       1350.75       1307.63        68.41 o
  11   6  -1         40.51         81.48        41.37 o
   0   7  -1      17230.57      17462.77       357.23 o
   1   7  -1        277.69        314.07        13.65 o
   2   7  -1        468.63        481.71        24.36 o
   3   7  -1       2339.56       2453.89        39.80 o
   4   7  -1      15054.94      15490.61       205.43 o
   5   7  -1        267.12        269.54        23.59 o
   6   7  -1        621.73        622.44        37.56 o
   7   7  -1       3908.38       3879.23        99.72 o
   8   7  -1       4143.22       4241.77        96.48 o
   9   7  -1       3361.49       3282.59        96.10 o
  10   7  -1         10.37         19.75        16.66 o
  11   7  -1        158.63        219.80        60.59 o
   1   8  -1      25466.76      26227.05       378.04 o
   2   8  -1       7439.91       7739.30       112.92 o
   3   8  -1      16866.91      17333.13       224.22 o
   4   8  -1        527.52        555.93        30.03 o
   5   8  -1       2892.58       2835.82        52.64 o
   6   8  -1       1267.91       1292.89        36.13 o
   7   8  -1       1526.06       1573.41        75.96 o
   8   8  -1        445.40        444.74        32.79 o
   9   8  -1       2996.76       3051.90        90.27 o
  10   8  -1        988.09       1019.46        71.69 o
  11   8  -1        766.96        796.48       132.46 o
   0   9  -1      42004.84      40679.96       812.76 o
   1   9  -1       3043.43       3250.16        52.74 o
   2   9  -1         54.41         60.63         7.19 o
   3   9  -1       4050.19       4159.60        83.85 o
   4   9  -1       5557.15       5397.99        82.97 o
   5   9  -1         38.95         37.18        10.54 o
   6   9  -1       1651.51       1680.43        42.79 o
   7   9  -1       1059.31       1064.62        37.53 o
   8   9  -1       9031.62       8698.17       160.20 o
   9   9  -1        701.39        683.00        55.80 o
  10   9  -1         16.28         33.27        17.44 o
  11   9  -1         50.51         89.60        30.58 o
   1  10  -1      13301.02      13684.00       203.98 o
   2  10  -1        438.78        477.86        16.76 o
   3  10  -1      23341.13      23663.92       319.94 o
   4  10  -1        322.89        327.75        20.84 o
   5  10  -1       4327.21       4341.50        72.68 o
   6  10  -1        679.89        663.97        27.10 o
   7  10  -1       2530.73       2521.20        58.92 o
   8  10  -1        328.72        316.61        24.74 o
   9  10  -1       2203.49       2191.08        90.51 o
  10  10  -1        235.60        192.59        32.48 o
  11  10  -1       1637.85       1648.00       110.11 o
   0  11  -1      20695.98      20761.09       425.77 o
   1  11  -1      13545.18      14219.41       215.92 o
   2  11  -1       3012.54       3066.26        62.61 o
   3  11  -1        150.09        129.24        20.11 o
   4  11  -1      18272.88      18521.46       257.88 o
   5  11  -1       1314.28       1398.37        34.16 o
   6  11  -1        155.40        186.09        15.08 o
   7  11  -1        326.31        331.48        22.54 o
   8  11  -1       3916.38       3953.92       106.68 o
   9  11  -1        106.37        137.29        27.47 o
  10  11  -1          1.23          9.84        18.80 o
  11  11  -1         20.07         40.40        25.76 o
   1  12  -1       9400.10       9266.45       150.38 o
   2  12  -1       3938.23       4325.32        70.33 o
   3  12  -1       5866.41       5842.01       102.55 o
   4  12  -1         25.21         60.06        10.61 o
   5  12  -1       3700.49       3593.05        68.77 o
   6  12  -1       1505.79       1494.19        38.28 o
   7  12  -1       3423.59       3403.33        73.12 o
   8  12  -1         94.30         72.76        17.62 o
   9  12  -1        923.29       1003.49        70.80 o
  10  12  -1        801.80        835.09        82.11 o
  11  12  -1        180.01        151.31        50.56 o
   0  13  -1       7073.45       6722.78       161.14 o
   1  13  -1       2573.69       2666.61        66.93 o
   2  13  -1        200.90        205.25        17.66 o
   3  13  -1       4663.26       4619.41        91.77 o
   4  13  -1      11732.16      11549.80       173.08 o
   5  13  -1       3928.85       3977.14       108.88 o
   6  13  -1       1029.59       1042.42        31.44 o
   7  13  -1        162.30        169.21        20.40 o
   8  13  -1       2832.91       2753.26        90.34 o
   9  13  -1        193.04        205.06        32.47 o
  10  13  -1         67.66         32.56        22.31 o
  11  13  -1        511.19        587.52       105.72 o
   1  14  -1       3374.37       3562.55        73.00 o
   2  14  -1       3331.84       3413.84        76.09 o
   3  14  -1       5198.86       5145.77        98.76 o
   4  14  -1       1164.19       1130.06        53.68 o
   5  14  -1       1420.15       1434.71        40.42 o
   6  14  -1       2718.17       2721.04        60.19 o
   7  14  -1       1090.73       1173.78        45.52 o
   8  14  -1        142.33        179.75        25.90 o
   9  14  -1        700.45        684.62        59.29 o
  10  14  -1        350.19        357.50        55.55 o
  11  14  -1        492.05        566.62       105.72 o
   0  15  -1      12352.72      11645.51       262.41 o
   1  15  -1       3068.61       3205.22        74.75 o
   2  15  -1        789.02        837.91        32.75 o
   3  15  -1       7054.02       7148.32       138.83 o
   4  15  -1       2988.61       2891.20        59.14 o
   5  15  -1       3784.04       3668.42        87.78 o
   6  15  -1        127.82        118.37        16.41 o
   7  15  -1       1352.66       1319.22        54.39 o
   8  15  -1       3514.54       3373.25       122.46 o
   9  15  -1        141.82        115.02        37.70 o
  10  15  -1        135.64        112.20        35.12 o
  11  15  -1        308.95        435.00        95.69 o
   1  16  -1       3849.08       3760.22        85.49 o
   2  16  -1       5678.98       5580.35       114.74 o
   3  16  -1       3598.19       3488.73        70.24 o
   4  16  -1         89.51        111.15        11.10 o
   5  16  -1        363.72        352.47        23.63 o
   6  16  -1       1881.39       1855.72        56.62 o
   7  16  -1       1106.68       1045.70        54.24 o
   8  16  -1        119.50        113.70        26.39 o
   9  16  -1       1089.94       1071.46       111.78 o
  10  16  -1       1253.15       1329.61       110.06 o
  11  16  -1        919.42       1124.89       150.43 o
   0  17  -1       3443.41       3212.74       117.21 o
   1  17  -1       8190.99       7981.44       151.66 o
   2  17  -1        477.72        536.38        32.12 o
   3  17  -1       1268.24       1169.59        42.02 o
   4  17  -1       2030.83       2001.71        46.91 o
   5  17  -1        131.60        124.54        16.72 o
   6  17  -1        283.92        289.96        25.94 o
   7  17  -1       3348.96       3254.44       101.78 o
   8  17  -1       1504.52       1494.10        80.71 o
   9  17  -1        654.32        717.47        77.44 o
  10  17  -1         80.11         71.57        30.92 o
   1  18  -1       1359.37       1337.68        91.08 o
   2  18  -1      12976.67      13556.65       238.39 o
   3  18  -1        964.01       1025.80        38.94 o
   4  18  -1        159.79        157.73        18.18 o
   5  18  -1        823.85        807.30        40.53 o
   6  18  -1       2418.79       2538.65        68.78 o
   7  18  -1        801.02        889.92        58.37 o
   8  18  -1        700.42        682.55        61.47 o
   9  18  -1         71.71         93.25        30.42 o
  10  18  -1       2354.11       2340.65       132.07 o
   0  19  -1       1143.78       1100.21        85.45 o
   1  19  -1       7255.98       7293.77       217.61 o
   2  19  -1        310.06        287.92        28.12 o
   3  19  -1       2727.21       2649.58        73.26 o
   4  19  -1       2810.86       2746.04        73.56 o
   5  19  -1       2330.45       2399.36       101.03 o
   6  19  -1       1513.45       1581.59        54.61 o
   7  19  -1       2520.08       2446.40       100.97 o
   8  19  -1         18.90         25.04        18.75 o
   9  19  -1       1076.64       1066.47        81.17 o
  10  19  -1         60.20         79.40        32.06 o
   1  20  -1        169.07        212.58        40.88 o
   2  20  -1      10227.20       9999.63       192.08 o
   3  20  -1        509.76        507.65        36.36 o
   4  20  -1        338.04        314.18        27.40 o
   5  20  -1        619.32        597.37        37.73 o
   6  20  -1       4598.46       4500.45       109.76 o
   7  20  -1        230.90        233.96        36.58 o
   8  20  -1         88.88         70.41        23.43 o
   9  20  -1         50.59         47.35        22.23 o
  10  20  -1       1062.23       1164.40       107.94 o
   0  21  -1         61.84         56.86        19.79 o
   1  21  -1       1670.66       1643.43        59.27 o
   2  21  -1        367.76        322.66        30.88 o
   3  21  -1       8222.08       7798.63       159.77 o
   4  21  -1       1256.46       1249.18        48.20 o
   5  21  -1       3858.91       3762.58        87.08 o
   6  21  -1        447.31        436.58        41.16 o
   7  21  -1        798.12        818.43        67.87 o
   8  21  -1        132.82        158.65        32.58 o
   9  21  -1        720.02        737.81        69.26 o
  10  21  -1         43.81         33.01        36.77 o
   1  22  -1        605.60        641.09        42.98 o
   2  22  -1       6684.59       6504.77       154.73 o
   3  22  -1        239.91        244.19        26.99 o
   4  22  -1        142.90        139.20        19.97 o
   5  22  -1        478.84        491.49        33.06 o
   6  22  -1       4543.28       4423.73       128.33 o
   7  22  -1        686.74        685.69        63.25 o
   8  22  -1        112.46        124.29        33.05 o
   9  22  -1        234.83        265.27        43.57 o
  10  22  -1        827.93        883.78       135.81 o
   0  23  -1        110.25        113.16        28.18 o
   1  23  -1       1452.03       1445.79        58.10 o
   2  23  -1       1259.52       1386.56        91.44 o
   3  23  -1        979.57        997.50        53.73 o
   4  23  -1       1895.37       1792.13        60.79 o
   5  23  -1       1138.74       1107.11        53.28 o
   6  23  -1         82.79         73.85        17.02 o
   7  23  -1        776.32        762.61        67.77 o
   8  23  -1        314.20        270.86        41.35 o
   9  23  -1        787.40        781.64        73.72 o
  10  23  -1        315.29        400.73        97.78 o
   1  24  -1       1370.94       1445.81        58.70 o
   2  24  -1       3342.82       3410.99        99.84 o
   3  24  -1       1553.69       1579.56        76.97 o
   4  24  -1         32.59         36.71        13.29 o
   5  24  -1       1075.01       1044.73        57.70 o
   6  24  -1        952.44        920.42        61.19 o
   7  24  -1        140.75        169.08        28.03 o
   8  24  -1        233.13        209.19        38.95 o
   9  24  -1        238.37        211.06        40.87 o
   0  25  -1       3646.86       3414.34       144.40 o
   1  25  -1       3461.97       3359.68       126.49 o
   2  25  -1        207.82        246.87        28.60 o
   3  25  -1        312.58        325.94        33.08 o
   4  25  -1        401.26        440.61        40.75 o
   5  25  -1        271.70        285.60        30.40 o
   6  25  -1        395.29        379.43        40.50 o
   7  25  -1        801.07        834.68        93.12 o
   8  25  -1        881.55        874.81        65.20 o
   9  25  -1        671.39        747.24        77.11 o
   1  26  -1       1796.74       1821.38       123.88 o
   2  26  -1       1191.15       1206.18        59.96 o
   3  26  -1        687.66        735.27        51.36 o
   4  26  -1         49.77         63.72        17.51 o
   5  26  -1        491.92        439.52        38.21 o
   6  26  -1        454.34        482.31        45.89 o
   7  26  -1        119.54        108.34        25.25 o
   8  26  -1         21.23         12.59        16.94 o
   9  26  -1       1395.98       1240.87        99.03 o
   0  27  -1       5982.81       5828.72       213.60 o
   1  27  -1        242.74        286.62        32.47 o
   2  27  -1        226.02        254.50        30.97 o
   3  27  -1        861.11        900.92        59.46 o
   4  27  -1       1776.51       1677.05        71.65 o
   5  27  -1       1381.10       1399.16        65.94 o
   6  27  -1        336.33        280.49        35.78 o
   7  27  -1        169.21        161.12        29.06 o
   8  27  -1       1117.99       1155.18        76.81 o
   9  27  -1         83.37        129.04        39.38 o
   1  28  -1       1103.99       1144.20       113.33 o
   2  28  -1       1587.35       1614.33        67.73 o
   3  28  -1        915.33        962.32        70.68 o
   4  28  -1         37.05         25.71        14.64 o
   5  28  -1       1760.47       1576.53        69.50 o
   6  28  -1        546.06        525.70        48.94 o
   7  28  -1        403.24        371.32        43.25 o
   8  28  -1        213.99        198.94        33.59 o
   0  29  -1       2531.90       2402.88       125.28 o
   1  29  -1        214.08        230.82        30.12 o
   2  29  -1        257.96        227.93        40.23 o
   3  29  -1        208.17        146.16        29.83 o
   4  29  -1       4115.47       3841.66       122.31 o
   5  29  -1         36.84         37.14        19.36 o
   6  29  -1        544.73        533.75        65.90 o
   7  29  -1         92.41        113.40        28.03 o
   8  29  -1        764.04        809.60        65.69 o
   1  30  -1       1752.91       1610.81        70.68 o
   2  30  -1        203.63        183.74        33.17 o
   3  30  -1       1040.08        982.80        75.22 o
   4  30  -1        299.35        306.07        40.65 o
   5  30  -1       2118.80       2048.92        86.36 o
   6  30  -1        136.48        112.38        27.12 o
   7  30  -1       1618.78       1655.67        89.09 o
   8  30  -1         40.87         30.86        22.05 o
   0  31  -1       2419.56       2527.73       129.38 o
   1  31  -1        134.01        217.98        30.12 o
   2  31  -1        131.83        153.76        30.85 o
   3  31  -1        363.53        433.80        51.72 o
   4  31  -1       2372.05       2307.39        92.07 o
   5  31  -1        371.51        410.13        63.51 o
   6  31  -1         20.35         24.75        18.16 o
   7  31  -1         52.14         39.17        20.55 o
   1  32  -1        799.21        919.41        74.29 o
   2  32  -1        133.84        150.51        31.53 o
   3  32  -1        752.72        860.39        72.13 o
   4  32  -1        383.18        414.68        45.12 o
   5  32  -1        497.19        558.44        54.19 o
   6  32  -1        660.67        628.56        66.86 o
   7  32  -1        375.26        347.10        48.61 o
   0  33  -1       3859.58       3708.89       170.18 o
   1  33  -1        688.54        720.82        67.49 o
   2  33  -1        328.70        335.03        47.09 o
   3  33  -1        385.97        358.37        47.61 o
   4  33  -1        536.57        521.13        52.40 o
   5  33  -1         75.61         88.47        24.98 o
   6  33  -1        194.38        177.60        33.36 o
   7  33  -1        256.22        222.85        38.83 o
   1  34  -1        581.49        519.21        57.75 o
   2  34  -1        627.93        632.96        64.13 o
   3  34  -1        522.38        440.19        53.78 o
   4  34  -1         45.85         19.54        17.28 o
   5  34  -1        380.79        418.89        48.08 o
   6  34  -1        155.26        148.13        36.07 o
   0  35  -1        908.41       1014.16       139.57 o
   1  35  -1        964.48        953.27        79.75 o
   2  35  -1         30.34         27.69        19.63 o
   3  35  -1         63.02         89.59        32.25 o
   4  35  -1        745.89        803.10        66.17 o
   5  35  -1        158.74        178.72        35.23 o
   6  35  -1         78.02        114.12        28.61 o
   1  36  -1        222.81        222.06        49.00 o
   2  36  -1        904.41        958.58        83.18 o
   3  36  -1        228.08        180.05        39.64 o
   4  36  -1          7.59         19.88        17.11 o
   5  36  -1        239.35        255.96        40.48 o
   0  37  -1        672.88        590.44       113.66 o
   1  37  -1         69.24        111.11        37.36 o
   2  37  -1        104.17        133.84        33.46 o
   3  37  -1        752.95        833.02        78.72 o
   4  37  -1       1057.20       1161.25        83.58 o
   5  37  -1        191.20        198.90        46.47 o
   1  38  -1        139.33        149.07        44.31 o
   2  38  -1        691.88        735.99        89.58 o
   3  38  -1         60.57         89.96        29.87 o
   4  38  -1        243.02        318.04        44.85 o
   0  39  -1        141.45        179.68        67.69 o
   1  39  -1         34.82         67.22        45.97 o
   2  39  -1        141.80        168.19        49.55 o
   3  39  -1        862.13        796.95        96.20 o
   1  40  -1         13.20          0.27        38.44 o
   2  40  -1        770.65        826.10       160.25 o
   2   0   0       7686.24       7243.79       121.24 o
   4   0   0      22643.58      23405.02       420.63 o
   6   0   0        114.79        128.16        19.36 o
   8   0   0       5696.28       5783.19       160.29 o
  10   0   0         52.34         48.38        23.50 o
  12   0   0        669.42        707.44       103.63 o
   1   1   0       5898.90       5762.66        65.73 o
   2   1   0        981.86        963.72        23.08 o
   3   1   0      17523.34      17946.65       227.76 o
   4   1   0        536.61        526.41        30.76 o
   5   1   0      11204.31      11604.14       161.43 o
   6   1   0        112.69        108.61        12.48 o
   7   1   0        410.62        397.70        25.15 o
   8   1   0        273.21        276.47        22.48 o
   9   1   0       6677.06       6487.06       139.38 o
  10   1   0        196.03        218.56        28.81 o
  11   1   0       2627.89       2585.19       293.13 o
  12   1   0         22.11         44.13        25.28 o
   1   2   0       9849.83      10258.58       104.02 o
   2   2   0       3522.94       3571.93        44.22 o
   3   2   0       2584.28       2808.93        45.89 o
   4   2   0      21479.79      20805.56       266.53 o
   5   2   0       1287.00       1435.44        49.67 o
   6   2   0        390.82        375.02        23.98 o
   7   2   0       1519.41       1524.43        44.34 o
   8   2   0       1273.37       1253.24        45.61 o
   9   2   0        737.94        751.77        43.60 o
  10   2   0        107.18        110.44        19.53 o
  11   2   0          7.93         23.85        20.66 o
  12   2   0       1244.41       1179.23        87.13 o
   1   3   0      27242.54      26912.96       327.60 o
   2   3   0         20.17         25.22         4.61 o
   3   3   0        313.12        300.20        12.58 o
   4   3   0         54.11         80.24        12.87 o
   5   3   0      16317.49      16565.18       234.52 o
   6   3   0       5415.92       5227.96       107.09 o
   7   3   0       6247.52       6173.97       126.23 o
   8   3   0         15.64          7.33         8.74 o
   9   3   0        705.87        785.34        43.17 o
  10   3   0        792.23        865.49        49.91 o
  11   3   0        186.23        241.45        52.23 o
  12   3   0          1.30         38.03        33.85 o
   0   4   0       8859.67       9525.54       211.93 o
   1   4   0        662.85        670.37        26.91 o
   2   4   0       3419.60       3555.90        56.70 o
   3   4   0       3993.74       3844.02        59.30 o
   4   4   0      20367.83      20692.01       265.76 o
   5   4   0       1193.46       1112.21        49.71 o
   6   4   0        995.91       1009.27        50.95 o
   7   4   0        532.24        537.88        32.54 o
   8   4   0         45.96         51.64        13.08 o
   9   4   0        175.84        175.44        21.67 o
  10   4   0        183.28        191.01        24.17 o
  11   4   0        850.72        920.64        66.20 o
  12   4   0        653.20        742.13       109.48 o
   1   5   0       2605.82       2579.29        38.64 o
   2   5   0      13272.62      13753.12       165.60 o
   3   5   0       5472.20       5515.34        80.14 o
   4   5   0        905.99        960.26        57.84 o
   5   5   0       1217.77       1165.32        33.96 o
   6   5   0       7120.99       7077.52       136.92 o
   7   5   0       3688.99       3542.09        84.30 o
   8   5   0       1250.68       1224.31        45.87 o
   9   5   0         21.34         22.02        11.94 o
  10   5   0        827.38        899.96        51.42 o
  11   5   0        244.01        236.18        35.27 o
  12   5   0        133.89        144.16        54.74 o
   0   6   0      10623.16      11819.72       294.88 o
   1   6   0       2839.91       2986.08        86.34 o
   2   6   0       5493.19       5362.63        71.23 o
   3   6   0       8321.60       8357.67       114.01 o
   4   6   0       5536.15       5743.16        86.94 o
   5   6   0       2916.41       2791.63        66.74 o
   6   6   0        127.23        151.19        16.37 o
   7   6   0       4147.46       4244.11        96.25 o
   8   6   0        934.24        934.70        42.84 o
   9   6   0         87.53         94.74        17.94 o
  10   6   0         12.42         24.93        13.23 o
  11   6   0       1555.59       1550.98        96.46 o
  12   6   0        338.36        526.93        94.44 o
   1   7   0      30609.27      30982.35       439.80 o
   2   7   0      26821.81      27300.29       361.96 o
   3   7   0      10376.61      10382.15       131.87 o
   4   7   0         22.50         21.76         9.32 o
   5   7   0          6.51         -0.09         4.28 o
   6   7   0       5735.92       5359.00       110.75 o
   7   7   0        227.62        209.08        26.52 o
   8   7   0          0.06          0.10         8.71 o
   9   7   0        677.03        728.46        43.85 o
  10   7   0       2945.88       2787.02        83.39 o
  11   7   0        662.61        694.76        75.44 o
   0   8   0      31389.85      31555.39       769.71 o
   1   8   0      28442.44      28941.99       450.85 o
   2   8   0       1132.43       1022.16        23.16 o
   3   8   0       4515.00       4473.13        65.17 o
   4   8   0       3025.00       3033.20        57.83 o
   5   8   0         56.50         32.27         7.81 o
   6   8   0        387.43        389.43        24.12 o
   7   8   0       6764.47       6757.56       137.53 o
   8   8   0       1521.25       1483.34        51.77 o
   9   8   0        891.64        871.20        45.63 o
  10   8   0         53.98         67.42        26.88 o
  11   8   0        959.24       1016.25        91.75 o
   1   9   0       2803.24       2688.28        67.09 o
   2   9   0      30900.44      31670.49       420.94 o
   3   9   0       2222.30       2351.64        43.41 o
   4   9   0        251.38        272.55        26.17 o
   5   9   0        609.74        578.40        24.72 o
   6   9   0       8217.11       8352.82       145.21 o
   7   9   0        196.58        203.72        36.25 o
   8   9   0        484.43        486.44        33.94 o
   9   9   0         56.53         85.73        16.93 o
  10   9   0       4814.58       4771.30       185.73 o
  11   9   0          0.21         12.93        20.29 o
   0  10   0          0.13          0.74         6.48 o
   1  10   0      19545.12      19824.37       317.59 o
   2  10   0       2040.78       2084.39        45.31 o
   3  10   0      13086.42      13213.92       166.40 o
   4  10   0        893.57        851.00        24.08 o
   5  10   0       1318.50       1356.45        36.73 o
   6  10   0         89.86        107.68        12.87 o
   7  10   0       6807.00       6779.38       129.52 o
   8  10   0        109.01        107.95        17.29 o
   9  10   0       2490.12       2502.08        74.79 o
  10  10   0         28.16         68.35        26.29 o
  11  10   0       1539.46       1602.52       101.13 o
   1  11   0       1564.20       1603.12        36.25 o
   2  11   0       6626.71       6597.06       111.57 o
   3  11   0        342.10        356.63        27.79 o
   4  11   0        766.19        775.18        23.21 o
   5  11   0         27.00         15.89         6.93 o
   6  11   0      12594.06      12528.22       192.46 o
   7  11   0        961.35        895.60        39.30 o
   8  11   0        426.34        436.06        32.27 o
   9  11   0        837.21        821.08        48.96 o
  10  11   0       1820.98       1830.13       104.50 o
  11  11   0        721.10        793.75       100.08 o
   0  12   0       1365.97       1365.16        79.81 o
   1  12   0       2420.76       2507.49        68.35 o
   2  12   0        916.52        958.74        28.91 o
   3  12   0      17722.27      17254.34       262.27 o
   4  12   0       2556.26       2622.85        50.19 o
   5  12   0       6994.74       6804.47       114.77 o
   6  12   0        449.65        478.13        35.22 o
   7  12   0         20.57         19.04         9.21 o
   8  12   0        788.45        773.07        66.90 o
   9  12   0       1752.47       1675.66        79.67 o
  10  12   0         11.31         -1.86        30.30 o
  11  12   0       1051.75        997.16        93.81 o
   1  13   0        697.44        746.09        29.21 o
   2  13   0       2946.48       2956.51        73.29 o
   3  13   0          1.24         16.56         6.94 o
   4  13   0        464.77        446.41        20.50 o
   5  13   0       3633.60       3595.79        72.06 o
   6  13   0       6084.97       6075.74       108.77 o
   7  13   0       1589.15       1560.39        47.97 o
   8  13   0          0.86         12.20        10.50 o
   9  13   0        404.25        420.78        41.12 o
  10  13   0        312.63        283.87        76.26 o
  11  13   0         17.27         44.94        32.18 o
   0  14   0       6020.51       6444.60       185.11 o
   1  14   0       3643.41       3316.26        65.39 o
   2  14   0       1002.53        909.72        44.21 o
   3  14   0       5828.50       5700.18       104.79 o
   4  14   0       8771.40       8783.10       129.31 o
   5  14   0       4399.24       4341.61        76.29 o
   6  14   0       1771.23       1625.89        52.98 o
   7  14   0       1245.66       1310.54        43.74 o
   8  14   0       1839.99       1792.99        71.54 o
   9  14   0        758.14        759.87        57.01 o
  10  14   0         52.99         83.70        29.23 o
  11  14   0        219.19        310.32        54.89 o
   1  15   0        131.63        117.53        15.66 o
   2  15   0       3715.15       3775.00        90.98 o
   3  15   0       1736.33       1663.45        77.42 o
   4  15   0        455.57        427.83        23.14 o
   5  15   0        589.17        596.05        25.24 o
   6  15   0       1793.49       1816.24        49.06 o
   7  15   0        440.48        458.62        34.48 o
   8  15   0          5.56         -4.26        10.35 o
   9  15   0        809.10        782.62        76.67 o
  10  15   0       2613.38       2389.47       127.68 o
  11  15   0         52.74         43.67        30.26 o
   0  16   0       9820.66       9910.10       273.61 o
   1  16   0       3101.08       2928.15        67.78 o
   2  16   0        420.30        406.38        39.51 o
   3  16   0          4.01         15.71         7.85 o
   4  16   0       4057.35       3975.22        76.00 o
   5  16   0          2.77          2.51         5.64 o
   6  16   0       2348.64       2332.75        58.67 o
   7  16   0       2137.65       2028.13        66.92 o
   8  16   0       1740.81       1768.95        74.81 o
   9  16   0        428.06        426.40        57.91 o
  10  16   0          0.11         47.28        26.00 o
  11  16   0         89.43         83.16        47.64 o
   1  17   0       8307.53       8870.96       215.48 o
   2  17   0       7105.99       7488.92       142.15 o
   3  17   0       3026.33       3215.74       118.88 o
   4  17   0        921.23        971.87        32.30 o
   5  17   0        218.54        240.38        19.14 o
   6  17   0       1527.85       1507.11        57.63 o
   7  17   0       1546.86       1540.99        58.04 o
   8  17   0         66.73         79.72        18.36 o
   9  17   0       3414.82       3390.70       155.01 o
  10  17   0       1490.39       1614.31       113.85 o
  11  17   0       1338.99       1477.57       170.91 o
   0  18   0       1399.78       1254.67        61.60 o
   1  18   0       1937.56       1870.04        63.90 o
   2  18   0        465.78        498.88        42.74 o
   3  18   0        187.58        152.27        19.25 o
   4  18   0       2513.73       2432.15        66.63 o
   5  18   0       2327.93       2328.45        55.36 o
   6  18   0        928.00       1053.89        52.87 o
   7  18   0        231.55        203.85        25.86 o
   8  18   0       5904.36       5905.40       141.18 o
   9  18   0         11.01         23.48        22.55 o
  10  18   0         17.99         23.00        22.61 o
   1  19   0       4988.66       4984.94       130.56 o
   2  19   0        135.14        113.56        14.63 o
   3  19   0       4785.81       4605.75       113.75 o
   4  19   0       1330.64       1305.28        80.13 o
   5  19   0       6062.08       6043.26       109.41 o
   6  19   0        215.06        266.59        30.55 o
   7  19   0       1381.14       1359.74        62.29 o
   8  19   0        125.53        160.61        28.30 o
   9  19   0        801.92        880.63       145.00 o
  10  19   0         27.98         11.52        24.65 o
   0  20   0       5212.94       5127.35       167.24 o
   1  20   0        215.27        266.63        54.04 o
   2  20   0       1656.86       1737.83        60.60 o
   3  20   0        388.46        353.84        33.54 o
   4  20   0       9781.86       9716.26       204.56 o
   5  20   0        316.56        343.40        34.43 o
   6  20   0        277.76        266.76        47.65 o
   7  20   0        601.26        662.41        51.22 o
   8  20   0       2960.73       2886.09       104.77 o
   9  20   0        195.49        257.29        50.08 o
  10  20   0         28.19         43.01        29.09 o
   1  21   0       2465.14       2439.57       100.67 o
   2  21   0       1402.17       1383.89        47.15 o
   3  21   0       4229.04       4008.59       101.49 o
   4  21   0        257.84        252.81        26.34 o
   5  21   0       2836.15       2737.82        89.12 o
   6  21   0         61.69        109.32        22.11 o
   7  21   0       4595.19       4685.71       134.81 o
   8  21   0          0.07         30.72        19.53 o
   9  21   0        372.54        410.47        65.40 o
  10  21   0         73.40         65.54        32.30 o
   0  22   0       6212.65       6184.71       198.11 o
   1  22   0         90.58         99.42        17.40 o
   2  22   0         66.02         57.10        14.17 o
   3  22   0       1765.95       1728.47        59.15 o
   4  22   0       5511.18       5272.12       155.52 o
   5  22   0        990.89       1056.90       139.06 o
   6  22   0        411.97        419.26        41.38 o
   7  22   0        135.70        117.41        25.47 o
   8  22   0       1752.15       1692.02        86.49 o
   9  22   0          1.20         -9.08        18.96 o
  10  22   0         25.70         24.57        26.40 o
   1  23   0        675.18        644.15        41.08 o
   2  23   0       2365.04       2390.03        73.41 o
   3  23   0       1933.38       1912.03        64.46 o
   4  23   0        562.47        511.67        65.68 o
   5  23   0       2728.07       2621.40        89.73 o
   6  23   0       1434.66       1325.27        64.51 o
   7  23   0        478.75        524.25        48.26 o
   8  23   0        335.22        322.82        49.00 o
   9  23   0        663.69        709.05        84.58 o
  10  23   0         14.96         50.98        40.53 o
   0  24   0       6710.99       6632.27       214.80 o
   1  24   0         54.89         52.54        13.34 o
   2  24   0        199.87        170.51        22.32 o
   3  24   0       2248.07       2049.47        80.51 o
   4  24   0        226.16        258.82        29.48 o
   5  24   0        303.00        311.50        38.17 o
   6  24   0         12.05         21.07        14.44 o
   7  24   0       1124.65       1167.43        73.65 o
   8  24   0       2762.42       2834.09       145.81 o
   9  24   0        170.22        196.28        45.76 o
   1  25   0        665.90        581.31        40.57 o
   2  25   0       1882.78       1971.90        67.67 o
   3  25   0        514.99        559.39        48.29 o
   4  25   0          1.76          8.33        10.33 o
   5  25   0       1132.44        898.70        61.46 o
   6  25   0        577.72        580.55        52.71 o
   7  25   0        398.43        437.99        46.87 o
   8  25   0         71.83         49.80        28.55 o
   9  25   0        900.47        949.64       100.67 o
   0  26   0       1247.31       1333.12       106.35 o
   1  26   0       2334.83       2343.52        76.46 o
   2  26   0        369.95        342.17        32.08 o
   3  26   0         47.94         46.22        16.55 o
   4  26   0       1898.93       1720.84        69.13 o
   5  26   0         38.54         47.39        15.44 o
   6  26   0        190.71        190.81        30.60 o
   7  26   0       2318.93       2285.71       108.34 o
   8  26   0        447.21        505.26        70.60 o
   9  26   0        804.53        851.60        96.29 o
   1  27   0       1950.33       1884.19        71.72 o
   2  27   0       3380.78       3322.48       113.60 o
   3  27   0        101.69         85.88        22.07 o
   4  27   0         15.88         29.76        13.97 o
   5  27   0        896.70        913.73        56.16 o
   6  27   0        819.15        812.59        54.01 o
   7  27   0        912.61        886.73        76.33 o
   8  27   0        325.58        265.01       101.33 o
   9  27   0          1.02         16.38        27.19 o
   0  28   0         67.26         82.43        25.00 o
   1  28   0       1913.82       1875.15       113.15 o
   2  28   0          0.08         27.53        20.48 o
   3  28   0        918.24       1002.91        71.17 o
   4  28   0       1602.90       1518.35        67.12 o
   5  28   0       1602.23       1701.94       100.16 o
   6  28   0         64.99        115.39        22.97 o
   7  28   0        617.47        637.04        65.22 o
   8  28   0         42.48         54.09        29.81 o
   1  29   0        668.23        654.13        54.92 o
   2  29   0       3243.27       3206.71       115.53 o
   3  29   0        124.31        139.20        27.10 o
   4  29   0        151.95        174.94        32.81 o
   5  29   0         27.04         36.10        15.58 o
   6  29   0       2544.10       2470.45        86.31 o
   7  29   0        849.21        824.84        82.34 o
   8  29   0         88.17        114.40        31.98 o
   0  30   0          2.06          4.69        16.94 o
   1  30   0        121.04        108.66        24.66 o
   2  30   0         75.58         92.57        31.66 o
   3  30   0       1764.41       1752.22        82.50 o
   4  30   0         53.54         46.52        18.17 o
   5  30   0       2495.65       2387.01        84.34 o
   6  30   0        283.62        289.70        38.18 o
   7  30   0        262.33        218.15        54.86 o
   8  30   0         98.39        113.79        32.20 o
   1  31   0         84.50        128.61        27.06 o
   2  31   0       1756.01       1828.48        84.99 o
   3  31   0         30.62         55.36        21.40 o
   4  31   0         67.73         31.76        18.21 o
   5  31   0        177.33        169.33        27.29 o
   6  31   0       3109.28       3129.55       112.11 o
   7  31   0        144.93        136.77        33.32 o
   8  31   0        126.52        118.08        53.28 o
   0  32   0         17.50         24.65        29.67 o
   1  32   0       1492.71       1610.56       138.21 o
   2  32   0         94.19        141.46        45.25 o
   3  32   0        385.17        386.03        47.00 o
   4  32   0        732.16        695.00        56.26 o
   5  32   0        437.47        434.09        42.55 o
   6  32   0         23.19         47.13        20.24 o
   7  32   0        617.93        572.86        63.59 o
   1  33   0        222.24        342.95        47.60 o
   2  33   0        648.52        614.05        88.00 o
   3  33   0         26.43         36.99        19.04 o
   4  33   0          0.04         -0.99        14.06 o
   5  33   0        341.91        353.44        42.98 o
   6  33   0        525.19        529.95        54.00 o
   7  33   0         12.35          9.16        20.09 o
   0  34   0       1700.03       1516.85       138.31 o
   1  34   0       1324.29       1229.01       104.88 o
   2  34   0        247.69        269.29        39.96 o
   3  34   0         29.73         36.74        20.46 o
   4  34   0         92.39         79.28        24.41 o
   5  34   0        399.74        416.51        46.43 o
   6  34   0        133.50        130.20        28.95 o
   1  35   0       1022.47       1123.88       227.94 o
   2  35   0        687.43        691.91        70.95 o
   3  35   0        337.06        285.35        43.08 o
   4  35   0          6.47         19.96        19.12 o
   5  35   0        110.53         98.43        29.85 o
   6  35   0        908.93        928.31        82.99 o
   0  36   0        646.70        728.76       115.75 o
   1  36   0          9.00         39.33        26.12 o
   2  36   0        187.61        286.72        53.49 o
   3  36   0       1020.50       1071.92        85.11 o
   4  36   0        187.19        253.46        43.67 o
   5  36   0        594.46        584.66        57.13 o
   1  37   0        587.97        633.78        78.45 o
   2  37   0         28.08         39.56        27.18 o
   3  37   0        690.83        665.13        82.57 o
   4  37   0         85.06         72.46        29.65 o
   5  37   0        202.07        255.27        41.45 o
   0  38   0        203.15        182.19        63.52 o
   1  38   0         75.95        100.87        38.09 o
   2  38   0        269.00        265.89        54.65 o
   3  38   0         46.98         74.93        35.89 o
   4  38   0        949.51        879.60        82.04 o
   1  39   0        577.10        733.15       101.33 o
   2  39   0        236.75        237.83        52.30 o
   3  39   0        382.93        369.26        64.66 o
   4  39   0          4.59         55.16        54.74 o
   0  40   0        106.76        181.77        66.86 o
   1  40   0        112.75        192.33        48.71 o
   2  40   0          3.98          8.67        22.26 o
   3  40   0        376.89        539.88       117.42 o
   1  41   0        801.95        863.38       104.74 o
   2   0   1       8500.59       8759.28       171.42 o
   4   0   1       4204.61       4402.10       116.98 o
   6   0   1      11285.06      10929.20       255.72 o
   8   0   1       1092.09       1024.50        58.95 o
  10   0   1       6978.53       7286.59       226.17 o
  12   0   1         63.10         58.08        41.37 o
   0   1   1      15617.62      16088.67       318.78 o
   1   1   1      27454.57      27995.67       366.67 o
   2   1   1       7859.79       8108.29       108.32 o
   3   1   1      16531.36      16866.19       218.18 o
   4   1   1        739.58        776.75        22.73 o
   5   1   1       6195.75       6128.90        95.94 o
   6   1   1        464.98        508.02        28.78 o
   7   1   1       6808.11       6707.89       128.19 o
   8   1   1        977.88        988.18        41.56 o
   9   1   1       3698.09       3748.76        89.55 o
  10   1   1         20.09         35.27        15.19 o
  11   1   1        734.37        721.96       111.15 o
  12   1   1         62.07         40.31        28.92 o
   1   2   1       1089.54       1175.59        24.17 o
   2   2   1      19234.05      19771.16       249.53 o
   3   2   1       4676.92       4728.07        71.06 o
   4   2   1       1511.48       1534.16        34.04 o
   5   2   1        225.18        231.51        15.59 o
   6   2   1      11909.05      11965.79       196.57 o
   7   2   1       1056.31       1056.90        38.48 o
   8   2   1        709.75        697.74        38.57 o
   9   2   1       1452.31       1399.10        66.07 o
  10   2   1       3250.73       3231.84        93.22 o
  11   2   1        822.86        908.04        93.97 o
  12   2   1         44.03         78.48        33.61 o
   0   3   1      23646.84      22929.10       455.59 o
   1   3   1        936.53        962.87        18.23 o
   2   3   1       3659.57       3787.52        59.05 o
   3   3   1       6435.25       6116.94        88.11 o
   4   3   1       5939.21       6108.64        95.20 o
   5   3   1       5713.37       5764.96        91.28 o
   6   3   1        131.62        145.98        15.10 o
   7   3   1       1957.22       1964.63        54.01 o
   8   3   1       1672.97       1674.35        52.34 o
   9   3   1        874.14        933.52        51.55 o
  10   3   1         61.70         83.51        21.85 o
  11   3   1       1315.44       1353.54        74.53 o
  12   3   1        725.20        738.59        77.39 o
   1   4   1      17973.68      18449.25       292.34 o
   2   4   1       4589.49       4709.66        84.16 o
   3   4   1       7234.63       7550.65        99.06 o
   4   4   1       1594.37       1690.24        36.64 o
   5   4   1       4453.88       4418.85        73.97 o
   6   4   1       4777.25       4638.54        99.66 o
   7   4   1       2918.56       2891.08        70.57 o
   8   4   1        285.07        324.09        28.43 o
   9   4   1        264.98        260.13        27.48 o
  10   4   1       1676.43       1632.01        67.72 o
  11   4   1        214.79        222.21        35.26 o
  12   4   1        130.45        133.86        83.57 o
   0   5   1        747.68        638.50        33.43 o
   1   5   1        862.24        839.53        20.32 o
   2   5   1      12214.43      12295.08       171.07 o
   3   5   1       4660.21       4575.10        70.00 o
   4   5   1       9728.27       9609.49       133.40 o
   5   5   1       1824.17       1857.43        42.05 o
   6   5   1         50.84         44.61        10.44 o
   7   5   1       2416.04       2492.88        69.88 o
   8   5   1       1478.37       1446.55        52.82 o
   9   5   1       1178.42       1177.46        52.12 o
  10   5   1        612.77        623.50        56.63 o
  11   5   1        508.24        503.35        51.29 o
   1   6   1       7213.98       7177.94       121.84 o
   2   6   1       9009.64       9302.55       128.11 o
   3   6   1       8572.01       8422.35       127.89 o
   4   6   1       2873.87       2974.83        53.16 o
   5   6   1       2657.91       2536.76        59.23 o
   6   6   1       2305.06       2310.05        58.62 o
   7   6   1       4700.94       4654.64       107.16 o
   8   6   1         95.84         91.76        17.75 o
   9   6   1        149.13        124.34        20.91 o
  10   6   1       1364.46       1347.25        65.47 o
  11   6   1         38.35         32.82        20.21 o
   0   7   1      17128.04      17146.23       594.62 o
   1   7   1        174.79        179.01        12.67 o
   2   7   1        464.84        487.50        28.80 o
   3   7   1       2186.10       2168.73        48.12 o
   4   7   1      15368.92      15714.38       222.21 o
   5   7   1        236.81        235.21        18.46 o
   6   7   1        615.82        638.45        31.93 o
   7   7   1       3890.86       3769.52        93.50 o
   8   7   1       4009.38       4008.23       101.80 o
   9   7   1       3448.81       3449.28        93.33 o
  10   7   1          9.80         29.71        15.74 o
  11   7   1        156.08        158.36        32.06 o
   1   8   1      25594.91      26372.35       374.71 o
   2   8   1       7247.97       7434.23       132.57 o
   3   8   1      17094.89      17251.81       259.32 o
   4   8   1        537.47        568.18        22.77 o
   5   8   1       2726.17       2706.16        62.14 o
   6   8   1       1286.86       1249.86        44.92 o
   7   8   1       1648.99       1665.98        55.22 o
   8   8   1        450.11        451.80        47.85 o
   9   8   1       3029.38       3054.50        87.45 o
  10   8   1        978.40        989.54        62.20 o
  11   8   1        752.04        824.41        65.15 o
   0   9   1      40902.09      40360.69      1382.71 o
   1   9   1       2991.27       3039.42        54.94 o
   2   9   1         45.95         61.73        20.86 o
   3   9   1       4123.10       4091.80        98.00 o
   4   9   1       5465.91       5254.09        97.20 o
   5   9   1         31.00         16.74         8.19 o
   6   9   1       1661.26       1667.57        53.37 o
   7   9   1       1053.90       1043.67        45.39 o
   8   9   1       9117.86       9052.78       180.99 o
   9   9   1        739.47        760.27        46.70 o
  10   9   1         15.54         24.84        17.20 o
  11   9   1         50.09        110.69        35.56 o
   1  10   1      12950.72      13097.70       216.94 o
   2  10   1        437.63        501.32        19.34 o
   3  10   1      23132.05      23304.46       301.99 o
   4  10   1        324.54        371.58        20.83 o
   5  10   1       4145.43       4091.34        84.69 o
   6  10   1        688.15        675.96        42.56 o
   7  10   1       2533.63       2531.53        72.61 o
   8  10   1        328.46        315.28        29.01 o
   9  10   1       2131.91       2139.36        71.08 o
  10  10   1        236.20        237.42        31.69 o
  11  10   1       1662.61       1671.32       112.42 o
   0  11   1      19565.44      20107.90       505.49 o
   1  11   1      13672.35      14067.19       256.63 o
   2  11   1       3048.87       3153.51        73.62 o
   3  11   1        142.87        119.20        11.08 o
   4  11   1      18196.07      17999.56       259.78 o
   5  11   1       1319.22       1364.28        38.72 o
   6  11   1        153.69        174.47        17.33 o
   7  11   1        360.41        322.78        28.05 o
   8  11   1       4009.07       3947.22       100.85 o
   9  11   1         96.27        123.91        21.19 o
  10  11   1          1.16        -11.20        13.46 o
  11  11   1         15.82         17.99        25.03 o
   1  12   1       9359.98       9422.79       176.82 o
   2  12   1       3917.41       4065.48        69.29 o
   3  12   1       6072.76       5848.10       106.30 o
   4  12   1         23.94         29.80        14.54 o
   5  12   1       3545.29       3471.75        71.47 o
   6  12   1       1531.94       1575.95        47.00 o
   7  12   1       3497.25       3498.58        89.84 o
   8  12   1        105.40        103.28        18.81 o
   9  12   1        961.61        959.34        56.31 o
  10  12   1        827.04        726.45        76.87 o
  11  12   1        143.91        148.24        41.99 o
   0  13   1       6787.98       6825.29       183.42 o
   1  13   1       2643.86       2634.48        61.95 o
   2  13   1        191.12        185.20        12.51 o
   3  13   1       4797.80       5016.34       100.39 o
   4  13   1      11741.34      11536.64       190.18 o
   5  13   1       3831.32       3608.83        81.97 o
   6  13   1       1017.11       1000.05        37.64 o
   7  13   1        121.70        113.20        16.06 o
   8  13   1       2833.54       2773.56        81.17 o
   9  13   1        173.25        179.52        27.65 o
  10  13   1         68.59         58.48        29.27 o
  11  13   1        517.91        578.41        73.20 o
   1  14   1       3666.62       3806.75        82.80 o
   2  14   1       3336.99       3238.95        69.72 o
   3  14   1       5336.30       5235.47       106.94 o
   4  14   1       1148.91       1146.14        40.48 o
   5  14   1       1229.39       1194.94        38.36 o
   6  14   1       2800.68       2670.97        67.17 o
   7  14   1        961.09        943.66        49.96 o
   8  14   1        146.42        138.39        20.89 o
   9  14   1        726.96        748.24        64.78 o
  10  14   1        283.68        301.20        87.75 o
  11  14   1        467.78        558.68        73.46 o
   0  15   1      12275.13      11768.88       306.44 o
   1  15   1       3193.69       3229.96        75.57 o
   2  15   1        799.99        888.46        39.51 o
   3  15   1       7336.74       7815.42       128.25 o
   4  15   1       2902.96       2976.74        68.33 o
   5  15   1       3832.86       3718.82        76.49 o
   6  15   1        126.03        118.56        16.24 o
   7  15   1       1191.52       1115.21        44.14 o
   8  15   1       3748.23       3592.46        96.42 o
   9  15   1        154.97        162.16        39.70 o
  10  15   1        138.23        151.69        39.30 o
  11  15   1        298.63        274.31       120.55 o
   1  16   1       3787.56       3821.46        87.89 o
   2  16   1       5681.64       5600.78       119.40 o
   3  16   1       3631.66       3539.50        70.54 o
   4  16   1         85.74         96.95        13.58 o
   5  16   1        387.08        375.37        26.27 o
   6  16   1       1910.60       1929.94        55.49 o
   7  16   1       1072.08       1148.76        45.74 o
   8  16   1        127.30        136.34        26.88 o
   9  16   1       1110.59       1178.40        84.67 o
  10  16   1       1206.59       1214.43       105.98 o
  11  16   1        937.78        992.93       191.17 o
   0  17   1       3150.84       2977.46       101.59 o
   1  17   1       8149.11       7741.93       207.82 o
   2  17   1        462.57        459.77        25.75 o
   3  17   1       1301.52       1292.77        38.62 o
   4  17   1       2006.69       1981.26        54.77 o
   5  17   1        138.45        131.57        16.28 o
   6  17   1        280.28        286.14        24.58 o
   7  17   1       3383.09       3314.91        81.64 o
   8  17   1       1535.71       1528.54        69.56 o
   9  17   1        688.91        686.37        64.10 o
  10  17   1         84.15         81.20        33.48 o
   1  18   1       1315.18       1314.99        39.28 o
   2  18   1      12928.56      13092.32       256.65 o
   3  18   1        926.63        877.39        35.45 o
   4  18   1        160.62        177.69        18.70 o
   5  18   1        801.67        787.53        36.64 o
   6  18   1       2213.23       2192.24        62.79 o
   7  18   1        838.56        855.52        42.84 o
   8  18   1        691.23        724.12        79.20 o
   9  18   1         61.25         59.84        26.47 o
  10  18   1       2404.95       2514.19       179.26 o
   0  19   1       1115.20       1098.27        53.71 o
   1  19   1       7306.19       7333.08       149.16 o
   2  19   1        314.62        325.47        26.33 o
   3  19   1       2775.09       2696.28       129.77 o
   4  19   1       2760.72       2627.36        80.55 o
   5  19   1       2313.04       2401.85        63.68 o
   6  19   1       1559.87       1485.14        49.90 o
   7  19   1       2611.32       2521.26        78.99 o
   8  19   1         15.47          7.06        16.47 o
   9  19   1       1036.63       1055.78        86.63 o
  10  19   1         56.12         46.05        27.95 o
   1  20   1        168.16        196.19        22.01 o
   2  20   1      10488.83      10389.19       274.95 o
   3  20   1        516.53        538.45        47.17 o
   4  20   1        327.62        272.92        35.96 o
   5  20   1        623.28        641.56        40.13 o
   6  20   1       4487.16       4369.54        98.81 o
   7  20   1        216.18        294.84        38.60 o
   8  20   1         88.65        108.80        28.76 o
   9  20   1         56.66         49.07        27.59 o
  10  20   1       1032.96       1084.83       104.88 o
   0  21   1         50.58         60.49        16.68 o
   1  21   1       1612.11       1593.33        75.33 o
   2  21   1        363.28        371.92        26.53 o
   3  21   1       8169.73       8369.55       240.83 o
   4  21   1       1302.00       1328.93        60.65 o
   5  21   1       3842.78       3681.24        99.01 o
   6  21   1        467.05        499.30        42.44 o
   7  21   1        764.93        812.37        59.35 o
   8  21   1        130.54        137.82        32.32 o
   9  21   1        641.29        670.02       130.37 o
  10  21   1         52.73         71.87        33.39 o
   1  22   1        642.50        639.26        44.93 o
   2  22   1       7081.36       6765.74       163.09 o
   3  22   1        266.60        216.44        32.18 o
   4  22   1        146.18        131.17        23.84 o
   5  22   1        470.93        553.48        43.74 o
   6  22   1       4539.02       4394.61       125.33 o
   7  22   1        697.15        712.95        78.22 o
   8  22   1        112.76        117.04        29.96 o
   9  22   1        208.21        233.82        49.14 o
  10  22   1        776.51        774.07        88.49 o
   0  23   1        114.05        113.00        23.04 o
   1  23   1       1488.09       1539.72        51.63 o
   2  23   1       1275.66       1339.44       108.10 o
   3  23   1        931.35        957.08        59.49 o
   4  23   1       1821.16       1795.21        88.27 o
   5  23   1       1152.10       1059.16        55.85 o
   6  23   1         82.02         90.94        21.59 o
   7  23   1        804.34        768.38        67.91 o
   8  23   1        278.47        277.57        49.47 o
   9  23   1        832.53        808.79        87.95 o
  10  23   1        321.80        404.95       119.51 o
   1  24   1       1328.63       1366.21        57.54 o
   2  24   1       3387.65       3320.72       104.93 o
   3  24   1       1615.35       1607.33        81.31 o
   4  24   1         30.17         32.81        16.81 o
   5  24   1       1112.67       1153.56        58.84 o
   6  24   1        952.48       1040.56        61.85 o
   7  24   1        126.59        132.76        34.80 o
   8  24   1        234.50        235.16        52.23 o
   9  24   1        233.24        268.89        54.19 o
   0  25   1       3774.08       3567.50       131.72 o
   1  25   1       3575.48       3367.93        89.89 o
   2  25   1        202.45        222.17        55.03 o
   3  25   1        289.91        323.29        44.06 o
   4  25   1        342.29        393.48        49.08 o
   5  25   1        237.94        238.12        30.51 o
   6  25   1        380.71        362.53        44.39 o
   7  25   1        806.49        807.18        71.13 o
   8  25   1        902.38        908.72        91.86 o
   9  25   1        669.01        735.49        86.85 o
   1  26   1       1738.37       1858.67        91.69 o
   2  26   1       1239.11       1220.16        58.49 o
   3  26   1        670.52        711.49        53.31 o
   4  26   1         50.77         57.55        43.25 o
   5  26   1        571.89        588.18        48.47 o
   6  26   1        404.72        465.26        45.52 o
   7  26   1         94.14        101.42        29.66 o
   8  26   1         20.05         39.55        43.25 o
   9  26   1       1417.25       1433.43       220.63 o
   0  27   1       6196.89       5954.95       197.64 o
   1  27   1        256.54        271.52        31.85 o
   2  27   1        221.96        264.08        34.08 o
   3  27   1        834.85        809.84        58.28 o
   4  27   1       1777.84       1741.76        76.67 o
   5  27   1       1456.37       1427.21        71.04 o
   6  27   1        320.92        284.29        44.01 o
   7  27   1        152.22        172.33        58.71 o
   8  27   1       1084.30       1099.72       107.65 o
   9  27   1         67.91         67.46        35.88 o
   1  28   1       1074.00       1125.57        73.02 o
   2  28   1       1585.29       1626.58        72.19 o
   3  28   1        846.65        824.00        80.07 o
   4  28   1         35.35         41.15        16.83 o
   5  28   1       1789.68       1730.43        92.46 o
   6  28   1        537.90        521.70        60.35 o
   7  28   1        397.52        443.95        68.18 o
   8  28   1        219.53        197.79        61.01 o
   0  29   1       2661.56       2906.66       175.09 o
   1  29   1        202.23        233.41        32.04 o
   2  29   1        242.40        267.87        36.93 o
   3  29   1        209.66        229.51        32.98 o
   4  29   1       4279.58       4222.24       136.01 o
   5  29   1         44.00         61.76        19.67 o
   6  29   1        543.75        607.16        96.53 o
   7  29   1         90.13        116.58        49.73 o
   8  29   1        722.54        948.55       133.30 o
   1  30   1       1844.46       1788.49        77.47 o
   2  30   1        201.23        213.61        38.43 o
   3  30   1        953.83       1014.90        70.28 o
   4  30   1        299.31        326.79        41.05 o
   5  30   1       2189.11       2077.21        87.22 o
   6  30   1        138.85        134.97        54.74 o
   7  30   1       1577.94       1526.46       146.25 o
   8  30   1         37.94         93.60        45.97 o
   0  31   1       2290.75       2101.02       157.12 o
   1  31   1        131.37        241.05        50.77 o
   2  31   1        128.84         91.33        22.36 o
   3  31   1        363.69        402.20        64.96 o
   4  31   1       2332.65       2378.71       150.15 o
   5  31   1        377.35        372.03        63.06 o
   6  31   1         20.66         33.28        34.26 o
   7  31   1         45.60         54.32        39.70 o
   1  32   1        886.40        928.02       113.24 o
   2  32   1        120.50         69.52        28.80 o
   3  32   1        732.32        693.78        60.21 o
   4  32   1        396.57        403.28        68.17 o
   5  32   1        498.80        477.91        59.91 o
   6  32   1        676.19        613.13        74.01 o
   7  32   1        378.88        398.76        62.17 o
   0  33   1       3883.15       3417.29       214.78 o
   1  33   1        666.28        752.28        76.91 o
   2  33   1        331.12        345.61        70.62 o
   3  33   1        371.49        351.71        44.18 o
   4  33   1        510.11        488.83        52.95 o
   5  33   1         73.18         94.35        32.35 o
   6  33   1        203.36        207.85        47.82 o
   7  33   1        261.29        305.46        79.39 o
   1  34   1        605.65        626.21        70.39 o
   2  34   1        619.27        642.62        73.99 o
   3  34   1        577.06        594.82        87.11 o
   4  34   1         46.87         49.42        23.18 o
   5  34   1        376.41        470.83        69.99 o
   6  34   1        172.73        184.70        44.03 o
   0  35   1        891.12        941.87       123.27 o
   1  35   1        972.37       1051.78        93.01 o
   2  35   1         31.14         76.93        28.59 o
   3  35   1         42.34         79.65        31.52 o
   4  35   1        717.14        779.63        68.98 o
   5  35   1        136.70        116.05        36.31 o
   6  35   1         82.67         71.04        46.38 o
   1  36   1        233.27        213.44        44.01 o
   2  36   1        917.02        966.13        95.68 o
   3  36   1        228.02        283.88        53.92 o
   4  36   1          6.75         13.16        20.54 o
   5  36   1        244.15        229.84        49.76 o
   0  37   1        646.07        678.61       110.73 o
   1  37   1         55.28         84.03        32.10 o
   2  37   1        104.84        102.49        49.73 o
   3  37   1        761.00        785.46        87.89 o
   4  37   1       1088.37        994.68       164.22 o
   5  37   1        200.04        178.01        68.53 o
   1  38   1        135.21        160.35        41.63 o
   2  38   1        649.45        645.31        79.72 o
   3  38   1         51.68         47.18        28.68 o
   4  38   1        251.76        145.83        57.25 o
   0  39   1        135.05        106.56        51.82 o
   1  39   1         24.85         47.46        28.14 o
   2  39   1        134.99        171.72        44.38 o
   3  39   1        864.76        853.07       129.12 o
   1  40   1         12.17         23.09        23.16 o
   2  40   1        760.03        786.19       106.56 o
   0  41   1        144.30        198.90        70.62 o
   0   0   2      39290.62      40340.21      1317.53 o
   2   0   2      13389.73      13396.22       249.10 o
   4   0   2      21503.09      22423.73       410.25 o
   6   0   2        278.61        276.26        26.92 o
   8   0   2       7507.19       7524.34       208.98 o
  10   0   2         44.88         31.68        24.96 o
   1   1   2      30717.29      31039.87       404.53 o
   2   1   2       1814.88       1780.40        33.64 o
   3   1   2       6067.36       5859.03        87.46 o
   4   1   2         84.02        104.18        10.84 o
   5   1   2       6018.90       6100.20        96.89 o
   6   1   2        493.50        496.28        25.47 o
   7   1   2       3184.51       3235.58        78.94 o
   8   1   2        178.49        152.61        19.84 o
   9   1   2       3433.90       3572.02        90.32 o
  10   1   2        599.26        608.60        49.17 o
  11   1   2       1181.75       1194.88        81.61 o
   0   2   2      21279.61      22423.80       445.17 o
   1   2   2       2929.65       2804.63        79.18 o
   2   2   2       1257.43       1280.63        30.44 o
   3   2   2        787.98        781.03        24.43 o
   4   2   2      16552.66      16349.82       217.37 o
   5   2   2        290.27        294.92        22.66 o
   6   2   2        613.61        574.95        29.97 o
   7   2   2       1668.21       1660.31        52.88 o
   8   2   2       3311.07       3330.87        83.90 o
   9   2   2       1145.91       1170.15        52.47 o
  10   2   2        245.78        235.24        39.81 o
  11   2   2        272.81        285.62        48.81 o
   1   3   2       4485.24       4337.66        64.84 o
   2   3   2      14353.98      14807.49       248.91 o
   3   3   2      11058.80      11352.41       156.19 o
   4   3   2       1525.04       1619.89        47.19 o
   5   3   2       3761.95       3704.44        66.13 o
   6   3   2        849.63        796.00        33.78 o
   7   3   2       3079.10       3051.40        75.71 o
   8   3   2        511.50        472.17        33.55 o
   9   3   2        753.44        760.23        45.12 o
  10   3   2        638.19        691.05        59.84 o
  11   3   2        440.10        520.10        54.58 o
   0   4   2      18092.91      18584.94       648.53 o
   1   4   2       4661.66       4846.31        83.69 o
   2   4   2        653.67        608.17        27.72 o
   3   4   2       1001.26        962.31        40.43 o
   4   4   2      10237.94       9946.91       138.49 o
   5   4   2       1572.12       1598.05        38.35 o
   6   4   2       2036.30       1957.74        50.56 o
   7   4   2       1262.38       1264.19        45.50 o
   8   4   2       2291.77       2352.30        84.22 o
   9   4   2        581.97        575.04        43.15 o
  10   4   2        255.68        221.76        35.88 o
  11   4   2        974.56       1042.23        76.24 o
   1   5   2        692.02        672.89        35.82 o
   2   5   2      11638.03      11999.79       198.10 o
   3   5   2       2637.36       2586.80        54.63 o
   4   5   2       1676.53       1834.39        43.18 o
   5   5   2       1958.37       1902.28        42.51 o
   6   5   2       4971.84       4843.38        91.27 o
   7   5   2        667.44        646.47        38.02 o
   8   5   2         49.06         55.92        14.00 o
   9   5   2        792.87        806.95        51.24 o
  10   5   2        353.37        359.71        43.58 o
  11   5   2        536.89        613.05        62.53 o
   0   6   2      21981.52      21598.74       533.33 o
   1   6   2       2765.79       2830.23        83.33 o
   2   6   2       1069.86       1022.25        30.68 o
   3   6   2      11849.37      12053.05       171.86 o
   4   6   2       4058.80       4032.66        77.86 o
   5   6   2       2089.80       2120.75        50.10 o
   6   6   2        433.63        409.66        25.29 o
   7   6   2       1416.17       1496.07        63.05 o
   8   6   2       3188.01       3157.55        89.62 o
   9   6   2       1249.78       1351.19        67.21 o
  10   6   2        324.98        296.51        40.13 o
  11   6   2       1345.74       1397.15        80.02 o
   1   7   2       1722.14       1569.29        53.98 o
   2   7   2       8065.62       7874.06       148.62 o
   3   7   2       6222.50       6212.20       106.14 o
   4   7   2        754.91        795.66        30.66 o
   5   7   2        740.04        791.23        53.76 o
   6   7   2       5608.31       5885.65       126.24 o
   7   7   2       1681.27       1574.86        57.34 o
   8   7   2        445.83        448.89        37.55 o
   9   7   2       1895.91       1921.40        77.17 o
  10   7   2        861.30       1057.59        74.71 o
  11   7   2        601.96        723.37        63.68 o
   0   8   2      16589.12      16431.50       618.23 o
   1   8   2       4304.12       3908.63       100.96 o
   2   8   2       3135.10       3324.46       114.19 o
   3   8   2       3747.91       3697.07        71.71 o
   4   8   2        396.00        435.94        28.01 o
   5   8   2       4268.66       4437.57       102.18 o
   6   8   2        314.80        336.72        29.64 o
   7   8   2       5038.19       5007.67       117.36 o
   8   8   2        652.45        666.18        45.28 o
   9   8   2       3655.21       3725.70       113.27 o
  10   8   2        125.91        122.81        29.15 o
  11   8   2       1387.34       1423.16        81.26 o
   1   9   2       1780.01       1662.91        44.15 o
   2   9   2      28965.23      29025.74       460.53 o
   3   9   2       5749.29       5724.51        92.48 o
   4   9   2        432.56        457.76        24.43 o
   5   9   2          0.68          6.34         7.28 o
   6   9   2       6770.29       6886.06       144.80 o
   7   9   2       1428.19       1475.14        85.80 o
   8   9   2         80.70        102.23        20.09 o
   9   9   2        120.23        119.65        24.69 o
  10   9   2       2887.35       2887.01       111.42 o
  11   9   2        318.43        268.18        40.99 o
   0  10   2        388.17        424.55        28.83 o
   1  10   2       6449.69       6465.22       136.81 o
   2  10   2       2412.92       2465.93       148.89 o
   3  10   2       5725.44       5722.15       101.55 o
   4  10   2       1769.01       1751.60        49.65 o
   5  10   2       3057.68       2991.62        68.31 o
   6  10   2        771.61        841.17        62.05 o
   7  10   2       4027.88       4002.67       102.63 o
   8  10   2        362.04        342.83        32.69 o
   9  10   2        511.63        446.90        43.43 o
  10  10   2        206.85        203.75        51.55 o
  11  10   2        719.69        794.58        83.97 o
   1  11   2        995.57       1047.34        44.69 o
   2  11   2      15878.46      15430.88       288.46 o
   3  11   2        643.43        646.97        26.72 o
   4  11   2        149.85        138.45        14.27 o
   5  11   2       1369.03       1398.34        42.55 o
   6  11   2       5860.08       5773.56       128.88 o
   7  11   2        308.99        320.33        39.35 o
   8  11   2        698.06        632.86        44.40 o
   9  11   2        577.63        642.86        51.96 o
  10  11   2       2829.62       2875.91       129.18 o
  11  11   2        368.38        412.22        51.99 o
   0  12   2       7564.47       7664.89       275.79 o
   1  12   2       2043.14       1904.71        56.21 o
   2  12   2        478.90        464.26        35.83 o
   3  12   2       5112.17       4997.60       100.60 o
   4  12   2       1335.04       1304.78        38.83 o
   5  12   2       7401.76       7365.66       133.98 o
   6  12   2        327.81        322.71        29.11 o
   7  12   2       2824.96       2568.66        79.20 o
   8  12   2        421.47        431.45        36.50 o
   9  12   2        752.06        813.76        58.22 o
  10  12   2         80.59        111.94        27.28 o
  11  12   2       1042.99       1143.92       105.03 o
   1  13   2       2851.13       3029.73        64.97 o
   2  13   2       8033.66       8080.31       158.22 o
   3  13   2        271.01        256.73        19.53 o
   4  13   2        998.10       1038.92        34.46 o
   5  13   2       1833.45       1844.32        51.07 o
   6  13   2       4027.70       3876.87        86.90 o
   7  13   2        445.21        428.11        35.34 o
   8  13   2        101.77         95.55        18.80 o
   9  13   2        476.95        471.08        45.51 o
  10  13   2       1462.28       1407.28       110.59 o
  11  13   2         56.53         88.72        38.25 o
   0  14   2       1553.99       1628.42        70.20 o
   1  14   2       2837.87       2830.67        65.81 o
   2  14   2       1264.67       1274.95        62.65 o
   3  14   2       1495.09       1451.79        43.23 o
   4  14   2       5241.97       5207.25       100.79 o
   5  14   2        904.21        941.29        36.49 o
   6  14   2        660.04        700.13        74.59 o
   7  14   2       1283.14       1284.84        53.09 o
   8  14   2        662.84        641.42        45.31 o
   9  14   2       1108.07       1219.72        70.86 o
  10  14   2         16.42         32.06        27.16 o
  11  14   2        369.44        477.70       124.73 o
   1  15   2       2715.78       2756.30        69.49 o
   2  15   2       3092.00       3162.54       106.21 o
   3  15   2        198.10        167.00        17.63 o
   4  15   2        363.66        373.20        25.04 o
   5  15   2       6434.50       6367.88       124.65 o
   6  15   2       2000.38       2008.70        86.50 o
   7  15   2        364.96        376.97        33.81 o
   8  15   2        562.35        611.92        50.13 o
   9  15   2        651.59        643.81        57.95 o
  10  15   2       2069.16       2269.58       125.27 o
  11  15   2        112.82        123.10        41.08 o
   0  16   2       5686.02       5756.57       160.14 o
   1  16   2      11645.01      11664.36       243.44 o
   2  16   2        114.43        109.82        16.76 o
   3  16   2       1141.60       1181.93        43.43 o
   4  16   2       2531.30       2392.55        64.56 o
   5  16   2        633.50        696.35        35.86 o
   6  16   2          9.69         27.07        11.61 o
   7  16   2        846.23        862.28        50.91 o
   8  16   2       2054.09       2083.96        81.30 o
   9  16   2        759.24        817.23        66.08 o
  10  16   2        191.23        260.70        52.65 o
   1  17   2       1998.05       1988.02        98.93 o
   2  17   2       1481.57       1504.19        59.93 o
   3  17   2       2629.08       2553.79        71.75 o
   4  17   2        177.24        217.01        20.50 o
   5  17   2       3054.45       3143.52        81.63 o
   6  17   2       1038.96       1078.48        49.72 o
   7  17   2        461.71        488.03        64.05 o
   8  17   2        128.21        156.95        26.84 o
   9  17   2       1256.11       1264.52        99.72 o
  10  17   2        558.40        707.86       106.97 o
   0  18   2      18461.12      18799.71       483.00 o
   1  18   2        927.92        959.65        55.49 o
   2  18   2          6.30          6.47         8.62 o
   3  18   2       1863.04       1871.85        60.74 o
   4  18   2       4539.78       4431.50       101.77 o
   5  18   2       1106.63       1128.60        46.29 o
   6  18   2         81.17         86.87        18.02 o
   7  18   2        245.09        246.75        28.41 o
   8  18   2       2449.35       2488.45       102.36 o
   9  18   2        462.24        539.88        86.92 o
  10  18   2        149.93        189.71        59.75 o
   1  19   2       3854.24       3797.91        96.68 o
   2  19   2        524.79        575.59        36.65 o
   3  19   2       2836.87       2795.83       102.45 o
   4  19   2        449.24        400.45        44.33 o
   5  19   2       3473.80       3394.23        87.86 o
   6  19   2       1440.93       1402.40        56.07 o
   7  19   2       1543.04       1495.55        68.10 o
   8  19   2        244.49        336.28        46.43 o
   9  19   2       1191.77       1331.32       120.34 o
  10  19   2        166.26        185.11        61.43 o
   0  20   2       8450.95       8386.04       235.31 o
   1  20   2        254.62        252.62        21.28 o
   2  20   2       1501.98       1475.15        64.88 o
   3  20   2        684.73        657.80        46.07 o
   4  20   2       9848.93       9478.53       202.66 o
   5  20   2       1362.88       1313.70        51.46 o
   6  20   2         21.43         22.74        14.61 o
   7  20   2        844.85        863.04        66.83 o
   8  20   2       2465.89       2594.52       167.98 o
   9  20   2         53.44         32.59        34.68 o
  10  20   2        144.82        115.75        52.65 o
   1  21   2       3584.30       3583.22        83.61 o
   2  21   2        297.98        296.54        32.49 o
   3  21   2        948.85        912.80        52.50 o
   4  21   2        489.87        453.22        40.61 o
   5  21   2       2421.38       2519.61        81.09 o
   6  21   2        435.89        412.91        39.44 o
   7  21   2       2463.28       2471.53       102.94 o
   8  21   2        112.90        207.26        58.92 o
   9  21   2        658.77        795.61       110.32 o
  10  21   2          1.25         17.97        36.35 o
   0  22   2       2132.35       2348.97        92.77 o
   1  22   2       2291.84       2391.26        75.77 o
   2  22   2         20.27         21.97        14.13 o
   3  22   2       2045.33       2014.70        85.11 o
   4  22   2       4325.42       4260.57       131.19 o
   5  22   2        275.59        246.63        36.89 o
   6  22   2        158.55        144.45        32.18 o
   7  22   2        263.60        269.10        48.19 o
   8  22   2       1487.69       1746.26       133.30 o
   9  22   2        208.03        238.60        63.10 o
   1  23   2       4806.47       4810.91       126.44 o
   2  23   2       1443.42       1467.23        98.82 o
   3  23   2       3043.89       3234.38       117.41 o
   4  23   2        380.26        371.97        38.25 o
   5  23   2        611.95        653.59       120.97 o
   6  23   2       1047.58       1072.53        62.17 o
   7  23   2       1073.59       1072.46        89.43 o
   8  23   2        186.73        151.27        50.14 o
   9  23   2       1125.16       1155.81       137.06 o
   0  24   2       3709.92       3721.55       125.49 o
   1  24   2        832.81        931.85        51.41 o
   2  24   2       1059.93       1114.86        60.92 o
   3  24   2        514.10        549.49        50.21 o
   4  24   2       1041.26       1035.87        63.02 o
   5  24   2        451.24        407.25        54.10 o
   6  24   2        766.03        821.14       147.09 o
   7  24   2        232.80        283.73        63.10 o
   8  24   2       1385.33       1897.10       142.91 o
   9  24   2        164.92        212.28        62.68 o
   1  25   2       1027.03       1120.46        50.81 o
   2  25   2       4416.68       4408.19       125.24 o
   3  25   2       1285.97       1399.14        73.17 o
   4  25   2          8.98          1.22        20.48 o
   5  25   2        284.01        308.24        67.49 o
   6  25   2       1217.63       1040.28        84.77 o
   7  25   2        506.49        570.80        89.42 o
   8  25   2        113.86        192.22        56.41 o
   9  25   2        310.89        378.17        79.81 o
   0  26   2       2901.60       2875.32       162.55 o
   1  26   2       2384.31       2387.08        83.47 o
   2  26   2        444.14        377.19        36.13 o
   3  26   2       1558.13       1542.53        79.83 o
   4  26   2       1715.65       1886.13        91.00 o
   5  26   2        154.71        171.06        45.76 o
   6  26   2        172.40        132.88        43.88 o
   7  26   2        858.70        935.18       116.17 o
   8  26   2        900.10       1012.49       129.96 o
   9  26   2        262.12        366.47        82.74 o
   1  27   2         10.30         47.03        14.44 o
   2  27   2       1001.16        995.37        54.44 o
   3  27   2       1366.64       1432.37       106.56 o
   4  27   2         15.07         13.51        15.21 o
   5  27   2       1153.50       1223.83       140.61 o
   6  27   2        987.39        892.56       111.15 o
   7  27   2       1026.31       1175.87       133.30 o
   8  27   2         48.44         32.59        32.59 o
   0  28   2        930.89        984.49       109.06 o
   1  28   2       1067.47       1063.35        73.87 o
   2  28   2       1075.85       1000.99        55.35 o
   3  28   2       2333.17       2353.77       103.73 o
   4  28   2        713.91        758.03        68.91 o
   5  28   2        816.30        783.91       101.12 o
   6  28   2        380.57        423.71        76.89 o
   7  28   2       1051.70       1021.26       125.36 o
   8  28   2        183.52        165.89        54.74 o
   1  29   2        209.00        255.97        40.61 o
   2  29   2       2546.21       2526.03        92.77 o
   3  29   2        437.11        500.08        46.05 o
   4  29   2        270.73        281.52        44.27 o
   5  29   2        444.05        448.37        78.14 o
   6  29   2       2338.60       2566.11       171.32 o
   7  29   2        239.94        471.35        87.33 o
   8  29   2         38.99         48.05        36.77 o
   0  30   2        355.13        342.23        66.86 o
   1  30   2       1075.07       1061.07        85.59 o
   2  30   2          5.37          3.09        17.13 o
   3  30   2       1901.82       1925.20       121.91 o
   4  30   2         75.57         62.50        24.64 o
   5  30   2       1123.62       1247.74       112.41 o
   6  30   2          1.51          0.00        27.16 o
   7  30   2        293.93        366.88        78.56 o
   1  31   2        100.71        106.87        28.59 o
   2  31   2       1534.65       1588.12        91.55 o
   3  31   2          0.70         11.59        14.62 o
   4  31   2        139.08        186.68        37.34 o
   5  31   2        253.64        300.86        67.28 o
   6  31   2       1148.38       1186.73       139.15 o
   7  31   2          2.14          4.18        30.09 o
   0  32   2        357.26        459.23        81.07 o
   1  32   2       2253.59       2353.76       113.90 o
   2  32   2        214.91        293.04        46.88 o
   3  32   2        677.24        758.31        84.83 o
   4  32   2        402.01        355.13        52.37 o
   5  32   2        646.22        651.94        72.81 o
   6  32   2        122.43         93.60        49.73 o
   7  32   2        915.24       1131.58       142.91 o
   1  33   2         73.04         61.63        27.50 o
   2  33   2       1167.98       1302.49        92.59 o
   3  33   2        331.47        323.22        52.26 o
   4  33   2        106.47        108.09        32.20 o
   5  33   2        129.97        164.52        45.34 o
   6  33   2        271.14        283.88        51.85 o
   0  34   2       1133.21       1222.67       138.31 o
   1  34   2        710.96        709.23        74.21 o
   2  34   2         81.49         55.25        26.09 o
   3  34   2        215.20        246.56        47.07 o
   4  34   2        313.01        322.59        76.89 o
   5  34   2        320.61        256.25        49.01 o
   6  34   2        119.31        142.70        40.00 o
   1  35   2        226.41        200.12        44.29 o
   2  35   2        437.39        417.03        66.65 o
   3  35   2        347.21        446.08        68.48 o
   4  35   2         25.18         21.73        32.59 o
   5  35   2        194.14        141.66        54.32 o
   0  36   2        635.22        557.85        95.27 o
   1  36   2        388.54        373.26        57.01 o
   2  36   2         24.20         20.18        22.59 o
   3  36   2        863.34        867.07       122.85 o
   4  36   2        432.69        524.00        96.94 o
   5  36   2        551.98        415.36        90.26 o
   1  37   2        246.80        253.84        88.38 o
   2  37   2        336.90        420.01        92.14 o
   3  37   2        387.46        367.72        81.90 o
   4  37   2         12.51         50.98        40.95 o
   0  38   2        486.57        510.21        95.69 o
   1  38   2         91.93        117.30        52.86 o
   2  38   2         71.11         73.52        31.38 o
   3  38   2        141.77        198.90        63.10 o
   1  39   2        441.10        435.99        64.24 o
   2  39   2        108.27        114.18        40.39 o
   3  39   2        606.17        719.56       121.60 o
   0  40   2       1306.91       1353.04       164.64 o
   1  40   2        257.10        244.58        52.44 o
   2   0   3      20151.89      19955.88       413.28 o
   4   0   3        663.33        664.40        31.48 o
   6   0   3       5291.46       5379.97       159.65 o
   8   0   3        139.85        164.53        32.47 o
  10   0   3       2694.15       2978.20       174.46 o
   0   1   3       1986.42       2391.82        86.18 o
   1   1   3       8709.55       8371.54       165.70 o
   2   1   3       1456.56       1455.46        71.19 o
   3   1   3       8112.83       8115.05       116.75 o
   4   1   3        926.15        874.10        26.29 o
   5   1   3       4016.29       4019.38        77.18 o
   6   1   3       2237.16       2292.88        72.61 o
   7   1   3       4461.17       4679.72       104.57 o
   8   1   3        321.39        260.49        27.26 o
   9   1   3       1093.46       1164.47        65.38 o
  10   1   3         36.79         44.42        19.54 o
  11   1   3        849.13        947.68        67.90 o
   1   2   3       1160.65       1264.62        46.52 o
   2   2   3      13978.73      13752.94       206.37 o
   3   2   3       3148.32       3191.55        65.81 o
   4   2   3       1077.76       1005.36        27.01 o
   5   2   3       1140.14       1114.36        39.04 o
   6   2   3       5562.05       5653.02       116.47 o
   7   2   3        485.14        487.65        34.74 o
   8   2   3         35.03         35.64        14.25 o
   9   2   3        605.95        567.39        47.71 o
  10   2   3       1437.31       1424.73        76.84 o
  11   2   3        400.92        399.39        55.89 o
   0   3   3       3301.66       3287.48       107.83 o
   1   3   3       5178.77       5225.86        92.76 o
   2   3   3       1709.49       1790.18       119.60 o
   3   3   3       7626.41       7570.38       167.00 o
   4   3   3       1666.03       1619.59        40.86 o
   5   3   3       3655.14       3678.77        66.81 o
   6   3   3        113.37        119.45        27.10 o
   7   3   3       1219.07       1139.29        46.56 o
   8   3   3       2072.32       2027.38        64.68 o
   9   3   3        632.17        700.80        52.84 o
  10   3   3          3.07         -9.09        20.17 o
  11   3   3        606.42        725.93        80.61 o
   1   4   3       8402.50       9129.10       177.67 o
   2   4   3       8770.47       8965.52       176.86 o
   3   4   3       5146.58       5286.90        97.08 o
   4   4   3        787.93        787.16        29.00 o
   5   4   3        910.21        878.15        33.05 o
   6   4   3       5339.52       5401.23       139.40 o
   7   4   3        652.86        649.22        40.07 o
   8   4   3         20.49         27.40        12.05 o
   9   4   3        522.73        595.21        56.53 o
  10   4   3       1267.50       1271.87       103.67 o
  11   4   3        373.49        374.53        58.92 o
   0   5   3       7937.64       8086.09       318.41 o
   1   5   3       9449.28       9779.35       152.77 o
   2   5   3        618.66        653.56        46.02 o
   3   5   3       3943.74       3967.93        76.75 o
   4   5   3       5578.63       5582.00        96.13 o
   5   5   3       1466.20       1491.07        42.80 o
   6   5   3        724.87        752.74        41.15 o
   7   5   3        722.97        711.47        42.84 o
   8   5   3       1254.40       1337.01        55.12 o
   9   5   3        440.24        444.11       113.24 o
  10   5   3         28.57         36.68        26.80 o
  11   5   3        189.65        265.48        52.41 o
   1   6   3       2559.32       2674.35        80.85 o
   2   6   3       2348.86       2241.00        48.78 o
   3   6   3       5816.06       5879.28       105.71 o
   4   6   3       1384.79       1441.24        44.38 o
   5   6   3       3180.48       3129.05        69.35 o
   6   6   3       1799.53       1832.63        56.73 o
   7   6   3       1235.43       1307.68        49.81 o
   8   6   3        516.54        479.51        40.00 o
   9   6   3        764.47        843.90       104.68 o
  10   6   3       1213.84       1313.98       105.27 o
  11   6   3        406.90        465.75        66.37 o
   0   7   3       7897.32       7790.29       213.90 o
   1   7   3       8910.04       9082.40       177.92 o
   2   7   3       1669.76       1874.83        50.97 o
   3   7   3        852.51        753.13        35.71 o
   4   7   3       4862.28       4924.51        96.70 o
   5   7   3       1132.04       1127.62        43.04 o
   6   7   3         12.86         12.99         9.20 o
   7   7   3       1728.46       1791.81        64.98 o
   8   7   3       3915.72       4084.95       124.35 o
   9   7   3        407.33        402.98        57.73 o
  10   7   3         32.22         25.15        32.38 o
  11   7   3        447.94        517.46        68.60 o
   1   8   3       7117.94       7409.70       142.35 o
   2   8   3       2584.60       2713.03        90.48 o
   3   8   3       3936.43       3773.22       120.40 o
   4   8   3        345.69        414.29        66.21 o
   5   8   3       5654.85       5690.51       127.38 o
   6   8   3       1702.69       1586.88        58.98 o
   7   8   3       1143.37       1204.21        66.04 o
   8   8   3        111.14        113.09        32.95 o
   9   8   3       1037.77       1171.62        96.55 o
  10   8   3        398.73        509.24        65.39 o
  11   8   3        608.43        527.55        70.00 o
   0   9   3       6828.74       6435.86       275.37 o
   1   9   3       1128.82       1109.47        56.63 o
   2   9   3        823.42        819.66        26.19 o
   3   9   3        737.73        753.97        25.29 o
   4   9   3      11605.27      11595.92       243.39 o
   5   9   3       1065.96       1155.36        71.33 o
   6   9   3        984.88        947.84        50.50 o
   7   9   3         53.39         71.69        19.39 o
   8   9   3       3165.02       3286.03       164.72 o
   9   9   3         95.41         61.39        28.78 o
  10   9   3         54.81         63.94        32.25 o
  11   9   3         68.74         58.69        34.15 o
   1  10   3      11123.94      11081.28       247.72 o
   2  10   3        312.64        325.59        17.21 o
   3  10   3       4441.46       4386.01       100.30 o
   4  10   3        230.93        293.78        34.63 o
   5  10   3       3562.19       3476.48        93.00 o
   6  10   3         65.86         73.15        18.80 o
   7  10   3       5051.42       5015.38       140.68 o
   8  10   3        775.64        800.29        70.81 o
   9  10   3       1366.91       1388.56       164.85 o
  10  10   3         33.82         11.34        23.88 o
  11  10   3        650.58        700.95       108.44 o
   0  11   3      17607.92      17550.56       451.88 o
   1  11   3       2027.29       2033.83       129.40 o
   2  11   3        429.81        411.38        15.79 o
   3  11   3       1728.50       1644.93        45.60 o
   4  11   3       9704.57       9998.55       182.25 o
   5  11   3        253.63        261.50        26.23 o
   6  11   3        446.04        386.36        38.27 o
   7  11   3         62.48         43.41        17.81 o
   8  11   3       2376.32       2485.25        95.87 o
   9  11   3        187.96        138.02        35.54 o
  10  11   3        211.94        257.41        49.05 o
  11  11   3         23.01         16.51        28.07 o
   1  12   3       5239.20       5040.24       119.19 o
   2  12   3        403.29        389.05        16.29 o
   3  12   3       2981.79       2955.74        69.51 o
   4  12   3        104.23        177.29        16.81 o
   5  12   3       4447.90       4698.53       142.18 o
   6  12   3        782.14        722.85        52.31 o
   7  12   3       1886.78       1924.12        84.92 o
   8  12   3         80.19         61.91        22.66 o
   9  12   3        468.07        563.64        68.30 o
  10  12   3        615.92        597.84        72.64 o
   0  13   3      10556.78       9577.45       363.96 o
   1  13   3       2892.05       2917.52       115.34 o
   2  13   3       1921.62       1919.39        53.25 o
   3  13   3        772.33        785.63        33.10 o
   4  13   3       3949.68       3843.94        86.88 o
   5  13   3       2496.74       2553.66       172.68 o
   6  13   3        195.91        181.49        27.30 o
   7  13   3        637.45        557.60        48.30 o
   8  13   3       1849.70       1857.25        90.35 o
   9  13   3        569.06        647.57        72.55 o
  10  13   3        211.56        226.91        94.02 o
   1  14   3       4115.10       4155.63        85.77 o
   2  14   3       1238.01       1222.48        40.16 o
   3  14   3       1553.71       1485.52        44.31 o
   4  14   3        979.30       1038.16        90.29 o
   5  14   3       2761.72       2870.27       103.78 o
   6  14   3       1414.46       1299.55        62.83 o
   7  14   3       1478.45       1608.13       101.33 o
   8  14   3        250.82        271.27        47.57 o
   9  14   3        952.41        996.06       119.51 o
  10  14   3        610.29        554.55        82.53 o
   0  15   3      11467.40      12043.69       417.86 o
   1  15   3       2314.86       2341.00        72.62 o
   2  15   3        266.53        298.34        24.90 o
   3  15   3        424.82        422.02        28.56 o
   4  15   3       1796.87       1795.66        58.64 o
   5  15   3       1826.43       1748.08        77.68 o
   6  15   3       1130.70       1058.95        57.41 o
   7  15   3        231.49        218.55        30.52 o
   8  15   3        834.85        911.51        83.87 o
   9  15   3        378.21        406.72        59.24 o
  10  15   3         18.39         34.91        29.40 o
   1  16   3        618.97        563.16        21.02 o
   2  16   3       1727.58       1740.46        57.40 o
   3  16   3       1188.06       1165.77        69.12 o
   4  16   3        106.26        157.52        23.94 o
   5  16   3        925.92        815.03        91.74 o
   6  16   3       2944.45       2906.89        97.41 o
   7  16   3        521.48        487.46        46.09 o
   8  16   3         36.65         37.15        24.78 o
   9  16   3        710.04        737.44        76.19 o
  10  16   3       1140.34       1147.48        99.87 o
   0  17   3       8571.01       8791.03       325.93 o
   1  17   3       5364.87       5580.45       168.35 o
   2  17   3        205.73        224.60        22.17 o
   3  17   3       2485.90       2513.31        72.52 o
   4  17   3       1258.11       1396.70        64.25 o
   5  17   3       1930.65       1989.44        84.25 o
   6  17   3        447.52        446.87        41.58 o
   7  17   3        599.79        553.96        48.22 o
   8  17   3        456.54        527.96        63.83 o
   9  17   3        452.92        545.88        68.23 o
  10  17   3         13.77         23.82        39.28 o
   1  18   3        189.65        216.29        24.39 o
   2  18   3       4139.36       4073.76       113.66 o
   3  18   3        323.23        378.10        31.54 o
   4  18   3       1173.76       1150.87        67.68 o
   5  18   3        991.63        943.60        57.71 o
   6  18   3       4850.93       4810.27       135.74 o
   7  18   3        287.76        266.23        38.57 o
   8  18   3        595.76        642.88        72.15 o
   9  18   3        220.47        236.40        46.74 o
  10  18   3       1265.79       1212.64       140.82 o
   0  19   3       3688.93       3981.83       159.62 o
   1  19   3       3148.17       3043.31        99.35 o
   2  19   3        832.98        796.29        43.84 o
   3  19   3       2674.18       2806.42        97.52 o
   4  19   3       1754.92       1741.53       106.60 o
   5  19   3       3040.27       2952.36       109.28 o
   6  19   3        229.44        213.28        44.93 o
   7  19   3        888.23       1004.20       140.19 o
   8  19   3        147.67        107.75        34.99 o
   9  19   3        830.26        729.58        83.99 o
  10  19   3         71.51         52.65        42.20 o
   1  20   3        365.24        492.99        34.09 o
   2  20   3       3291.04       3342.08       108.88 o
   3  20   3        818.99        861.14        42.74 o
   4  20   3        168.28        147.73        26.42 o
   5  20   3         33.14         29.21        17.31 o
   6  20   3       3288.88       3154.46       107.78 o
   7  20   3        185.06        155.51        36.88 o
   8  20   3          1.48         19.97        23.34 o
   9  20   3         15.66         19.22        36.77 o
   0  21   3        718.95        788.76        40.84 o
   1  21   3       3787.34       3746.35       121.73 o
   2  21   3        327.15        382.38        35.61 o
   3  21   3       3598.45       3626.66       121.40 o
   4  21   3        163.46        161.78        41.48 o
   5  21   3       2245.88       2217.51        92.05 o
   6  21   3        264.28        209.69        31.99 o
   7  21   3       1727.07       1550.69       100.78 o
   8  21   3        299.96        300.05        50.73 o
   9  21   3        741.93        758.42       110.32 o
   1  22   3        270.34        258.49        29.30 o
   2  22   3       3928.95       3920.83       129.19 o
   3  22   3        257.90        337.56        36.64 o
   4  22   3        135.62        129.18        25.27 o
   5  22   3        347.49        358.96        42.35 o
   6  22   3       1406.35       1363.77        80.64 o
   7  22   3        100.83        133.33        35.46 o
   8  22   3         56.13         44.71        34.68 o
   9  22   3        454.58        498.93        90.26 o
   0  23   3       1854.47       1673.13       110.73 o
   1  23   3       1699.40       1759.12        72.58 o
   2  23   3        209.06        271.63        43.88 o
   3  23   3        601.38        570.51        59.34 o
   4  23   3       1317.98       1207.94        79.13 o
   5  23   3        312.45        379.71        43.96 o
   6  23   3        109.52        128.28        42.62 o
   7  23   3       1024.34       1087.47        83.48 o
   8  23   3        507.00        559.10        89.84 o
   9  23   3        425.25        475.53        88.59 o
   1  24   3       1024.87       1102.53        61.90 o
   2  24   3       4838.24       5149.20       213.95 o
   3  24   3        502.48        544.07        48.75 o
   4  24   3        674.56        718.10       135.18 o
   5  24   3       1264.64       1154.68        71.86 o
   6  24   3        736.78        774.72        93.60 o
   7  24   3        348.76        390.51        62.39 o
   8  24   3         56.27         67.69        39.70 o
   9  24   3        217.90        196.40        63.52 o
   0  25   3        869.63        882.11        78.98 o
   1  25   3       1082.31       1153.74        65.14 o
   2  25   3       1744.38       1575.90        74.76 o
   3  25   3        797.21        877.24       127.24 o
   4  25   3        972.14       1020.07        74.74 o
   5  25   3        160.75        150.01        43.46 o
   6  25   3         34.20         12.54        28.00 o
   7  25   3       1206.35       1238.97       111.99 o
   8  25   3        552.27        741.71       105.72 o
   1  26   3        215.35        158.29        39.91 o
   2  26   3       1274.14       1332.20       132.25 o
   3  26   3        845.48        810.24        73.13 o
   4  26   3        505.53        546.86        61.55 o
   5  26   3        760.57        756.33        90.68 o
   6  26   3        650.82        748.81        95.27 o
   7  26   3        444.39        452.13        79.81 o
   8  26   3        206.91        177.59        58.08 o
   0  27   3       2968.70       3065.04       176.76 o
   1  27   3         17.74         35.65        18.16 o
   2  27   3        476.20        472.85        51.71 o
   3  27   3        721.24        707.86        81.07 o
   4  27   3       1623.72       1667.70       116.17 o
   5  27   3        123.82        147.92        44.29 o
   6  27   3         65.70        128.28        46.80 o
   7  27   3        224.28        302.12        68.95 o
   8  27   3        985.83        888.80       118.26 o
   1  28   3       1109.53       1191.03       209.35 o
   2  28   3        617.36        525.93        56.58 o
   3  28   3        990.14        948.55        85.24 o
   4  28   3         90.51         68.11        31.76 o
   5  28   3        639.69        544.90        81.48 o
   6  28   3        730.82        711.62        99.03 o
   7  28   3        492.82        504.36        88.17 o
   8  28   3         74.08        132.46        53.90 o
   0  29   3        735.50        937.69       107.39 o
   1  29   3        164.71        178.00        52.44 o
   2  29   3        391.41        411.64        51.38 o
   4  29   3       1602.13       1691.93       120.34 o
   5  29   3        502.14        700.34        93.18 o
   6  29   3        109.12        162.55        48.89 o
   7  29   3         16.48         80.65        41.79 o
   1  30   3       1294.47       1280.35        77.55 o
   2  30   3        274.19        299.98        45.46 o
   3  30   3        953.81       1044.66       122.43 o
   4  30   3         97.60        112.41        37.61 o
   5  30   3        869.65        933.51       112.41 o
   6  30   3        105.77        109.48        46.38 o
   7  30   3        399.35        612.59        99.87 o
   0  31   3       3767.11       3945.89       216.04 o
   1  31   3        968.50       1020.30        83.77 o
   2  31   3        243.52        265.41        86.92 o
   3  31   3        152.04        177.59        53.07 o
   5  31   3         17.48         15.88        28.00 o
   6  31   3          8.81         76.47        35.94 o
   7  31   3        176.46        170.91        57.25 o
   1  32   3        282.10        355.14       129.96 o
   2  32   3        888.86        773.88       108.64 o
   3  32   3        515.57        552.42        92.35 o
   4  32   3         25.03         69.78        40.53 o
   5  32   3        161.30        269.52        66.02 o
   6  32   3         96.97        120.76        45.97 o
   0  33   3       1385.31       1491.78       126.61 o
   1  33   3         31.89         50.94        23.13 o
   2  33   3        294.08        239.85        62.26 o
   3  33   3        605.75        587.10        94.86 o
   4  33   3       1010.97       1020.84       131.63 o
   6  33   3        160.53        110.73        48.89 o
   1  34   3        434.13        498.47        61.16 o
   2  34   3        311.91        214.78        61.84 o
   3  34   3        180.20        171.74        53.90 o
   4  34   3         24.58         31.34        35.52 o
   5  34   3        150.74        136.64        53.90 o
   0  35   3        410.09        455.05        85.66 o
   1  35   3        115.08        140.98        35.87 o
   2  35   3         65.82         12.12        29.25 o
   3  35   3        807.20        818.60       118.26 o
   4  35   3        620.19        567.46       101.12 o
   5  35   3        366.39        403.24        88.17 o
   1  36   3        105.22        180.43        41.21 o
   2  36   3        405.34        353.51        78.98 o
   3  36   3        220.75        198.07        60.17 o
   4  36   3         96.51         67.69        43.46 o
   0  37   3         52.95         93.60        46.38 o
   1  37   3        256.95        231.08        65.60 o
   2  37   3         32.45         63.93        39.70 o
   3  37   3        498.94        665.24       109.48 o
   1  38   3         88.40         97.78        45.55 o
   2  38   3       1002.37        903.42       127.03 o
   0  39   3        199.95        250.30        68.11 o
   1  39   3        334.43        329.28        81.48 o
   0   0   4      10299.96      10052.98       411.60 o
   2   0   4       5724.16       6014.64       145.93 o
   4   0   4      12328.95      12009.41       242.91 o
   6   0   4       1589.24       1646.18       103.15 o
   8   0   4       2167.35       2482.11       179.68 o
  10   0   4          2.50         17.55        40.95 o
   1   1   4       1318.97       1245.20        47.04 o
   2   1   4        404.80        366.37        15.43 o
   3   1   4       6529.23       6315.45        92.31 o
   4   1   4        569.75        640.17        60.02 o
   5   1   4       2296.75       2316.60        86.85 o
   6   1   4          5.04          9.45        12.32 o
   7   1   4       2266.57       2196.82        89.02 o
   8   1   4          2.11          9.05        21.64 o
   9   1   4        984.63       1034.87        98.82 o
  10   1   4        149.43        152.30        42.47 o
  11   1   4        413.12        490.06        69.73 o
   0   2   4       5357.51       5300.03       166.67 o
   1   2   4       1748.18       1802.82        82.31 o
   2   2   4        544.07        489.52        20.50 o
   3   2   4       2650.54       2652.13        58.89 o
   4   2   4       3432.63       3260.44        68.98 o
   5   2   4       1583.75       1537.28        68.42 o
   6   2   4        223.65        234.88        32.95 o
   7   2   4        669.20        663.51        56.28 o
   8   2   4       4476.69       4743.79       190.53 o
   9   2   4         36.51         41.83        27.01 o
  10   2   4         27.85          1.66        33.64 o
  11   2   4        276.59        306.01        60.20 o
   1   3   4       4116.61       4236.79       111.94 o
   2   3   4       5071.13       5049.58        87.61 o
   3   3   4       2828.40       2778.03       142.67 o
   4   3   4        316.55        335.75        23.75 o
   5   3   4       2524.95       2526.57        89.44 o
   6   3   4       1121.39       1122.35        75.69 o
   7   3   4        339.28        282.13        37.10 o
   8   3   4         15.35         58.96        33.22 o
   9   3   4       1673.31       1975.01       299.82 o
  10   3   4        366.54        382.71        61.60 o
   0   4   4       6241.36       6446.14       198.11 o
   1   4   4        752.62        739.81        26.71 o
   2   4   4        379.34        350.92        19.00 o
   3   4   4       1907.08       1902.24       119.79 o
   4   4   4       5198.14       5184.63       102.26 o
   5   4   4       1120.98       1093.47        63.15 o
   6   4   4       2015.67       1897.00        78.88 o
   7   4   4       1527.50       1500.46        76.19 o
   8   4   4       1850.34       1777.15       108.20 o
   9   4   4        559.01        667.33       109.06 o
  10   4   4        111.42         93.09        38.26 o
   1   5   4       2526.90       2424.53        62.72 o
   2   5   4       3968.14       3920.54        79.83 o
   3   5   4        733.52        749.92        33.59 o
   4   5   4         65.64         92.41        19.05 o
   5   5   4        216.94        261.42        39.45 o
   6   5   4       1483.54       1559.88        72.68 o
   7   5   4       1072.25       1197.40       148.91 o
   8   5   4         85.45         72.28        29.21 o
   9   5   4       1267.41       1283.54       140.19 o
  10   5   4       1098.51       1198.98       107.40 o
   0   6   4       3619.71       3959.84       133.69 o
   1   6   4       1093.61        951.97        46.42 o
   2   6   4        218.89        240.54        26.69 o
   3   6   4       3407.58       3261.88        78.49 o
   4   6   4       5141.52       5067.76       111.18 o
   5   6   4       1637.20       1686.83        82.08 o
   6   6   4        308.95        332.25        38.42 o
   7   6   4       2261.45       2276.27        90.20 o
   8   6   4        606.61        679.50        76.91 o
   9   6   4        450.21        436.18        63.85 o
  10   6   4         12.88          9.53        27.10 o
   1   7   4       1617.09       1594.57        50.04 o
   2   7   4       6818.07       6544.20       123.82 o
   3   7   4        153.52        155.07        17.65 o
   4   7   4        647.81        644.33        50.81 o
   5   7   4       1409.96       1485.36        58.49 o
   6   7   4       1509.24       1631.28       112.11 o
   7   7   4        408.16        423.61        44.24 o
   8   7   4        248.16        274.81        68.95 o
   9   7   4        332.03        392.20        61.14 o
  10   7   4       1112.67       1264.49       345.16 o
   0   8   4         50.19         65.63        19.43 o
   1   8   4       4433.24       4320.92        97.18 o
   2   8   4       1246.72       1337.68        42.56 o
   3   8   4       4857.01       5000.47       125.31 o
   4   8   4       1188.16       1252.02        47.05 o
   5   8   4       2013.04       2036.37        69.04 o
   6   8   4         17.57         26.52        14.13 o
   7   8   4       1429.93       1480.76        75.97 o
   8   8   4        300.54        266.03        50.86 o
   9   8   4        741.64        909.98        90.19 o
  10   8   4         12.91         40.86        30.71 o
   1   9   4        109.53        106.30        14.61 o
   2   9   4       7068.76       7004.13       128.52 o
   3   9   4          5.80         37.55        14.69 o
   4   9   4        632.07        643.35        53.73 o
   5   9   4        173.79        158.11        25.92 o
   6   9   4       4070.47       3970.85       122.95 o
   7   9   4        257.61        301.53        54.28 o
   8   9   4        385.82        360.84        57.56 o
   9   9   4         46.84        115.89        37.15 o
  10   9   4       1288.11       1461.89       120.17 o
   0  10   4        617.26        661.35        38.88 o
   1  10   4       2429.13       2472.56        76.71 o
   2  10   4          5.30         45.11         9.23 o
   3  10   4       5632.14       5528.80       160.30 o
   4  10   4        536.36        616.03        53.06 o
   5  10   4       1076.79       1022.11        57.79 o
   6  10   4        271.60        366.79        43.69 o
   7  10   4       2244.91       2249.33        90.11 o
   8  10   4        200.05        186.99        58.92 o
   9  10   4       1246.42       1432.67       105.88 o
  10  10   4        218.15        137.20        43.88 o
   1  11   4         11.57         18.19         8.71 o
   2  11   4       8809.32       8596.65       168.84 o
   3  11   4         73.65         70.82        18.45 o
   4  11   4        356.14        360.34        40.13 o
   5  11   4        151.50        142.73        28.48 o
   6  11   4       4686.39       4735.59       179.43 o
   7  11   4        831.30        851.99        84.38 o
   8  11   4         32.98         56.83        30.62 o
   9  11   4        143.00        191.03        81.48 o
  10  11   4       1084.04       1266.21       112.54 o
   0  12   4       3220.57       3094.56       142.28 o
   1  12   4       3580.17       3452.16        94.50 o
   2  12   4        215.25        302.57        34.73 o
   3  12   4       2409.57       2387.42        89.67 o
   4  12   4        945.82       1119.77        62.11 o
   5  12   4       1064.96       1080.25        64.34 o
   6  12   4         25.41         36.84        16.76 o
   7  12   4       1711.41       1781.62        82.66 o
   8  12   4         77.72         59.51        28.60 o
   9  12   4       1459.78       1512.24       108.26 o
  10  12   4          8.09         41.61        30.71 o
   1  13   4        721.03        698.32        78.61 o
   2  13   4       6738.31       6711.90       123.77 o
   3  13   4        425.91        449.37        41.99 o
   4  13   4        374.02        343.34        38.90 o
   5  13   4       1418.68       1355.99       110.81 o
   6  13   4       3266.88       3314.75       129.92 o
   7  13   4         50.08         85.59        23.46 o
   8  13   4        234.90        230.07        46.45 o
   9  13   4        573.81        558.76        72.93 o
  10  13   4        492.09        575.56        77.12 o
   0  14   4       7412.55       7275.95       211.68 o
   1  14   4       2450.12       2441.70        70.16 o
   2  14   4       1051.89       1081.95        43.61 o
   3  14   4       1736.41       1634.63        84.12 o
   4  14   4       1679.17       1690.83        91.27 o
   5  14   4       1069.77       1139.02        65.64 o
   6  14   4         45.93         26.84        16.22 o
   7  14   4        679.25        655.71        73.39 o
   8  14   4        768.55        617.77        74.44 o
   9  14   4        226.94        294.94        75.63 o
  10  14   4         58.57         81.86        36.34 o
   1  15   4       1203.78       1243.74        41.85 o
   2  15   4       2544.46       2448.62        69.46 o
   3  15   4        332.59        319.54        35.59 o
   4  15   4         63.62         75.83        20.09 o
   5  15   4        709.49        836.11        97.52 o
   6  15   4       1020.83       1017.51        67.09 o
   7  15   4        973.29        902.07        85.46 o
   8  15   4        322.31        304.03        52.63 o
   9  15   4        564.27        520.69        80.02 o
  10  15   4        640.25        724.88        85.12 o
   0  16   4       7371.83       7234.90       273.28 o
   1  16   4       3047.96       3039.39        96.29 o
   2  16   4         17.82         21.24         9.04 o
   3  16   4       1153.58       1129.09        59.19 o
   4  16   4       3966.40       3692.81       123.66 o
   5  16   4       1720.65       1705.15        79.48 o
   6  16   4        269.93        291.40        36.17 o
   7  16   4        647.75        732.68        94.02 o
   8  16   4        397.81        512.37        67.77 o
   9  16   4        337.63        324.09        87.12 o
   1  17   4        985.95       1009.12        75.14 o
   2  17   4        772.61        843.38        41.89 o
   3  17   4        449.26        402.81        56.24 o
   4  17   4        664.23        630.29        53.55 o
   5  17   4       1927.65       1844.29        84.89 o
   6  17   4        685.83        618.14        58.99 o
   7  17   4       1526.86       1311.14       122.23 o
   8  17   4         46.01         20.29        40.11 o
   9  17   4        705.46        813.46       172.58 o
   0  18   4       3896.53       3937.95       156.70 o
   1  18   4        521.04        516.22        36.22 o
   2  18   4        555.77        498.24        49.58 o
   3  18   4         18.36         22.85        14.71 o
   4  18   4       3281.59       3450.00       120.35 o
   5  18   4       1230.16       1333.70       102.21 o
   6  18   4        163.26        137.34        27.23 o
   7  18   4        126.49        117.84        34.24 o
   8  18   4       1331.53       1162.29       102.61 o
   9  18   4        584.69        720.30        82.97 o
   1  19   4       3656.09       3851.75       128.70 o
   2  19   4        306.16        276.30        26.44 o
   3  19   4        963.07        962.86        55.03 o
   4  19   4        100.91        115.30        24.72 o
   5  19   4       1438.36       1439.41       130.14 o
   6  19   4        177.84        148.98        36.21 o
   7  19   4        342.23        377.97        56.37 o
   8  19   4        241.29        263.28        57.46 o
   9  19   4       1631.00       1725.72       124.94 o
   1  20   4        508.41        532.37        41.79 o
   2  20   4        895.35        905.25        53.07 o
   3  20   4        215.71        225.98        29.84 o
   4  20   4       2415.45       2468.02        96.10 o
   5  20   4        276.51        285.09        43.01 o
   6  20   4          0.68          9.61        25.07 o
   7  20   4         15.94         -3.55        18.74 o
   8  20   4       1319.01       1409.93       105.51 o
   9  20   4         69.23         95.22        42.41 o
   1  21   4        948.91       1076.27        74.17 o
   2  21   4        353.01        431.65        52.65 o
   3  21   4       3280.00       3213.57       110.85 o
   4  21   4        480.86        499.85        52.18 o
   5  21   4       1672.18       1611.21        89.41 o
   6  21   4        224.33        229.83        53.90 o
   7  21   4        457.43        445.34        74.38 o
   8  21   4        106.66         87.25        43.46 o
   9  21   4        513.68        573.44       134.13 o
   0  22   4       2331.99       2252.71       132.46 o
   1  22   4        967.20        905.51        74.80 o
   2  22   4       1516.52       1408.20        88.17 o
   3  22   4        270.29        305.58        68.03 o
   4  22   4       1800.83       1891.23        82.89 o
   5  22   4         40.33         29.50        20.67 o
   6  22   4         23.95         -1.67        26.33 o
   7  22   4        511.58        582.87        69.32 o
   8  22   4       1541.96       1709.77       114.32 o
   1  23   4       1358.74       1395.67        96.53 o
   2  23   4        793.68        824.45        65.60 o
   3  23   4       1477.65       1517.27       106.35 o
   4  23   4        363.04        442.18        44.66 o
   5  23   4       1317.49       1387.52        89.79 o
   6  23   4        292.01        300.86        61.01 o
   7  23   4        581.64        573.63        70.05 o
   8  23   4         55.39         92.66        36.02 o
   0  24   4        291.50        352.68        56.41 o
   1  24   4       1160.11       1083.94        84.83 o
   3  24   4        331.55        336.19        45.75 o
   4  24   4       1176.35       1257.49       101.96 o
   5  24   4         98.06        144.58        44.29 o
   6  24   4        507.59        622.20        88.59 o
   7  24   4        202.47        223.05        46.04 o
   8  24   4       1192.84       1432.44       125.78 o
   1  25   4       1049.05       1004.55        84.83 o
   3  25   4       1578.53       1851.68       101.64 o
   4  25   4         41.74         58.50        32.18 o
   5  25   4        272.78        324.26        61.01 o
   6  25   4        700.77        744.22        94.86 o
   7  25   4        388.01        351.44        56.85 o
   8  25   4         97.61        149.60        53.90 o
   0  26   4        132.91        146.67        41.79 o
   1  26   4        704.64        727.45        61.30 o
   4  26   4        334.22        391.96        60.59 o
   5  26   4        935.50        951.06       103.63 o
   6  26   4        152.32        180.94        52.65 o
   7  26   4        527.04        506.48       140.61 o
   1  27   4       1532.05       1495.78        80.22 o
   4  27   4         79.75         56.83        29.67 o
   5  27   4        145.11        125.36        41.79 o
   6  27   4        746.42        848.26       104.05 o
   7  27   4        124.82        239.85        63.93 o
   0  28   4        148.72        152.10        43.46 o
   1  28   4       1042.40       1168.77       101.54 o
   5  28   4        690.08        635.57        86.08 o
   6  28   4         28.62         38.03        33.43 o
   7  28   4        284.08        391.12        76.05 o
   1  29   4         40.68         74.38        36.77 o
   2  29   4       1986.54       2111.47       147.51 o
   5  29   4         25.68         35.10        27.58 o
   6  29   4        687.01        744.63        98.20 o
   7  29   4         40.96         88.17        41.79 o
   0  30   4        252.14        275.79        61.84 o
   1  30   4        985.97       1040.90       118.26 o
   2  30   4        112.01        194.72        53.90 o
   6  30   4         93.75         78.14        39.70 o
   1  31   4        252.30        269.10        62.68 o
   2  31   4        881.50       1129.49       129.54 o
   3  31   4        132.70        113.24        46.38 o
   0  32   4        112.96        112.82        44.29 o
   1  32   4        490.53        441.68        78.98 o
   2  32   4         95.14         67.28        40.11 o
   3  32   4        919.81        914.29       119.93 o
   1  33   4        203.91        282.48        65.60 o
   2  33   4        952.80       1014.16       124.94 o
   3  33   4         14.60         -2.93        27.58 o
   4  33   4          9.47          5.01        26.33 o
   1  34   4        370.19        351.84        73.96 o
   2  34   4        301.06        303.79        73.54 o
   3  34   4        164.63        155.86        58.08 o
   4  34   4        693.86        699.09       108.64 o
   1  35   4        370.70        361.45        76.47 o
   2  35   4        585.95        564.95        94.86 o
   3  35   4        249.87        296.27        72.29 o
   4  35   4         19.61          4.18        27.16 o
   1  36   4        379.00        466.75        87.33 o
   2  36   4         52.62         64.35        41.37 o
   3  36   4        301.81        231.50        67.69 o
   1  37   4        218.19        143.75        67.69 o
   2   0   5       2191.66       2366.82       128.08 o
   4   0   5       2175.51       2073.42       115.66 o
   6   0   5       3555.02       3666.11       174.69 o
   8   0   5        171.82        224.39        70.20 o
  10   0   5       1166.62       1157.48       162.13 o
   0   1   5         25.58         18.03        13.15 o
   1   1   5       5470.21       5443.66       126.03 o
   2   1   5        235.69        241.58        43.85 o
   3   1   5       1596.55       1571.78        58.55 o
   4   1   5       3594.00       3492.81       112.48 o
   5   1   5       2400.08       2309.36        91.31 o
   6   1   5         29.15         55.05        20.92 o
   7   1   5        185.03        177.53        34.98 o
   8   1   5         51.74         48.27        27.51 o
   9   1   5        407.74        377.39        65.74 o
  10   1   5         72.63         64.95        46.38 o
   1   2   5        433.39        504.64        69.18 o
   2   2   5       4020.90       4019.54        99.06 o
   3   2   5       1073.43       1149.67        52.11 o
   4   2   5        235.33        246.01        38.09 o
   5   2   5        857.55        849.62        63.11 o
   6   2   5       2161.44       2232.36        92.94 o
   7   2   5       1211.46       1128.65        91.91 o
   8   2   5         63.72         12.63        22.66 o
   9   2   5         27.42         28.38        28.21 o
  10   2   5       1532.05       1788.15       129.80 o
   0   3   5        126.90        121.66        24.42 o
   1   3   5       4808.09       4772.52       148.97 o
   2   3   5       1625.02       1748.51       154.82 o
   3   3   5       2135.45       2082.16        70.27 o
   4   3   5       1495.04       1497.84        68.51 o
   5   3   5       2379.24       2467.31        92.65 o
   6   3   5        272.17        314.72        47.23 o
   7   3   5        959.32        889.93        81.07 o
   8   3   5        180.83        147.30        42.18 o
   9   3   5        853.96       1019.09       104.15 o
  10   3   5         52.92         70.67        73.34 o
   1   4   5       1031.85        985.70        49.16 o
   2   4   5       1866.94       1809.46        89.31 o
   3   4   5        753.87        735.28        60.16 o
   4   4   5        349.36        365.92        44.95 o
   5   4   5       1299.93       1373.33        72.99 o
   6   4   5       2259.77       2187.20       139.51 o
   7   4   5        219.81        174.49        44.59 o
   8   4   5        149.41        144.08        42.39 o
   9   4   5        427.98        505.27       114.29 o
  10   4   5       1002.85       1153.56       113.59 o
   0   5   5       3505.48       3448.54       129.87 o
   1   5   5       3324.66       3321.31        87.43 o
   2   5   5       1579.50       1568.65        45.64 o
   3   5   5       2600.03       2401.05        98.69 o
   4   5   5       1975.93       1801.93        86.49 o
   5   5   5       2069.95       2057.99        85.95 o
   6   5   5        489.16        506.36        69.06 o
   7   5   5        401.88        427.31        64.35 o
   8   5   5       1339.47       1368.85       119.55 o
   9   5   5        120.45        156.40        43.31 o
  10   5   5         77.11         63.04        36.76 o
   1   6   5       1592.08       1598.13        51.79 o
   2   6   5       2322.47       2417.62        91.99 o
   3   6   5        582.61        624.69        55.31 o
   4   6   5        104.20         84.46        24.49 o
   5   6   5         35.37         73.25        20.93 o
   6   6   5       1309.16       1382.58        75.75 o
   7   6   5        445.18        502.76        69.91 o
   8   6   5        304.37        265.95        55.78 o
   9   6   5        756.56        862.02        95.73 o
  10   6   5        282.89        378.44       102.59 o
   0   7   5       2781.84       2714.24       125.15 o
   1   7   5        911.89        881.24        45.37 o
   2   7   5         43.11         51.02        17.19 o
   3   7   5        811.26        788.35        75.19 o
   4   7   5       1561.84       1562.95        79.01 o
   5   7   5       2654.86       2502.83        94.80 o
   6   7   5        150.30        166.49        29.38 o
   7   7   5         36.59         42.92        25.11 o
   8   7   5        963.07        944.17        99.36 o
   9   7   5         28.80         14.17        32.18 o
  10   7   5         50.95         33.27        33.78 o
   1   8   5       1358.66       1342.78        43.59 o
   2   8   5        457.25        469.65        45.42 o
   3   8   5       2391.94       2221.01        93.50 o
   4   8   5         67.86         81.34        31.16 o
   5   8   5        907.55       1000.48        93.18 o
   6   8   5        403.96        352.53        41.88 o
   7   8   5       1578.44       1662.76       165.89 o
   8   8   5        198.68        255.58        82.95 o
   9   8   5        603.53        635.50        82.22 o
  10   8   5         44.76         52.44        33.81 o
   0   9   5       2869.70       2954.25        94.73 o
   1   9   5        361.77        388.50        32.99 o
   2   9   5        849.26        956.12        56.08 o
   3   9   5        498.92        410.98        44.21 o
   4   9   5       4049.35       4074.85       140.57 o
   5   9   5        127.61        124.80        25.38 o
   6   9   5        199.82        257.21        35.74 o
   7   9   5          0.43          9.66        21.94 o
   8   9   5       1203.70       1341.98       115.12 o
   9   9   5        114.44        146.68        46.58 o
  10   9   5         98.35         80.48        37.08 o
   1  10   5       1334.26       1313.59        48.45 o
   2  10   5         11.83         12.61        12.75 o
   3  10   5       3046.53       3095.27       113.70 o
   4  10   5        521.65        488.28        50.77 o
   5  10   5       1632.26       1722.26       104.84 o
   6  10   5        646.42        631.27        56.14 o
   7  10   5       1164.24       1052.85       142.91 o
   8  10   5        218.69        235.63        52.24 o
   9  10   5        606.48        703.76        93.81 o
   0  11   5       3852.72       3795.69       112.76 o
   1  11   5        257.76        274.40        20.97 o
   2  11   5        173.56        180.05        28.85 o
   3  11   5       2601.18       2491.63       187.25 o
   4  11   5        833.23        900.18        67.94 o
   5  11   5        248.47        288.56        40.83 o
   6  11   5        107.36        104.81        25.74 o
   7  11   5         85.19         45.59        28.41 o
   8  11   5       2265.10       2235.85       167.77 o
   9  11   5        140.59        198.56        49.34 o
   1  12   5       1528.89       1403.37        52.21 o
   2  12   5        901.38        913.28        54.41 o
   3  12   5       3098.89       3085.48       111.54 o
   4  12   5        577.47        511.37        66.95 o
   5  12   5       2657.53       2662.13       109.54 o
   6  12   5        570.05        554.12        53.59 o
   7  12   5        752.89        853.11        87.89 o
   8  12   5         71.03        141.16        40.36 o
   9  12   5        934.09       1125.06       109.41 o
   0  13   5       3953.45       4091.02       179.05 o
   1  13   5        844.81        784.10        37.70 o
   2  13   5        137.17        130.18        24.63 o
   3  13   5        178.04        210.66        40.59 o
   4  13   5       1990.09       2011.71       127.67 o
   5  13   5         85.57        116.75        29.26 o
   6  13   5         94.94         85.75        25.77 o
   7  13   5        386.79        353.89        58.67 o
   8  13   5       1124.66       1236.99       111.65 o
   9  13   5        183.13        188.42        48.28 o
   1  14   5       1086.40       1013.39        97.52 o
   2  14   5       1452.01       1441.21        88.44 o
   3  14   5        155.79        157.37        27.75 o
   4  14   5        259.77        221.00        34.13 o
   5  14   5       1253.85       1367.79        77.65 o
   6  14   5        369.59        382.25        47.77 o
   7  14   5        854.75        832.86       208.31 o
   8  14   5        386.47        412.45        65.65 o
   9  14   5        187.92        180.05        48.94 o
   0  15   5       1137.96       1131.88        55.37 o
   1  15   5       2637.20       2635.76       103.94 o
   2  15   5        842.95        734.33        47.49 o
   3  15   5        552.56        566.70        55.77 o
   4  15   5       2797.98       2818.00       133.97 o
   5  15   5        275.98        300.63        41.92 o
   6  15   5        238.22        232.78        47.08 o
   7  15   5        744.94        851.80       176.34 o
   8  15   5        444.65        436.85        67.63 o
   9  15   5        367.82        468.75        81.90 o
   1  16   5        217.71        221.03        27.74 o
   2  16   5        509.26        560.41        46.57 o
   3  16   5        214.51        192.54        29.94 o
   4  16   5        325.81        293.40        42.36 o
   5  16   5        807.53        824.44        68.44 o
   6  16   5        683.53        796.16       147.92 o
   7  16   5        530.74        518.39        70.08 o
   8  16   5          7.75         11.02        51.61 o
   9  16   5        429.97        454.12        73.19 o
   1  17   5       1190.69       1159.10        75.84 o
   2  17   5        365.12        375.80        51.48 o
   3  17   5       2194.13       2164.76        88.51 o
   4  17   5        690.85        672.43        58.55 o
   5  17   5       1484.33       1568.76        90.11 o
   6  17   5        149.23        129.43        36.98 o
   7  17   5        588.30        555.87        90.68 o
   8  17   5        166.44        241.57        53.49 o
   9  17   5         62.66         57.18        33.97 o
   1  18   5        445.04        483.57        45.55 o
   2  18   5       2079.95       2138.14       109.34 o
   3  18   5         55.48         37.22        16.65 o
   4  18   5        409.47        343.20        41.04 o
   5  18   5        125.09        102.43        50.77 o
   6  18   5       1547.16       1525.62       122.43 o
   7  18   5         23.16         48.32        30.62 o
   8  18   5          1.22         11.34        25.82 o
   2  19   5       1402.05       1343.41        65.32 o
   3  19   5       1323.87       1277.61        66.83 o
   4  19   5         93.45         80.67        23.00 o
   5  19   5        996.66        931.28        72.65 o
   6  19   5        155.12        200.16        57.25 o
   7  19   5        734.29        771.29        94.44 o
   8  19   5        119.22        153.94        46.13 o
   2  20   5       2275.48       2373.33       114.61 o
   3  20   5        151.58        167.21        31.80 o
   4  20   5         22.21         -6.59        16.12 o
   5  20   5        124.95        148.28        47.64 o
   6  20   5       1537.20       1658.92       128.28 o
   7  20   5         53.26         68.72        32.39 o
   8  20   5         73.08        107.30        40.06 o
   2  21   5         76.71        103.04        63.31 o
   3  21   5        752.66        648.16        53.86 o
   4  21   5         87.21         82.14        25.95 o
   5  21   5        244.77        275.37        57.25 o
   6  21   5        356.97        383.18        74.38 o
   7  21   5        898.87        881.58       115.54 o
   8  21   5        230.25        276.28        89.21 o
   2  22   5       2962.82       2916.69       241.94 o
   3  22   5        995.40        959.86        65.89 o
   4  22   5         66.81         39.14        23.44 o
   5  22   5         56.00         22.98        30.09 o
   6  22   5       1197.87       1396.92       117.00 o
   7  22   5          2.70        -12.45        21.59 o
   8  22   5         71.05         68.43        52.23 o
   2  23   5         36.40         30.92        44.29 o
   3  23   5        959.59       1027.11       105.30 o
   4  23   5         50.29         50.80        22.60 o
   5  23   5        458.56        459.65        73.54 o
   6  23   5        586.16        613.84        91.09 o
   7  23   5        295.86        328.10        57.25 o
   4  24   5         48.79         33.64        21.57 o
   5  24   5        162.92        293.76        61.01 o
   6  24   5       1074.42       1326.72       111.57 o
   7  24   5        160.86        150.40        43.94 o
   5  25   5        440.69        519.41        80.65 o
   6  25   5          8.77         55.58        38.86 o
   7  25   5        218.15        227.36        50.48 o
   5  26   5        643.35        572.06        83.57 o
   6  26   5        372.94        486.39        83.99 o
   7  26   5        248.84        312.14        70.62 o
   1  27   5        346.15        381.51        65.60 o
   6  27   5        186.14        130.79        47.22 o
   1  28   5        654.44        588.77        82.74 o
   2  30   5         35.32         17.13        26.33 o
   2  31   5         28.96         71.45        36.77 o
   2  32   5        295.55        200.57        58.08 o
   3  32   5        140.45        192.64        57.67 o
   2  33   5        209.26        102.79        70.62 o
   3  33   5         77.47         92.77        44.29 o
   0   0   6        246.37        378.17        65.19 o
   2   0   6        619.96        679.87       101.54 o
   4   0   6       4272.91       4319.75       192.63 o
   6   0   6        273.87        274.90        60.87 o
   8   0   6        566.30        499.35       107.81 o
   1   1   6       1014.93        955.38        45.54 o
   2   1   6         24.54         16.98        22.15 o
   3   1   6         30.32          4.17        14.00 o
   4   1   6        273.24        244.41        38.07 o
   5   1   6       2490.60       2430.76        99.17 o
   6   1   6        553.23        434.00        59.71 o
   7   1   6        608.87        641.66        85.16 o
   8   1   6         54.77         47.47        31.48 o
   9   1   6        351.08        370.75        68.78 o
   0   2   6       3324.10       3170.12       130.13 o
   1   2   6        196.22        211.86        30.24 o
   2   2   6        122.44        110.82        32.73 o
   3   2   6       1521.87       1392.19        80.92 o
   4   2   6       1869.89       1873.20        95.54 o
   5   2   6       1052.43       1111.21        76.19 o
   6   2   6         49.18         71.19        27.75 o
   7   2   6         13.17          7.31        23.26 o
   8   2   6        879.39       1036.50       109.72 o
   9   2   6         31.36         53.74        34.56 o
   1   3   6       1763.44       1679.28        73.52 o
   2   3   6       1452.73       1315.46        86.50 o
   3   3   6        482.31        513.47        53.88 o
   4   3   6        918.48        954.95        68.10 o
   5   3   6        757.75        791.56        64.26 o
   6   3   6        500.22        524.70        64.49 o
   7   3   6         94.00         95.20        38.40 o
   8   3   6        189.82        199.25        51.35 o
   9   3   6       1066.21       1177.34       203.92 o
   0   4   6       4380.54       4155.65       153.14 o
   1   4   6       1564.01       1514.19        70.10 o
   2   4   6        168.14        177.29        31.81 o
   3   4   6        337.83        369.54        71.08 o
   4   4   6        777.57        787.03        61.11 o
   5   4   6        364.23        348.61        69.78 o
   6   4   6       1037.70       1025.32        89.72 o
   7   4   6        335.78        299.96       109.48 o
   8   4   6       1247.35       1286.82       122.74 o
   9   4   6        224.01        274.08        59.76 o
   1   5   6        785.17        878.30        69.65 o
   2   5   6       1540.69       1470.78        67.56 o
   3   5   6       1405.42       1372.92        75.48 o
   4   5   6        249.44        232.35        39.88 o
   5   5   6       1479.91       1491.45        85.34 o
   6   5   6        407.05        423.20        67.21 o
   7   5   6        157.04        174.75        46.27 o
   8   5   6        133.55        167.97        54.53 o
   9   5   6        265.77        338.01        65.91 o
   0   6   6        148.66        159.43        29.60 o
   1   6   6       1865.78       1802.83        68.88 o
   2   6   6       2067.36       2014.88       108.20 o
   3   6   6        610.20        646.80        59.91 o
   4   6   6        662.49        663.18        64.29 o
   5   6   6         24.77         35.38        18.55 o
   6   6   6         47.84         59.88        31.16 o
   7   6   6        791.14        973.82       199.32 o
   8   6   6        396.88        547.49        80.26 o
   9   6   6        400.73        441.66        73.57 o
   1   7   6        559.17        580.60        61.40 o
   2   7   6       4051.37       3833.80       120.78 o
   3   7   6        265.37        249.13        37.90 o
   4   7   6         13.02         21.18        17.79 o
   5   7   6       1382.16       1374.63        81.50 o
   6   7   6       1804.62       1812.12       151.06 o
   7   7   6        330.51        369.82        63.72 o
   8   7   6        125.28         60.77        34.38 o
   9   7   6          8.89        -13.11        29.25 o
   0   8   6        407.03        372.36        50.67 o
   1   8   6         24.83         18.32        12.41 o
   2   8   6        399.88        447.89        58.93 o
   3   8   6        841.54        842.63        68.78 o
   4   8   6        978.41       1080.24        76.35 o
   5   8   6       1203.06       1168.73        77.54 o
   6   8   6         88.87        143.42        79.60 o
   7   8   6        238.11        255.78        65.81 o
   8   8   6        103.79        149.65        46.59 o
   9   8   6        314.53        347.34        67.46 o
   1   9   6        419.03        458.46        39.37 o
   2   9   6       2901.87       3017.74        96.55 o
   3   9   6         17.12         23.84        16.14 o
   4   9   6         72.14         99.18        27.54 o
   5   9   6        256.26        240.06        35.68 o
   6   9   6       1735.24       1739.00       122.71 o
   7   9   6         20.91          3.55        24.23 o
   8   9   6        105.30        120.65        41.85 o
   9   9   6         46.39        109.72        41.36 o
   0  10   6        458.97        434.58        54.70 o
   1  10   6       1567.12       1473.09        53.37 o
   2  10   6        315.10        351.14        35.79 o
   3  10   6       1844.76       1935.70       100.99 o
   4  10   6        325.38        313.19        43.76 o
   5  10   6       1208.16       1347.28        82.97 o
   6  10   6        301.86        334.94        59.44 o
   7  10   6        688.36        605.42        81.21 o
   8  10   6        187.78        216.82        70.20 o
   1  11   6        652.60        686.64        49.93 o
   2  11   6       3157.96       3144.29       115.68 o
   3  11   6        115.74        174.85        31.60 o
   4  11   6        106.37         81.19        32.04 o
   5  11   6        261.15        188.61        47.22 o
   6  11   6        354.02        358.97        61.10 o
   7  11   6        255.88        291.65        57.71 o
   8  11   6          5.77         26.64        28.41 o
   0  12   6       1000.09        925.62        70.58 o
   1  12   6       2527.69       2628.32        89.93 o
   2  12   6         48.07         49.11        19.30 o
   3  12   6        312.50        309.42        40.80 o
   4  12   6        561.23        521.75        56.65 o
   5  12   6        459.01        417.08        99.24 o
   6  12   6        180.05        173.67        43.44 o
   7  12   6       1744.84       1894.43       129.30 o
   8  12   6          8.15         31.15        27.83 o
   1  13   6        316.95        325.10        40.94 o
   2  13   6       2744.34       2742.83       104.37 o
   3  13   6        318.10        302.88        40.46 o
   4  13   6         57.96         69.90        23.50 o
   5  13   6         94.39         75.48        29.69 o
   6  13   6        477.35        613.77        76.99 o
   7  13   6         24.67         35.74        27.66 o
   8  13   6        155.57        222.66        56.22 o
   0  14   6       1996.41       1932.20       167.15 o
   1  14   6        815.57        949.81        72.11 o
   2  14   6        791.83        819.14        58.08 o
   3  14   6       1226.26       1272.83        71.91 o
   4  14   6         87.73         76.41        23.56 o
   5  14   6        601.94        779.73        78.85 o
   6  14   6         11.82          4.20        19.17 o
   7  14   6        263.71        383.35       147.09 o
   8  14   6        705.15        817.35        95.66 o
   1  15   6        633.21        653.35        66.43 o
   2  15   6       1262.30       1240.42        91.15 o
   3  15   6        332.77        330.85        43.31 o
   4  15   6         24.32          8.21        36.15 o
   5  15   6        246.38        296.71        50.22 o
   6  15   6       1163.65       1053.23       128.08 o
   7  15   6         84.05         48.33        32.08 o
   8  15   6        136.52         91.88        39.80 o
   0  16   6        747.08        630.14       113.24 o
   1  16   6         89.05         64.35        45.55 o
   2  16   6        111.04        107.24        39.83 o
   3  16   6       1389.76       1475.71       101.11 o
   4  16   6       1287.00       1203.54       101.75 o
   5  16   6        633.23        812.33       106.14 o
   6  16   6        129.00        132.53        45.97 o
   7  16   6         77.54         52.75        34.39 o
   8  16   6        490.82        496.65        76.03 o
   1  17   6        383.07        480.13       107.39 o
   2  17   6        403.69        439.44        56.16 o
   3  17   6        745.49        742.29        61.44 o
   4  17   6         17.38         45.70        21.64 o
   5  17   6        503.29        566.21        89.01 o
   6  17   6        354.48        353.83        59.07 o
   7  17   6        504.39        572.63        77.18 o
   8  17   6         39.83         17.45        34.04 o
   1  18   6        725.75        799.37       134.97 o
   2  18   6        201.77        131.21        64.35 o
   3  18   6        176.92        182.66        33.97 o
   4  18   6       1458.84       1515.91        89.72 o
   5  18   6         13.49         31.76        32.18 o
   6  18   6        231.86        228.57        64.35 o
   7  18   6         60.33         33.52        30.04 o
   1  19   6        679.66        764.27       132.88 o
   2  19   6        279.96        240.69        85.24 o
   3  19   6       1267.59       1176.18        73.11 o
   4  19   6        110.33         84.85        27.06 o
   5  19   6        265.67        211.02        54.32 o
   6  19   6         85.52         41.79        35.10 o
   7  19   6        310.04        273.91        57.93 o
   1  20   6        370.37        354.77        95.27 o
   4  20   6        345.41        286.59        45.57 o
   5  20   6         79.81         79.39        37.19 o
   6  20   6        198.41        162.97        55.99 o
   7  20   6         19.16         11.17        29.19 o
   1  21   6        700.80        552.42       134.13 o
   4  21   6         81.65         59.48        29.25 o
   5  21   6        114.43        154.19        48.47 o
   6  21   6         73.87         51.40        36.77 o
   7  21   6        247.32        221.18        53.09 o
   5  22   6        241.38        302.95        64.77 o
   6  22   6        129.37         89.42        48.05 o
   5  23   6        292.47        440.43        76.47 o
   6  23   6         21.21         24.65        36.77 o
   6  24   6        256.61        308.80        71.87 o
   2   0   7        869.67        892.98       125.36 o
   4   0   7        766.60        798.71        91.85 o
   6   0   7       1032.49       1106.92       163.80 o
   8   0   7        160.31        182.19        73.96 o
   1   1   7        483.39        490.99        85.24 o
   2   1   7        176.89        179.14        40.32 o
   3   1   7        753.92        807.18        72.67 o
   4   1   7        224.22        238.59        36.58 o
   5   1   7       2504.32       2633.68       151.11 o
   6   1   7          8.21         12.23        37.82 o
   7   1   7         18.94         40.58        32.53 o
   8   1   7         79.14         75.45        50.98 o
   1   2   7        135.22        191.38        55.99 o
   2   2   7       1089.18       1106.67        89.66 o
   3   2   7        169.28        128.80        30.78 o
   4   2   7         42.10         20.04        17.92 o
   5   2   7        257.58        295.88        75.63 o
   6   2   7        430.49        436.81        72.28 o
   7   2   7        148.06         84.77        38.19 o
   8   2   7        127.80         79.91        54.11 o
   1   3   7       3847.21       4013.17       240.27 o
   2   3   7        109.43        127.18        27.95 o
   3   3   7         66.60         96.82        28.32 o
   4   3   7        322.50        329.01        41.62 o
   5   3   7        330.09        276.67        60.04 o
   6   3   7         18.39          3.99        23.80 o
   7   3   7        326.98        296.53        63.38 o
   8   3   7        191.59        272.39        60.21 o
   1   4   7        379.64        444.19        87.75 o
   2   4   7       2500.66       2370.83       103.45 o
   3   4   7        415.24        375.78        49.39 o
   4   4   7        286.32        267.83        39.03 o
   5   4   7        175.00        227.17        52.83 o
   6   4   7        273.78        290.41        60.42 o
   7   4   7         68.67         75.24        37.60 o
   8   4   7        147.23        193.48        55.11 o
   1   5   7        634.52        676.94       110.32 o
   2   5   7        130.16        157.69        42.22 o
   3   5   7        175.80        139.94        32.76 o
   4   5   7         22.67         11.45        18.73 o
   5   5   7         25.43         28.18        27.92 o
   6   5   7        269.26        214.76        53.87 o
   7   5   7        313.17        226.03        56.91 o
   8   5   7        637.72        625.62        91.12 o
   1   6   7        330.42        365.92        56.78 o
   2   6   7       1336.28       1341.11       124.11 o
   3   6   7       1244.37       1127.59        79.37 o
   4   6   7         69.94         65.00        26.64 o
   5   6   7        212.13        232.51        58.08 o
   6   6   7        732.11        700.93       110.53 o
   7   6   7        318.46        298.19        61.50 o
   8   6   7          4.40         19.28        30.41 o
   0   7   7        242.34        260.33        66.86 o
   1   7   7        106.76         78.34        29.88 o
   2   7   7        101.08        133.36        38.83 o
   3   7   7        774.05        758.79        69.29 o
   4   7   7        215.14        253.65        43.25 o
   5   7   7        256.89        213.34        86.92 o
   6   7   7         72.32         80.58        33.19 o
   7   7   7         16.92         70.95        36.04 o
   8   7   7        576.53        658.43        93.30 o
   1   8   7       1271.73       1222.07       147.30 o
   2   8   7        290.59        230.38        49.16 o
   3   8   7        424.11        416.69        51.38 o
   4   8   7        154.53        126.76        33.32 o
   5   8   7       1252.88       1318.01       123.67 o
   6   8   7        101.08        120.95        43.01 o
   7   8   7        449.57        492.15        77.60 o
   0   9   7         88.35         97.38        30.94 o
   1   9   7        194.04        231.79        45.80 o
   2   9   7        405.65        338.17        66.44 o
   3   9   7         68.94         99.69        28.29 o
   4   9   7       1711.70       1545.69       104.28 o
   5   9   7         90.12         88.45        73.34 o
   6   9   7        244.58        276.59        59.73 o
   7   9   7        125.17        141.05        96.53 o
   1  10   7        547.20        429.74        62.51 o
   2  10   7          4.97         20.10        21.42 o
   3  10   7        223.98        228.21        51.00 o
   4  10   7        546.19        517.67        85.66 o
   5  10   7        260.67        292.59        62.89 o
   6  10   7        293.41        234.11        72.71 o
   7  10   7        434.09        378.12        69.23 o
   0  11   7       1922.24       2202.98       180.52 o
   1  11   7         60.15         89.65        31.65 o
   2  11   7         90.18         93.02        33.48 o
   3  11   7        139.78        149.06        42.44 o
   4  11   7       1437.84       1443.04       186.37 o
   5  11   7        176.72        175.92        59.75 o
   6  11   7        170.28        128.41        44.70 o
   7  11   7         27.09         33.87        29.11 o
   1  12   7       1185.16       1064.97        97.99 o
   2  12   7         12.37         16.99        22.14 o
   3  12   7        176.19        208.98        46.70 o
   4  12   7         52.73         54.34        26.99 o
   5  12   7         31.37         31.34        34.26 o
   6  12   7        214.81        132.06        45.58 o
   7  12   7          5.84         40.65        31.61 o
   0  13   7        746.02        916.38       138.31 o
   1  13   7        801.27        730.43       128.28 o
   2  13   7        373.24        383.70       107.18 o
   3  13   7        193.11        231.08        61.01 o
   4  13   7        377.54        424.16        60.38 o
   5  13   7        136.41        252.81        74.38 o
   6  13   7        129.59        149.66        44.90 o
   7  13   7        252.78        252.72        59.17 o
   1  14   7        512.39        580.91        84.81 o
   2  14   7        325.09        327.06        55.60 o
   3  14   7        349.17        457.56        80.65 o
   4  14   7         24.27         34.26        36.77 o
   5  14   7        364.12        396.14        83.57 o
   6  14   7        135.20         89.58        37.73 o
   7  14   7         48.05         83.40        38.85 o
   0  15   7        782.16        743.38       128.28 o
   1  15   7        111.43        141.19        41.23 o
   2  15   7        474.91        299.19        91.51 o
   3  15   7         17.84         24.65        31.34 o
   4  15   7        682.24        818.18       112.41 o
   5  15   7         56.94         54.74        38.03 o
   6  15   7         64.83         50.81        31.99 o
   7  15   7        443.65        530.79        79.72 o
   1  16   7          3.98         -1.07        20.62 o
   3  16   7        272.53        312.98        65.60 o
   4  16   7        109.90        243.61        63.10 o
   5  16   7        246.12        318.83        73.96 o
   6  16   7        623.05        541.05        78.41 o
   0  17   7        101.46         53.49        52.65 o
   1  17   7          1.16         24.45        26.41 o
   4  17   7        171.54        195.56        57.67 o
   5  17   7        745.45        796.45       110.32 o
   6  17   7         28.72         45.66        32.78 o
   1  18   7         41.96         33.43        38.86 o
   4  18   7          2.58        -22.15        23.40 o
   5  18   7         11.92         18.39        34.26 o
   6  18   7        911.04        808.94        92.40 o
   1  19   7        122.38        139.98        65.60 o
   5  19   7        105.91         94.02        49.73 o
   6  19   7        287.42        263.37        57.16 o
   5  20   7         73.95         46.38        51.82 o
   4   0   8        634.02        709.12       131.63 o
   6   0   8        153.05        196.40        78.56 o
   3   1   8         72.93         72.81        33.92 o
   4   1   8         32.60         52.17        30.52 o
   5   1   8        567.51        574.29        87.07 o
   6   1   8        139.99        118.61        47.47 o
   2   2   8         65.79         77.30        55.16 o
   3   2   8        294.03        250.21        55.39 o
   4   2   8        462.59        558.20       163.18 o
   5   2   8         93.24         38.27        53.49 o
   6   2   8         34.77         54.58        34.56 o
   2   3   8        150.99         98.20        54.74 o
   3   3   8         45.83         58.50        44.29 o
   4   3   8        226.54        189.77        50.80 o
   5   3   8        398.97        412.09        72.80 o
   6   3   8        196.35        160.88        49.64 o
   2   4   8         80.04         88.59        54.74 o
   3   4   8        218.29        171.02        45.75 o
   4   4   8        259.57        284.45        76.26 o
   5   4   8         81.34         86.61        58.71 o
   6   4   8         62.59        128.40        45.80 o
   1   5   8        110.47        104.05        53.07 o
   2   5   8        687.97        670.67       115.33 o
   3   5   8        136.38        166.61        48.82 o
   4   5   8        122.14         87.05        35.63 o
   5   5   8        100.24        143.98        47.47 o
   6   5   8         41.77         45.09        33.07 o
   1   6   8        730.09        590.86       108.64 o
   2   6   8        143.07        104.47        51.82 o
   3   6   8         36.51         33.43        36.77 o
   4   6   8        442.15        473.25       152.31 o
   5   6   8         61.33         22.91        30.92 o
   6   6   8         26.49         11.68        27.01 o
   1   7   8         74.62         33.01        34.68 o
   2   7   8        502.54        482.63        99.03 o
   3   7   8         41.33         76.89        50.56 o
   4   7   8         95.36        136.64        58.92 o
   5   7   8         64.65         32.96        29.44 o
   6   7   8        376.39        397.61        71.87 o
   1   8   8        158.46        234.84        66.02 o
   2   8   8         94.81         81.07        47.22 o
   3   8   8        711.89        571.64       106.14 o
   4   8   8        118.22        115.75        52.23 o
   5   8   8        478.79        507.48        79.77 o
   6   8   8         25.04         45.25        34.54 o
   1   9   8        164.24        154.61        63.93 o
   2   9   8        434.72        499.77        99.03 o
   3   9   8         63.75        111.57        51.82 o
   4   9   8         49.91         48.89        43.88 o
   5   9   8         32.18         55.05        32.59 o
   6   9   8        682.08        546.78        82.40 o
   2  10   8        186.30        213.53        66.02 o
   3  10   8        546.16        532.36       100.71 o
   4  10   8        153.90        266.60        77.30 o
   5  10   8        377.72        393.11        71.14 o
   6  10   8        125.43        155.44        48.38 o
   2  11   8        312.67        278.30        79.39 o
   3  11   8         25.80         73.96        44.71 o
   4  11   8          4.39          7.10        30.92 o
   5  11   8         73.40         23.40        30.43 o
   3  12   8         84.41         94.86        48.89 o
   4  12   8         80.75         41.79        39.70 o
   5  12   8         16.26          9.05        26.60 o
   3  13   8        108.55         91.51        55.58 o
   4  13   8         55.26         30.09        35.52 o
   5  13   8         35.02         65.19        46.38 o
   4  14   8        127.92        136.22        55.16 o
   5  14   8        320.88        422.04        89.84 o
   5  15   8         33.29         37.61        42.62 o
   2   0   9        124.14         80.65        54.32 o
   4   0   9        105.48         75.22        54.32 o
   2   1   9        185.84        236.93        80.23 o
   3   1   9        629.77        591.57        87.23 o
   4   1   9         52.71         60.96        37.55 o
   2   2   9        413.36        346.83        89.42 o
   3   2   9        218.21        234.67        57.76 o
   4   2   9          2.86         27.69        30.91 o
   1   3   9        556.66        556.18       107.39 o
   2   3   9         23.45         32.18        43.46 o
   3   3   9         50.83         63.39        36.48 o
   4   3   9        102.67        102.02        49.93 o
   1   4   9        217.30         98.62        55.99 o
   2   4   9        267.43        244.45        79.39 o
   3   4   9         58.26         68.10        34.71 o
   4   4   9         20.76         15.26        31.71 o
   1   5   9        342.67        307.55        89.01 o
   2   5   9         66.00         50.98        41.37 o
   3   5   9        105.15        147.51        61.43 o
   2   6   9        241.40        272.87        81.48 o
   3   6   9        161.50        190.55        71.04 o
   2   7   9         17.58         40.53        45.97 o
   3   7   9        195.60        115.33        60.17 o
   3   8   9        145.50        163.80        64.35 o
   3   9   9         19.14         22.98        41.79 o
                                                
